# Supplementary material for: Functional analysis of the protocatechuate branch of the β-ketoadipate pathway in Aspergillus niger
Source: J Biol Chem. 2023 Jul 1;299(8):105003. doi: 10.1016/j.jbc.2023.105003 (PMC10406623; doi:10.1016/j.jbc.2023.105003)
Supplement: Table S3 [file mmc2.xlsx]

## Sheet: Transfer culture transcriptome
Protein ID	Fructose TPM 1	Fructose TPM 2	3,4-DHB TPM 1	3,4-DHB TPM 2	Annotation	GO	Mean Fructose TPM	Mean 3,4-DHB TPM	Mean 3,4-DHB/Mean Fructose
NRRL3_00001	6.69108	4.36394	51.9036	55.6034	WD repeat and NACHT nucleoside triphosphatase domain-containing protein	GO:0005515	5.52751	53.7535	9.72472
NRRL3_00002	0.166372	0	3.66288	1.48939	phenylacrylic acid decarboxylase	GO:0003824	0.0831861	2.57613	30.9683
NRRL3_00003	0.0334411	0	1.59407	0.304813	ferulic acid decarboxylase	GO:0016831	0.0167206	0.949442	56.7829
NRRL3_00004	0.760762	1.46643	0.952698	0.61418	alpha-factor-transporting ATPase-like protein	GO:0140359|GO:0005524	1.1136	0.783439	0.703522
NRRL3_00005	0	0	0.0174688	0.154848	aminotransferase class I and II family protein	GO:0009058|GO:0003824	0	0.0861586	#DIV/0!
NRRL3_00006	0	0	0	0	glycosyltransferase family 32 protein	NA	0	0	#DIV/0!
NRRL3_00007	0	0	41.4039	6.48818	feruloyl esterase FaeA	GO:0006629	0	23.9461	#DIV/0!
NRRL3_00008	2.93638	1.50079	6.02985	6.47217	S-adenosyl-L-methionine-dependent methyltransferase domain-containing protein	NA	2.21859	6.25101	2.81756
NRRL3_00009.1	94.9964	19.4927	9.26065	28.0238	2-isopropylmalate synthase	GO:0003824|GO:0019752|GO:0003852	57.2446	18.6422	0.32566
NRRL3_00010	2.16556	0.36724	0.747824	3.57029	major facilitator superfamily protein	GO:0022857	1.2664	2.15905	1.70488
NRRL3_00011	17.31	15.813	15.2004	17.7548	hypothetical protein	NA	16.5615	16.4776	0.994934
NRRL3_00012	17.5837	19.7775	18.2371	21.2723	hypothetical protein	NA	18.6806	19.7547	1.0575
NRRL3_00013	71.2399	82.2439	66.1445	74.5506	COMT-type O-methyltransferase family protein	GO:0008168|GO:0008171	76.7419	70.3476	0.916677
NRRL3_00014	0.492217	0.359389	0.729075	0.907985	hypothetical protein	NA	0.425803	0.81853	1.92232
NRRL3_00015	11.2188	15.9901	12.2385	9.40789	S-adenosyl-L-methionine-dependent methyltransferase domain-containing protein	NA	13.6044	10.8232	0.795565
NRRL3_00016	457.276	516.629	74.2731	61.5074	alpha-galactosidase Mel36C	GO:0004557|GO:0004553|GO:0003824	486.952	67.8903	0.139419
NRRL3_00017	5.78921	9.76428	59.3431	457.293	hypothetical protein	NA	7.77675	258.318	33.2167
NRRL3_00018	1.01587	0.686628	0.63315	0.340146	histidine acid phosphatase-like protein	GO:0016791	0.851247	0.486648	0.571689
NRRL3_00019	0.613269	0.0447775	0.12387	0.499098	globin/protoglobin domain-containing protein	GO:0019825	0.329023	0.311484	0.946693
NRRL3_00020	0	0	0	0	hypothetical protein	NA	0	0	#DIV/0!
NRRL3_00021	0.949431	1.45576	2.10946	1.82867	hypothetical protein	NA	1.2026	1.96906	1.63734
NRRL3_00022	6.46779	6.15264	4.83984	4.91279	protein kinase-like domain-containing protein	NA	6.31022	4.87631	0.772765
NRRL3_00023	2.87126	1.13208	12.1789	14.5812	hypothetical protein	NA	2.00167	13.38	6.68443
NRRL3_00024	4.15702	4.32787	6.06028	7.21997	protein kinase domain-containing protein	GO:0005515|GO:0004672	4.24245	6.64013	1.56516
NRRL3_00025	3.29161	2.43036	4.64648	5.24928	FAD-dependent oxidoreductase domain-containing protein	GO:0016491	2.86098	4.94788	1.72943
NRRL3_00026	0.6229	0.37342	4.11879	5.26146	amino acid/polyamine transporter I family protein	GO:0016020	0.49816	4.69013	9.4149
NRRL3_00027	20.7565	21.8106	76.7474	62.1348	HAD-like domain-containing protein	NA	21.2835	69.4411	3.26267
NRRL3_00028	0.574253	0.290276	2.63206	1.61054	fungal-specific transcription factor	GO:0000981|GO:0003677	0.432264	2.1213	4.90742
NRRL3_00029	0	0.0344823	0.0953898	0.192173	hypothetical protein	NA	0.0172411	0.143781	8.33944
NRRL3_00030	0.292591	0.634154	0.485228	0.416083	non-ribosomal peptide synthetase-like protein	NA	0.463372	0.450656	0.972557
NRRL3_00031	0.262435	0.383231	4.96502	2.94738	alpha/beta hydrolase fold-1 domain-containing protein	NA	0.322833	3.9562	12.2546
NRRL3_00032	0.863468	1.02134	0.872029	0.688664	NmrA-like domain-containing protein	NA	0.942403	0.780346	0.828039
NRRL3_00033	106.753	64.4595	15.4998	26.6124	monooxygenase Af470-like protein	NA	85.6064	21.0561	0.245964
NRRL3_00034	14.7897	9.6982	11.8228	10.3416	fungal-specific transcription factor	GO:0000981	12.2439	11.0822	0.905114
NRRL3_00035	10.6811	6.05135	3.04956	3.58162	hypothetical protein	NA	8.36623	3.31559	0.396306
NRRL3_00036	15.2719	0.554174	0.241569	0.213385	non-ribosomal peptide synthetase	GO:0003824	7.91302	0.227477	0.0287472
NRRL3_00037	131.205	2.80624	1.03808	1.16387	FAD-binding domain-containing protein	GO:0004497|GO:0071949	67.0055	1.10097	0.0164311
NRRL3_00038	17.5748	0.656527	0.165107	0.243926	hypothetical protein	NA	9.11565	0.204516	0.0224357
NRRL3_00039	16.6246	0.0442064	0.0815267	0	major facilitator superfamily protein, efflux pump	GO:0022857	8.33439	0.0407633	0.00489098
NRRL3_00040	117.84	0.316359	0.742559	0.23508	cytochrome P450-like protein	GO:0005506|GO:0004497	59.0782	0.48882	0.00827411
NRRL3_00041	510.567	6.46952	15.1712	12.5157	NAD(P)-binding domain-containing protein	NA	258.518	13.8435	0.0535493
NRRL3_00042	51.8802	34.802	52.7412	56.8382	fungal-specific transcription factor	GO:0000981|GO:0003677	43.3411	54.7897	1.26415
NRRL3_00043	142.722	1.27091	3.76435	2.2608	FAD-binding domain-containing protein	GO:0071949	71.9966	3.01257	0.0418433
NRRL3_00044	2.32444	4.52029	1.60316	1.1258	NAD(P)-binding domain-containing protein	NA	3.42237	1.36448	0.398695
NRRL3_00046	0.339622	0.204577	0.205793	0.52515	hypothetical protein	NA	0.2721	0.365472	1.34316
NRRL3_00047	0.285083	0.249782	0	0.247477	GXWXG domain-containing protein	NA	0.267432	0.123738	0.462691
NRRL3_00048	12.5169	18.0833	27.2597	17.8561	short-chain dehydrogenase/reductase family protein	GO:0016491	15.3001	22.5579	1.47436
NRRL3_00049	5.98413	7.32059	32.1101	47.4143	uncharacterized protein	NA	6.65236	39.7622	5.97716
NRRL3_00050	2.19682	2.85401	1.19346	1.03572	hypothetical protein	NA	2.52541	1.11459	0.441348
NRRL3_00051	3.00592	3.32075	10.751	12.0014	WD repeat-containing protein	GO:0005515	3.16334	11.3762	3.59627
NRRL3_00052	37.4654	20.1246	35.0102	38.0392	nuclear transport factor 2 domain-containing protein	NA	28.795	36.5247	1.26844
NRRL3_00053	0.162203	0.40859	10.6068	5.52447	oligopeptide transporter OPT superfamily protein	GO:0035673	0.285397	8.06564	28.2611
NRRL3_00054	26.1407	9.72212	106.589	69.9163	beta-1,3-glucanosyltransferase	NA	17.9314	88.2528	4.92168
NRRL3_00055	4.10812	2.03044	49.1904	55.4705	microcystin LR degradation protein MlrC-like protein	NA	3.06928	52.3305	17.0498
NRRL3_00056	109.578	383.358	1.63439	2.48135	sodium transport ATPase	GO:0005215|GO:0000166|GO:0006812	246.468	2.05787	0.00834944
NRRL3_00057	34.3706	32.2078	66.1229	69.8922	peptidase M24 domain-containing protein	NA	33.2892	68.0076	2.04293
NRRL3_00058	19.565	15.8466	85.6527	76.7061	alpha/beta hydrolase fold-1 domain-containing protein	NA	17.7058	81.1794	4.58491
NRRL3_00059	60.7043	50.0679	114.989	74.6407	hypothetical protein	NA	55.3861	94.815	1.71189
NRRL3_00060	73.0812	150.228	175.674	297.14	D-stereospecific N-terminal glycine-D-alanine aminopeptidase	GO:0004177	111.655	236.407	2.1173
NRRL3_00061	0.81866	0.576643	0.972678	2.14246	P-type ATPase family protein	GO:0000166|GO:0005215	0.697651	1.55757	2.23259
NRRL3_00062	0.827992	0.599297	1.95598	2.52546	uncharacterized protein	NA	0.713644	2.24072	3.13983
NRRL3_00063	0.0614917	0.0538773	0.832158	0.65057	tannase	NA	0.0576845	0.741364	12.8521
NRRL3_00064	0	0	0	0	alpha-arabinofuranosidase	GO:0046373	0	0	#DIV/0!
NRRL3_00065	0.284526	0.0997175	0.344816	0.111147	major facilitator superfamily protein, efflux pump	GO:0022857	0.192122	0.227982	1.18665
NRRL3_00066	0.187306	0.287196	1.55113	1.25759	fungal-specific transcription factor	GO:0003677|GO:0000981	0.237251	1.40436	5.91932
NRRL3_00067	0.403957	0.635003	0.585546	0.920509	ABC transporter	GO:0005524|GO:0016020|GO:0140359	0.51948	0.753027	1.44958
NRRL3_00068	0	0.237124	0.765294	0.528605	cell wall mannoprotein 1-like protein	NA	0.118562	0.64695	5.45664
NRRL3_00069	0.154054	0.134978	0.331908	0.551647	acetoacetate decarboxylase-like protein	GO:0016829	0.144516	0.441777	3.05694
NRRL3_00070	0.128533	0.112617	0.233653	0.355655	non-heme chloroperoxidase	GO:0003824	0.120575	0.294654	2.44374
NRRL3_00071	0.248783	0.217977	0.8375	0.364442	alcohol dehydrogenase domain-containing protein	GO:0016491	0.23338	0.600971	2.57507
NRRL3_00072	2.08647	2.3906	2.08284	3.06299	fungal-specific transcription factor	GO:0000981|GO:0003677	2.23853	2.57291	1.14938
NRRL3_00073	0.245543	0.107569	0.396763	0.419644	carbohydrate esterase family 5 protein	GO:0016787	0.176556	0.408204	2.31204
NRRL3_00074	0.125512	0.274926	0.481676	1.24618	carbohydrate esterase family 5 protein	GO:0016787	0.200219	0.863928	4.31491
NRRL3_00075	3.04069	3.24544	8.16283	12.895	amidase	NA	3.14306	10.5289	3.34988
NRRL3_00076	33.1182	30.6778	137.941	160.068	pyruvate decarboxylase	GO:0016831|GO:0000287|GO:0003824|GO:0030976	31.898	149.004	4.67127
NRRL3_00077	0	0	3.40642	0.945513	zinc finger domain-containing protein, C2H2-type	NA	0	2.17597	#DIV/0!
NRRL3_00078	0.0927179	0.446803	1.29219	0.905481	alpha/beta hydrolase fold domain-containing protein	GO:0003847	0.26976	1.09884	4.07338
NRRL3_00079	0.995134	0.581273	1.072	2.41162	dimethyl-sulfide monooxygenase	GO:0016705|GO:0004497	0.788203	1.74181	2.20985
NRRL3_00080	4.98451	0.788083	0.756983	0.878412	alcohol dehydrogenase domain-containing protein	GO:0016491	2.8863	0.817697	0.283303
NRRL3_00081	0.251616	0.0551148	0.0127055	0.061432	amino acid/polyamine transporter I family protein	GO:0016020	0.153365	0.0370687	0.241702
NRRL3_00082	5.24468	2.66821	0.888475	1.02806	hypothetical protein	GO:0016491	3.95644	0.958268	0.242204
NRRL3_00083	0	0.0299759	0.0552825	0.0222745	major facilitator superfamily protein	GO:0022857	0.014988	0.0387785	2.58731
NRRL3_00084	0.72387	0.305372	35.7184	28.251	threonine/serine exporter ThrE domain-containing protein	NA	0.514621	31.9847	62.152
NRRL3_00085	3.33067	2.61635	8.72239	7.10365	hypothetical protein	NA	2.97351	7.91302	2.66117
NRRL3_00086	112.441	71.5041	75.9422	56.6591	ketopantoate reductase ApbA/PANE-like protein	GO:0016491|GO:0008677	91.9726	66.3007	0.720874
NRRL3_00087	3.70872	3.80653	465.874	271.144	dienelactone hydrolase domain-containing protein	GO:0016787	3.75762	368.509	98.0698
NRRL3_00088	3.81796	5.32007	2.73159	3.80349	short-chain dehydrogenase/reductase family protein	GO:0016491	4.56902	3.26754	0.715152
NRRL3_00089	10.6604	8.61489	8.36202	12.9379	uncharacterized protein	NA	9.63764	10.6499	1.10504
NRRL3_00090	6.93288	7.40684	27.7354	28.1309	oxoglutarate/iron-dependent dioxygenase domain-containing protein	NA	7.16986	27.9332	3.89591
NRRL3_00091	0	0	0.0185185	0.134307	hypothetical protein	NA	0	0.0764125	#DIV/0!
NRRL3_00092	0.426865	0.166225	46.7692	25.3676	endo-1,5-alpha-arabinanase Abn43A	GO:0004553|GO:0046558	0.296545	36.0684	121.629
NRRL3_00093	8.47104	7.46641	15.0058	17.5087	fungal-specific transcription factor	GO:0000981	7.96873	16.2573	2.04013
NRRL3_00094	41.7279	32.0135	65.5816	115.26	short-chain dehydrogenase/reductase family protein	GO:0016491	36.8707	90.4206	2.45237
NRRL3_00095	219.823	156.793	55.0672	123.019	tetratricopeptide-like helical domain-containing protein	GO:0005515	188.308	89.0429	0.472857
NRRL3_00096	79.6664	154.205	43.097	72.2947	hypothetical protein	NA	116.936	57.6958	0.493398
NRRL3_00097	198.439	270.6	24.2637	26.3817	lysophospholipase	GO:0004620	234.52	25.3227	0.107977
NRRL3_00098	0.142415	0.0623899	0	0	hypothetical protein	NA	0.102402	0	0
NRRL3_00099	0	0	0.0360468	0	fatty acyl-CoA reductase-like protein	GO:0080019	0	0.0180234	#DIV/0!
NRRL3_00100	0	0	0	0	cytochrome P450	GO:0004497|GO:0005506	0	0	#DIV/0!
NRRL3_00101	0.553425	0	0.0372608	0.090079	hypothetical protein	NA	0.276712	0.0636699	0.230094
NRRL3_00102	0	0	0.0210145	0.021168	polyketide synthase	GO:0016746|GO:0016491|GO:0016740|GO:0031177|GO:0004315	0	0.0210912	#DIV/0!
NRRL3_00103	0	0	0	0.0349101	organic solute transporter subunit alpha/transmembrane protein 184 family protein	NA	0	0.0174551	#DIV/0!
NRRL3_00104	0.206553	0.0804339	0.574812	1.26262	fungal-specific transcription factor	GO:0000981	0.143494	0.918714	6.40247
NRRL3_00105	0	0	0.066518	0.11614	FAD linked oxidase, N-terminal domain-containing protein	GO:0016491|GO:0050660|GO:0071949	0	0.0913289	#DIV/0!
NRRL3_00106	0	0.0571336	0.0175613	0.0141516	squalene cyclase-like protein	GO:0000250	0.0285668	0.0158564	0.555065
NRRL3_00107	0.0286664	0	0	0.0186637	cytochrome P450-like protein	GO:0005506|GO:0004497	0.0143332	0.00933185	0.651066
NRRL3_00108.1	0.154888	0.162851	0.713294	0.625223	carotenoid oxygenase	GO:0016702	0.15887	0.669259	4.21263
NRRL3_00109	0.0282419	0	0.570439	0.330972	vanillyl alcohol oxidase	GO:0003824|GO:0016491|GO:0071949|GO:0050660	0.014121	0.450706	31.9175
NRRL3_00110	0.254312	0.321853	19.565	18.3603	fungal-specific transcription factor	GO:0000981|GO:0003677	0.288082	18.9626	65.8237
NRRL3_00111	0	0	0.55318	0.706717	cytochrome P450-like protein	GO:0004497	0	0.629948	#DIV/0!
NRRL3_00112	0.867375	0.832348	1.23471	2.37988	NAD(P)-binding domain-containing protein	NA	0.849861	1.80729	2.12658
NRRL3_00113	0.0337582	0.0591561	0.081823	0.219788	FAD-dependent oxidoreductase 2, FAD binding domain-containing protein	NA	0.0464571	0.150806	3.24612
NRRL3_00114	0	0	0	0	amine oxidase domain-containing protein	GO:0016491	0	0	#DIV/0!
NRRL3_00115.1	2.28795	2.21565	2.11605	2.56761	F-box domain-containing protein	GO:0005515	2.2518	2.34183	1.03998
NRRL3_00116	0	0	0	0	hypothetical protein	NA	0	0	#DIV/0!
NRRL3_00117	0.543567	0.476259	0.201284	0.117966	hypothetical protein	NA	0.509913	0.159625	0.313044
NRRL3_00118	4.98166	5.58506	6.03726	7.74228	hypothetical protein	NA	5.28336	6.88977	1.30405
NRRL3_00119	0	0	0	0.0277277	hypothetical protein	NA	0	0.0138638	#DIV/0!
NRRL3_00120	0	0	0	0	hypothetical protein	NA	0	0	#DIV/0!
NRRL3_00121	0	0	0	0.0243491	hypothetical protein	NA	0	0.0121745	#DIV/0!
NRRL3_00122	0	0	0	0	hypothetical protein	NA	0	0	#DIV/0!
NRRL3_00123	1.33898	1.73092	1.52517	1.10757	fungal-specific transcription factor	GO:0000981|GO:0003677	1.53495	1.31637	0.857597
NRRL3_00124	4.7969	2.71573	61.1048	47.391	copper/quinone-containing amine oxidase AO-I	GO:0005507	3.75632	54.2479	14.4418
NRRL3_00125	4.95221	4.83844	4.4616	4.58117	glycosyltransferase family 31 protein	GO:0016020	4.89533	4.52139	0.923612
NRRL3_00126	0.389442	0.250227	0.587333	0.616978	kelch domain-containing protein	GO:0005515	0.319835	0.602155	1.88271
NRRL3_00127	0.0455678	0	0.0368157	0.0296677	UbiA prenyltransferase family protein	GO:0016021	0.0227839	0.0332417	1.459
NRRL3_00128	2.13276	2.49997	4.48246	4.55037	fungal-specific transcription factor	NA	2.31637	4.51642	1.94978
NRRL3_00129.1	2.76695	1.84015	4.47102	4.19981	histidine phosphatase superfamily protein	NA	2.30355	4.33541	1.88205
NRRL3_00130	22.8692	6.83355	4.11188	4.51844	hypothetical protein	NA	14.8514	4.31516	0.290556
NRRL3_00131	2.61874	3.75902	5.95339	4.09918	major facilitator superfamily protein	GO:0022857	3.18888	5.02629	1.57619
NRRL3_00132	18.3479	20.9561	21.2431	26.4512	RNA polymerase II transcription factor B subunit 5	GO:0000439	19.652	23.8471	1.21347
NRRL3_00133	27.5742	28.7408	36.5601	33.8587	Hsp20-like chaperone domain-containing protein	NA	28.1575	35.2094	1.25045
NRRL3_00134	0.448367	0.654745	1.63013	1.83259	resistance to 7-aminocholesterol Rta-like protein	GO:0016021	0.551556	1.73136	3.13904
NRRL3_00135	0.869145	0.569771	0.722417	1.13378	non-ribosomal peptide synthetase	NA	0.719458	0.928097	1.28999
NRRL3_00136	0.442303	2.15397	0.444611	0.669694	alpha-factor-transporting ATPase-like protein	GO:0005524|GO:0140359	1.29813	0.557152	0.429194
NRRL3_00137	112.527	79.3437	15.0321	25.3898	alpha/beta hydrolase fold-1 domain-containing protein	NA	95.9352	20.2109	0.210673
NRRL3_00138	0.123624	0.0144421	0.0532691	0.0482923	fatty acid synthase beta subunit	GO:0016740|GO:0004312|GO:0004318|GO:0004313|GO:0004317|GO:0003824	0.069033	0.0507807	0.735601
NRRL3_00139	0.0590116	0	0	0.0768409	hotdog domain-containing protein	NA	0.0295058	0.0384204	1.30213
NRRL3_00140	0.609188	0.177918	0.574213	0.418656	esterase/lipase AzaC	NA	0.393553	0.496435	1.26142
NRRL3_00141	2.62018	0.607694	3.01974	2.33308	acyltransferase AzaD	GO:0016747	1.61394	2.67641	1.65831
NRRL3_00142	47.155	10.5059	39.0599	29.2892	ketoreductase AzaE	GO:0003824	28.8305	34.1745	1.18536
NRRL3_00143	14.9905	19.0355	86.9461	80.8918	AMP-dependent CoA ligase AzaF	NA	17.013	83.919	4.93263
NRRL3_00144	0	0	0.144439	0.455	FAD-dependent oxygenase AzaG	GO:0071949|GO:0050660|GO:0016491	0	0.29972	#DIV/0!
NRRL3_00145	2.12499	2.66984	3.15836	3.10637	salicylate monooxygenase AzaH	GO:0071949	2.39742	3.13236	1.30656
NRRL3_00146	0.0299862	0	0.0726805	0.058569	cytochrome P450 AzaI	GO:0004497	0.0149931	0.0656248	4.37699
NRRL3_00147	0.0472317	0.047295	0.03816	0.0615018	polyketide synthase AzaA	GO:0016746|GO:0031177|GO:0016740	0.0472633	0.0498309	1.05433
NRRL3_00148	0	0	0.446271	0.595948	fungal-specific transcription factor AzaR	GO:0000981|GO:0003677	0	0.521109	#DIV/0!
NRRL3_00149	1.02604	0.629293	4.72514	2.85579	zinc-type alcohol dehydrogenase AzaJ	GO:0016491	0.827668	3.79047	4.57969
NRRL3_00150	0.155928	0	0.251959	0.10152	haem-degrading HbpS-like protein	NA	0.0779642	0.176739	2.26693
NRRL3_00151	0	0.132406	0.158722	0.157422	major facilitator superfamily efflux transporter AzaK	GO:0022857	0.0662032	0.158072	2.38768
NRRL3_00152	0.465475	0	0.0501429	0.121222	FAD-dependent oxygenase AzaL	GO:0016491|GO:0050660|GO:0071949	0.232738	0.0856824	0.368151
NRRL3_00153	1.05542	0.113464	0.0993953	0.345681	polyketide synthase AzaB	NA	0.584441	0.222538	0.380771
NRRL3_00154	0.0602091	0	0	0	resistance to 7-aminocholesterol Rta-like protein	GO:0016021	0.0301046	0	0
NRRL3_00155	0.465205	0.597813	0.451024	0.363455	cytochrome P450	GO:0005506|GO:0004497	0.531509	0.40724	0.766195
NRRL3_00156	0.238417	0.292453	2.33076	0.667469	oxidoreductase domain-containing protein	GO:0000166	0.265435	1.49912	5.64777
NRRL3_00157	3.9107	2.56984	10.137	1.51176	branched-chain amino acid aminotransferase-like protein	GO:0004084|GO:0003824	3.24027	5.82437	1.7975
NRRL3_00158	0.0874544	0.0255417	0.0706572	0	cytochrome P450	GO:0004497|GO:0005506	0.0564981	0.0353286	0.625306
NRRL3_00159	0.0105253	0	0.0297631	0.0137054	fatty acid synthase alpha subunit	GO:0004312|GO:0004315|GO:0008897|GO:0016746	0.00526266	0.0217342	4.12989
NRRL3_00160	0	0	0	0	dynamin superfamily protein	GO:0003924|GO:0005525	0	0	#DIV/0!
NRRL3_00161	0.070086	0	0.084937	0.159707	limkain b1, NYN domain-containing protein	NA	0.035043	0.122322	3.49063
NRRL3_00162	36.0215	32.2772	132.548	228.74	crotonase superfamily protein	GO:0003824	34.1494	180.644	5.28982
NRRL3_00163	0.0528375	0.0462948	0.112059	0.00860017	glucose-methanol-choline oxidoreductase domain-containing protein	GO:0016614	0.0495661	0.0603295	1.21715
NRRL3_00164	10.9377	9.28889	12.8605	10.3038	DDE superfamily endonuclease domain-containing protein	GO:0003676	10.1133	11.5822	1.14524
NRRL3_00165	27.6442	29.8452	57.4615	39.2004	hypothetical protein	NA	28.7447	48.331	1.68139
NRRL3_00166	0.080309	0.0879557	0.373084	0.73201	polyketide synthase-like protein	GO:0009058	0.0841324	0.552547	6.56759
NRRL3_00167	8.85833	10.0003	19.1052	19.1044	oxoglutarate/iron-dependent dioxygenase domain-containing protein	GO:0006281	9.42931	19.1048	2.02611
NRRL3_00168	0.30344	0.564966	2.68143	2.63001	FAD-binding domain-containing protein	GO:0071949	0.434203	2.65572	6.11631
NRRL3_00169	0.562821	0.219168	5.86085	4.80435	rhamnogalacturonan acetylesterase	GO:0016787	0.390995	5.3326	13.6385
NRRL3_00170	1.49456	1.00394	2.6565	1.71906	lysophospholipase Lip2	GO:0006629|GO:0016042	1.24925	2.18778	1.75128
NRRL3_00171	0	0	0	0.111249	major facilitator superfamily protein, efflux pump	GO:0022857	0	0.0556247	#DIV/0!
NRRL3_00172	5.64895	4.16022	10.2504	12.8327	DNA repair protein Rev1, C-terminal domain-containing protein	GO:0006281|GO:0003684	4.90459	11.5416	2.35322
NRRL3_00173	7.00947	2.92453	3.14621	5.54155	YjgF/YER057c/translation inhibitor UK114 family protein	NA	4.967	4.34388	0.874548
NRRL3_00174	15.8892	12.8647	36.6699	42.3568	hexosaminidase	GO:0004563|GO:0004553	14.377	39.5133	2.74838
NRRL3_00175	8.42395	8.31951	10.7485	6.79835	DNA repair protein Rad5	GO:0003676|GO:0005524	8.37173	8.77341	1.04798
NRRL3_00176	0.0719751	0.23123	0.174453	0.171822	FAD/NAD(P)-binding domain-containing protein	NA	0.151602	0.173137	1.14205
NRRL3_00177	4.22478	5.12534	47.5022	16.345	carboxylesterase family protein	NA	4.67506	31.9236	6.82849
NRRL3_00178	14.5004	20.1966	6.98025	6.80796	WD repeat-containing protein	GO:0005515	17.3485	6.89411	0.39739
NRRL3_00179	89.595	82.1739	87.2796	81.0452	chitin synthase	GO:0004100	85.8845	84.1624	0.979948
NRRL3_00180	13.0423	11.9689	28.4158	37.829	hypothetical protein	NA	12.5056	33.1224	2.6486
NRRL3_00181	28.5821	11.2548	57.7643	59.1206	hypothetical protein	NA	19.9184	58.4424	2.93409
NRRL3_00182	95.4944	108.336	129.512	101.099	S-adenosyl-L-methionine-dependent methyltransferase domain-containing protein	NA	101.915	115.305	1.13139
NRRL3_00183	268.923	252.862	205.23	178.279	phosphatidylethanolamine-binding protein-like protein	NA	260.893	191.754	0.734993
NRRL3_00184	0	0.132182	0	0.147333	hypothetical protein	NA	0.066091	0.0736663	1.11462
NRRL3_00185	0.809174	1.36906	0.236705	0.472326	alpha/beta hydrolase fold-1 domain-containing protein	NA	1.08912	0.354516	0.325508
NRRL3_00186	7.69599	8.4458	6.09222	5.92161	oxoglutarate/iron-dependent dioxygenase domain-containing protein	NA	8.07089	6.00692	0.744269
NRRL3_00187	0.123149	0.1079	0.265322	0.213808	aspartate aminotransferase	GO:0009058|GO:0006520|GO:0003824	0.115524	0.239565	2.07372
NRRL3_00188	17.1461	16.4305	20.3821	17.0757	acyltransferase domain-containing protein	GO:0016747	16.7883	18.7289	1.11559
NRRL3_00189	0.537279	0	0	0	hypothetical protein	NA	0.268639	0	0
NRRL3_00190	0.794134	0.695798	2.59316	2.24048	alpha/beta hydrolase fold-1 domain-containing protein	NA	0.744966	2.41682	3.2442
NRRL3_00191	0	0	0.881956	1.07519	HpcH/HpaI aldolase/citrate lyase domain-containing protein	GO:0003824|GO:0006629	0	0.978572	#DIV/0!
NRRL3_00192	1.16606	1.5325	1.17762	0.41755	hypothetical protein	NA	1.34928	0.797585	0.591118
NRRL3_00193	0.194343	0.170278	0.282629	0.177142	ribonuclease E inhibitor RraA-like protein	NA	0.182311	0.229886	1.26095
NRRL3_00194	23.7924	26.3929	16.1505	11.2167	squalene/phytoene synthase family protein	GO:0009058	25.0927	13.6836	0.545323
NRRL3_00195	2.01277	2.52773	2.88647	3.06863	major facilitator superfamily protein	GO:0022857	2.27025	2.97755	1.31155
NRRL3_00196	51.5098	51.5461	13.4672	14.7253	mitochondria homeostasis protein Sym1	GO:0016021	51.528	14.0963	0.273566
NRRL3_00197	0.413996	1.87412	0.613215	0.314462	protein kinase domain-containing protein	GO:0004672	1.14406	0.463838	0.405433
NRRL3_00198	8.25023	6.58321	6.72514	7.32578	alcohol acetyltransferase/N-acetyltransferase family protein	NA	7.41672	7.02546	0.947246
NRRL3_00199	81.309	80.1601	115.905	116.326	LCCL domain-containing protein	NA	80.7345	116.116	1.43824
NRRL3_00200	1.99118	1.41406	76.0848	66.4433	amino acid/polyamine transporter I family protein	GO:0016020	1.70262	71.264	41.8556
NRRL3_00201	9.07094	6.69154	7.47349	8.92149	flavin amine oxidase-like protein	GO:0016491	7.88124	8.19749	1.04013
NRRL3_00202	0	0.0913915	0.0842734	0.0565926	major facilitator superfamily protein	GO:0022857	0.0456957	0.070433	1.54135
NRRL3_00203	0.0356989	0.0312784	0.0288422	0	cytochrome P450	GO:0004497|GO:0005506	0.0334886	0.0144211	0.430628
NRRL3_00204	0	0	0	0	sesquiterpene cyclase	GO:0016838	0	0	#DIV/0!
NRRL3_00205	0.169362	0.14839	0	0.0367553	fungal-specific transcription factor	GO:0000981|GO:0003677	0.158876	0.0183776	0.115673
NRRL3_00206	0	0	0	0	hypothetical protein	NA	0	0	#DIV/0!
NRRL3_00207	45.5531	5.51231	4.96833	4.74283	hypothetical protein	NA	25.5327	4.85558	0.190171
NRRL3_00208	0.770272	0.149976	0.449458	0.306471	hypothetical protein	NA	0.460124	0.377965	0.821441
NRRL3_00209	0.738325	0.682839	0.894774	0.88128	hypothetical protein	NA	0.710582	0.888027	1.24972
NRRL3_00210	1.81791	1.44254	18.0684	68.3574	2-oxoisovalerate dehydrogenase subunit alpha, mitochondrial	GO:0016624|GO:0003863	1.63023	43.2129	26.5073
NRRL3_00211	4.85803	5.69447	14.891	62.6595	lipoamide acyltransferase, mitochondrial	GO:0016746	5.27625	38.7753	7.34902
NRRL3_00212	21.7104	13.9163	22.2773	22.521	histone-lysine N-methyltransferase, H3 lysine-79 specific	GO:0031151|GO:0000077|GO:0018024	17.8134	22.3992	1.25744
NRRL3_00213	21.9589	16.2074	11.3294	7.16777	peptidase S26A, signal peptidase I family protein	GO:0006508|GO:0004252|GO:0006465	19.0832	9.24857	0.484645
NRRL3_00214	10.5073	7.82459	14.1833	17.8043	sporulation-specific protein 71, N-terminal domain-containing protein	NA	9.16595	15.9938	1.74492
NRRL3_00215	1.88894	2.20672	19.0998	18.3542	hypothetical protein	NA	2.04783	18.727	9.14481
NRRL3_00216	12.4164	10.5349	13.9748	14.0981	gamma-tubulin complex protein 6	GO:0000226|GO:0043015	11.4756	14.0364	1.22315
NRRL3_00217	25.8786	21.6792	24.3336	20.7836	up-regulated during septation 1 domain-containing protein	NA	23.7789	22.5586	0.948682
NRRL3_00218	2.02712	0.710444	0.297778	0.311951	transferase family protein	GO:0016747	1.36878	0.304864	0.222726
NRRL3_00219	30.4849	34.1358	17.1251	15.3624	type I phosphodiesterase/nucleotide pyrophosphatase/phosphate transferase family protein	GO:0003824|GO:0006506	32.3104	16.2437	0.502741
NRRL3_00220	113.088	191.622	26.5382	19.9044	serine O-acetyltransferase	GO:0009058	152.355	23.2213	0.152415
NRRL3_00221	20.4334	15.2875	24.254	24.4797	hypothetical protein	NA	17.8604	24.3669	1.36429
NRRL3_00222	6.78548	7.55982	6.51881	9.81109	DNA repair protein Rad4-like protein	GO:0003677|GO:0003684	7.17265	8.16495	1.13834
NRRL3_00223	18.0345	18.5237	184.079	138.891	prolyl oligopeptidase catalytic domain-containing protein	GO:0006508	18.2791	161.485	8.83444
NRRL3_00224	192.272	173.05	80.8312	110.094	uncharacterized protein	NA	182.661	95.4625	0.522622
NRRL3_00225	0	0	0	0.0536582	hypothetical protein	NA	0	0.0268291	#DIV/0!
NRRL3_00226	8.04061	8.39307	7.09777	8.69262	hypothetical protein	NA	8.21684	7.89519	0.960856
NRRL3_00227	4.90415	4.10759	34.9618	37.9564	fungal-specific transcription factor	GO:0003677|GO:0000981	4.50587	36.4591	8.09146
NRRL3_00228	1.01933	1.11638	3.29419	3.25899	major facilitator superfamily protein	GO:0022857	1.06786	3.27659	3.06838
NRRL3_00229	0.320754	0.526942	2.15416	1.78812	alginate lyase domain-containing protein	GO:0016829	0.423848	1.97114	4.65059
NRRL3_00230	39.3665	17.217	17.5028	20.4081	actin patch protein 1-like protein	NA	28.2917	18.9555	0.67
NRRL3_00231	8.6121	6.62548	18.095	19.3682	NUDIX hydrolase domain-containing protein	NA	7.61879	18.7316	2.45861
NRRL3_00232	2.99048	3.58421	1.31062	1.01024	major facilitator superfamily protein	GO:0022857	3.28734	1.16043	0.352999
NRRL3_00233	1.79138	2.74673	0.3166	0.400918	hypothetical protein	NA	2.26905	0.358759	0.158109
NRRL3_00234	1001.51	225.36	190.721	232.949	6-phosphogluconate dehydrogenase domain-containing protein	GO:0050661|GO:0016491	613.437	211.835	0.345325
NRRL3_00235	17.6319	3.96724	395.939	634.762	glycerol proton symporter	GO:0016021|GO:0022857|GO:0016020	10.7996	515.35	47.7195
NRRL3_00236	0.0434898	0	0.0351368	0.198203	phenol oxidase	GO:0016491	0.0217449	0.11667	5.36539
NRRL3_00237	0.358908	0.503145	14.7596	26.6153	YrdC domain-containing protein	GO:0003725	0.431026	20.6875	47.9959
NRRL3_00238	2.50338	1.46226	4.3148	2.93376	hypothetical protein	NA	1.98282	3.62428	1.82784
NRRL3_00239	17.5429	20.3051	31.9557	27.6478	hypothetical protein	NA	18.924	29.8017	1.57481
NRRL3_00240.1	115.199	45.1592	30.1208	33.7692	carbohydrate-binding module family 50 protein	NA	80.1793	31.945	0.39842
NRRL3_00241	25.6498	22.3317	39.396	37.3545	molybdopterin cofactor biosynthesis MoaC domain-containing protein	GO:0006777	23.9907	38.3753	1.59959
NRRL3_00242	37.2404	47.4629	20.3633	20.1046	glutathione synthetase	GO:0004363	42.3516	20.2339	0.477761
NRRL3_00243	36.6934	33.014	41.0874	41.9172	Clr5 domain-containing protein	NA	34.8537	41.5023	1.19076
NRRL3_00244	4.59483	5.80781	8.12448	10.7401	uncharacterized protein	NA	5.20132	9.4323	1.81344
NRRL3_00245	60.5137	65.9724	199.261	199.818	tetratricopeptide repeat-containing protein	GO:0005515	63.243	199.539	3.15512
NRRL3_00246	0.821036	0.853205	1.88975	2.20035	fungal-specific transcription factor	GO:0000981|GO:0003677	0.83712	2.04505	2.44296
NRRL3_00247	120.162	154.383	64.3368	50.0417	carbonic anhydrase	GO:0004089	137.273	57.1892	0.41661
NRRL3_00248	99.5655	126.233	14.228	11.2163	cell wall alpha-1,3-glucan synthase	GO:0003824	112.899	12.7222	0.112686
NRRL3_00249	225.201	204.53	340.281	342.454	alpha-amylase	GO:0003824|GO:0004556	214.866	341.368	1.58875
NRRL3_00250	4.14631	5.30793	1.5847	1.55182	alpha-amylase	GO:0003824|GO:0004553	4.72712	1.56826	0.331758
NRRL3_00251	426.856	399.386	180.783	130.714	cell-wall synthesis Kre9/Knh1 family protein	NA	413.121	155.748	0.377004
NRRL3_00252	6.56811	3.65132	4.07143	4.58593	catalase	GO:0004096|GO:0020037	5.10971	4.32868	0.847147
NRRL3_00253	14.8244	11.8707	71.1654	65.5459	iron-type alcohol dehydrogenase domain-containing protein	GO:0016491	13.3476	68.3557	5.1212
NRRL3_00254	17.195	30.3087	15.445	21.6657	hypothetical protein	NA	23.7518	18.5554	0.781218
NRRL3_00255	45.293	57.3819	28.501	31.7793	phospholipid-transporting P-type ATPase	GO:0000166|GO:0000287|GO:0005215|GO:0140326	51.3374	30.1401	0.587099
NRRL3_00256	0.286101	0.125337	0.69345	0.620902	siderophore iron transporter 1-like protein	GO:0022857	0.205719	0.657176	3.19453
NRRL3_00257	0.075272	0.0329756	0	0.049007	hypothetical protein	NA	0.0541238	0.0245035	0.452731
NRRL3_00258	0	0	0.0608576	0.0245208	NAD(P)-binding domain-containing protein	NA	0	0.0426892	#DIV/0!
NRRL3_00259	10.2272	17.0694	16.0614	12.9046	cytochrome P450-like protein	GO:0004497|GO:0005506	13.6483	14.483	1.06116
NRRL3_00260	27.4514	47.9025	20.1161	16.2729	hypothetical protein	NA	37.677	18.1945	0.482907
NRRL3_00261	1.33399	2.05548	1.43083	2.05149	hydroxymethylglutaryl-CoA reductase-like enzyme	GO:0004420|GO:0015936	1.69473	1.74116	1.02739
NRRL3_00262	42.1734	49.1798	68.8558	73.1481	vacuolar amino acid transporter	NA	45.6766	71.002	1.55445
NRRL3_00263	1.33591	0.598856	4.0914	4.46009	endo-polygalacturonase Pga28D	GO:0004650	0.967385	4.27575	4.4199
NRRL3_00264	1.27156	0.247579	0.684889	1.01184	hypothetical protein	NA	0.759569	0.848364	1.1169
NRRL3_00265	4.83987	1.60849	3.05632	2.75266	protoporphyrin uptake protein	GO:0016021	3.22418	2.90449	0.900846
NRRL3_00266	0.236517	0.124338	1.37584	2.75639	resistance to 7-aminocholesterol Rta-like protein	GO:0016021	0.180427	2.06611	11.4512
NRRL3_00267	3.39083	4.08505	18.0925	26.7218	xylose isomerase-like, TIM barrel domain-containing protein	NA	3.73794	22.4071	5.99451
NRRL3_00268	22.7535	6.13741	52.4177	86.4859	alpha-xylosidase Axl31A	GO:0004553|GO:0003824	14.4455	69.4518	4.80787
NRRL3_00269	0	0.0473608	0	0	membrane protein Sur7/Rim9 family protein	GO:0005886	0.0236804	0	0
NRRL3_00270	0.847258	0.569131	3.65081	3.42924	polyamine transporter	GO:0022857	0.708194	3.54003	4.99866
NRRL3_00271	6.14866	6.61867	188.418	144.744	glyoxalase/bleomycin resistance protein/dihydroxybiphenyl dioxygenase domain-containing protein	NA	6.38366	166.581	26.0948
NRRL3_00272	0.891116	1.31923	3.40119	2.62079	vacuolar basic amino acid transporter	GO:0022857	1.10518	3.01099	2.72445
NRRL3_00273	0	0.0256397	0.307356	0.209576	amino acid/polyamine transporter I family protein	GO:0006865|GO:0016020	0.0128198	0.258466	20.1614
NRRL3_00274	0	0.104215	0	0	hypothetical protein	NA	0.0521074	0	0
NRRL3_00275	6.48125	8.53427	2.2741	5.78704	wax synthase domain-containing protein	GO:0006629	7.50776	4.03057	0.536854
NRRL3_00276	642.597	718.495	593.617	580.25	hypothetical protein	NA	680.546	586.934	0.862445
NRRL3_00277	251.382	193.233	156.731	144.812	hypothetical protein	NA	222.307	150.771	0.67821
NRRL3_00278	124.654	100.331	94.3924	123.905	thioredoxin-like fold protein	NA	112.492	109.149	0.970277
NRRL3_00279	67.9706	96.2204	14.4964	20.5634	ribulose-phosphate 3-epimerase	GO:0005975|GO:0003824|GO:0004750	82.0955	17.5299	0.21353
NRRL3_00280	74.8326	33.8973	322.699	262.681	methyltransferase type 11 domain-containing protein	GO:0008168	54.3649	292.69	5.3838
NRRL3_00281	112.552	109.91	79.6444	91.8279	Sm-like protein Lsm2	GO:0006397	111.231	85.7362	0.770792
NRRL3_00282	5.50679	8.35709	11.2067	8.21909	DNA repair metallo-beta-lactamase domain-containing protein	NA	6.93194	9.71291	1.40118
NRRL3_00283	15.4268	22.5371	357.899	319.457	benzoate 4-monooxygenase BhpA	GO:0005506|GO:0004497	18.982	338.678	17.8421
NRRL3_00284	81.5195	32.7277	551.402	414.741	small oligopeptide transporter	GO:0035673|GO:0055085	57.1236	483.071	8.4566
NRRL3_00285	1.67888	1.69443	4.5672	3.14083	fungal-specific transcription factor	GO:0000981	1.68666	3.85401	2.285
NRRL3_00286	0.228229	0.666559	0.27659	1.68404	uncharacterized protein	NA	0.447394	0.980315	2.19117
NRRL3_00287	1149.95	1362.78	2682.55	6740.59	glutathione-dependent formaldehyde-activating enzyme/centromere protein V domain-containing protein	GO:0016846	1256.36	4711.57	3.75017
NRRL3_00288	1.74909	2.19659	2.50833	5.16243	citrate synthase-like protein	GO:0046912	1.97284	3.83538	1.94409
NRRL3_00289	0	0	0.138963	0.0559911	hypothetical protein	NA	0	0.0974771	#DIV/0!
NRRL3_00290	0.476835	0.447632	0.591634	0.798302	fungal-specific transcription factor	GO:0000981	0.462233	0.694968	1.5035
NRRL3_00291	0.380381	0.266624	0.583912	0.693429	hypothetical protein	NA	0.323502	0.63867	1.97424
NRRL3_00292	1.09162	1.1036	0.98372	0.956735	phosphatidylethanolamine-binding protein-like protein	NA	1.09761	0.970228	0.883947
NRRL3_00293	29.1987	26.0474	32.4004	32.6007	autophagy related protein 22-2	GO:0032974	27.6231	32.5006	1.17657
NRRL3_00294	1.87484	2.80223	8.92141	7.6829	signal sensor PAS domain-containing protein	NA	2.33854	8.30215	3.55015
NRRL3_00295	2.25555	2.4225	6.9366	8.52682	hypothetical protein	NA	2.33902	7.73171	3.30553
NRRL3_00296	2.35046	2.19445	8.01631	8.21597	N amino acid transport system protein	NA	2.27245	8.11614	3.57153
NRRL3_00297	1.67626	1.35119	2.2346	2.71747	hypothetical protein	NA	1.51372	2.47603	1.63572
NRRL3_00298	0.932477	0.742737	0.662059	0.873862	glycosyltransferase 2-like domain-containing protein	NA	0.837607	0.76796	0.91685
NRRL3_00299	2.46551	1.8673	1.97508	2.12214	fungal-specific transcription factor	GO:0000981	2.16641	2.04861	0.945627
NRRL3_00300	0.763775	1.85317	2.13604	2.33333	NmrA-like domain-containing protein	NA	1.30847	2.23469	1.70786
NRRL3_00301	8.66848	9.96705	78.6518	121.002	acyl-CoA dehydrogenase/oxidase domain-containing protein	GO:0016627	9.31777	99.8271	10.7136
NRRL3_00302	0.114114	0.0499919	2.16662	4.34631	calcineurin-like phosphoesterase domain-containing protein	GO:0016787	0.0820531	3.25647	39.6873
NRRL3_00303	0.191855	0.122253	1.35982	11.5031	membrane attack complex component/perforin (MACPF) domain-containing protein	NA	0.157054	6.43146	40.9506
NRRL3_00304	6.3184	5.29436	4.44647	9.34559	carboxylesterase family protein	NA	5.80638	6.89603	1.18767
NRRL3_00305	1.46718	1.88541	3.63518	6.94136	hypothetical protein	NA	1.6763	5.28827	3.15473
NRRL3_00306	0	0	0	0	keratinolytic protease KerD	GO:0006508|GO:0004252	0	0	#DIV/0!
NRRL3_00307	0	0	0	0	major facilitator superfamily protein	GO:0022857	0	0	#DIV/0!
NRRL3_00308	0.22534	0.394873	1.91162	1.9806	hypothetical protein	NA	0.310106	1.94611	6.27562
NRRL3_00309	0	0	1.02733	0.551913	alpha/beta hydrolase fold-1 domain-containing protein	NA	0	0.789623	#DIV/0!
NRRL3_00310	0.64344	0.830811	6.42979	4.34356	major facilitator superfamily protein	GO:0022857	0.737125	5.38667	7.30768
NRRL3_00311	0.255529	0.35822	5.71866	5.02425	fungal-specific transcription factor	GO:0000981|GO:0003677	0.306874	5.37146	17.5038
NRRL3_00312	0.642956	0.704175	4.90244	2.70786	2,2-dialkylglycine decarboxylase	GO:0003824|GO:0008483	0.673565	3.80515	5.64927
NRRL3_00313	0.103566	0.120989	0.167348	0.0786663	arrestin domain-containing protein	NA	0.112277	0.123007	1.09557
NRRL3_00314	21.0219	19.7262	14.9855	18.2289	ubiquitin system component Cue domain-containing protein	GO:0043130|GO:0005515	20.374	16.6072	0.815116
NRRL3_00315	26.502	2.34549	9.7056	9.78192	NAD(P)-binding domain-containing protein	NA	14.4237	9.74376	0.675537
NRRL3_00316	160.388	180.155	81.1887	50.332	aconitate hydratase, mitochondrial	GO:0003994	170.271	65.7603	0.386209
NRRL3_00317	0	0.0558605	0.206039	0.0968537	oxoglutarate/iron-dependent dioxygenase domain-containing protein	GO:0006281	0.0279302	0.151446	5.42231
NRRL3_00318	5.48188	5.10327	100.863	105.399	glyoxylate reductase	GO:0016616|GO:0051287	5.29257	103.131	19.486
NRRL3_00319	3.71916	4.28382	96.5597	114.296	alcohol dehydrogenase domain-containing protein	GO:0008270|GO:0016491	4.00149	105.428	26.3472
NRRL3_00320	0	0	0.0667926	0.107649	hypothetical protein	NA	0	0.0872206	#DIV/0!
NRRL3_00321	0	0.0574846	0.185526	0.181541	aldehyde dehydrogenase domain-containing protein	GO:0016491	0.0287423	0.183534	6.38549
NRRL3_00322	0	0.0366425	0.0675771	0.176984	hypothetical protein	NA	0.0183212	0.12228	6.67424
NRRL3_00323	1347.55	1541.4	453.409	311.969	ketol-acid reductoisomerase, mitochondrial	GO:0004455|GO:0009082|GO:0016491	1444.48	382.689	0.264932
NRRL3_00324	112.546	134.568	101.658	116.259	tryptophan-tRNA ligase, cytosolic	GO:0000166	123.557	108.959	0.881854
NRRL3_00325	51.9011	64.8969	119.524	68.7632	tryptophan synthase subunit beta domain-containing protein	NA	58.399	94.1435	1.61207
NRRL3_00326	2.4441	2.49304	4.7451	3.11129	DNA repair protein Rad51B-like protein	GO:0000724	2.46857	3.9282	1.59128
NRRL3_00327	17.0054	17.4856	15.1586	14.0912	mitochondrial export protein Som1-like protein	GO:0042720	17.2455	14.6249	0.84804
NRRL3_00328	55.2175	35.2197	63.3544	45.9622	transcription initiation factor TFIID subunit 8, C-terminal domain-containing protein	GO:0005669|GO:0046982	45.2186	54.6583	1.20876
NRRL3_00329	856.893	502.69	396.427	455.67	cytochrome c oxidase subunit 7A	GO:0004129	679.791	426.048	0.626734
NRRL3_00330	141.239	81.8446	138.198	139.666	NEDD8-conjugating enzyme UBC12	NA	111.542	138.932	1.24556
NRRL3_00331	142.154	196.413	148.495	121.251	chitin synthase	GO:0004100	169.284	134.873	0.796726
NRRL3_00332	202.116	223.537	253.796	226.417	membrane anchor Opy2 N-terminal domain-containing protein	NA	212.827	240.107	1.12818
NRRL3_00333	5.64087	5.81187	14.4635	14.0527	fungal-specific transcription factor	GO:0000981	5.72637	14.2581	2.48991
NRRL3_00334	26.799	31.2793	47.9487	55.8521	aldo/keto reductase family protein	GO:0016491|GO:0047834	29.0391	51.9004	1.78726
NRRL3_00335	38.5923	54.4041	36.0842	45.3575	glutamate-cysteine ligase regulatory subunit-like protein	GO:0047834|GO:0006750	46.4982	40.7208	0.875751
NRRL3_00336	30.4992	33.8225	47.2463	40.981	EKC/KEOPS complex subunit Bud32	GO:0004672|GO:0004674	32.1608	44.1136	1.37166
NRRL3_00337	24.0818	31.0229	9.13083	11.2718	DNA-directed RNA polymerase III subunit Rpc1	GO:0003677	27.5523	10.2013	0.370253
NRRL3_00338	34.5748	37.9294	20.2433	13.1635	translation elongation factor Guf1, mitochondrial	GO:0003924|GO:0005525	36.2521	16.7034	0.460757
NRRL3_00339	83.6737	82.6172	59.085	48.0808	mitotic spindle checkpoint component Mad2	GO:0007094	83.1455	53.5829	0.644448
NRRL3_00340	4.72615	6.37702	6.224	5.47712	Rossmann-like alpha/beta/alpha sandwich fold-containing protein	NA	5.55159	5.85056	1.05385
NRRL3_00341	20.4715	14.5735	15.5406	17.3732	transcription factor IIS, N-terminal domain-containing protein	GO:0046872	17.5225	16.4569	0.93919
NRRL3_00342	22.804	22.1716	14.7987	18.0558	hypothetical protein	NA	22.4878	16.4272	0.730494
NRRL3_00343	44.8365	44.0734	51.2874	46.1998	Sec1-like protein	GO:0016192	44.455	48.7436	1.09647
NRRL3_00344	0.0892323	0.234549	0.10814	0.159764	pheromone alpha factor receptor STE2-like protein	GO:0004932	0.16189	0.133952	0.827425
NRRL3_00345	19.1071	18.0795	32.7481	39.3812	ubiquitin E2 variant, N-terminal domain-containing protein	GO:0006464	18.5933	36.0646	1.93966
NRRL3_00346	1.05658	1.59902	29.9165	21.5752	hypothetical protein	NA	1.3278	25.7458	19.3898
NRRL3_00347	0	0	0	0	hypothetical protein	NA	0	0	#DIV/0!
NRRL3_00348	0.835767	0.732276	5.90837	3.31925	hypothetical protein	NA	0.784021	4.61381	5.8848
NRRL3_00349	10.9476	12.1477	25.9674	28.1235	protein kinase domain-containing protein	GO:0004672	11.5477	27.0454	2.34207
NRRL3_00350	33.7164	51.605	42.1239	70.5038	stress-response CsbD-like protein	NA	42.6607	56.3138	1.32004
NRRL3_00351	126.196	176.751	21.304	25.5739	indoleamine 2,3-dioxygenase, tryptophan-degrading enzyme	GO:0020037|GO:0019441	151.473	23.439	0.15474
NRRL3_00352	255.519	353.254	142.011	99.5505	cysteine desulfurase, mitochondrial	GO:0003824|GO:0030170	304.387	120.781	0.3968
NRRL3_00353	491.331	646.12	70.2282	70.6567	regulator of cytoskeleton and endocytosis	GO:0005515	568.725	70.4425	0.12386
NRRL3_00354	0.108438	0	0.350441	0.3177	hypothetical protein	NA	0.0542188	0.33407	6.16152
NRRL3_00355	0.910968	1.59633	398.406	973.833	hypothetical protein	NA	1.25365	686.12	547.298
NRRL3_00356	0.236569	0.518189	41.8101	90.9886	uncharacterized protein	GO:0016491	0.377379	66.3993	175.949
NRRL3_00357	0.321505	0.281694	51.5323	97.4853	uncharacterized protein	NA	0.301599	74.5088	247.046
NRRL3_00358	0.216509	0.126466	0.612235	0.834022	FAD-binding domain-containing protein	GO:0071949	0.171487	0.723129	4.2168
NRRL3_00359	1.92452	0.702589	1.61967	2.76702	hypothetical protein	NA	1.31356	2.19335	1.66978
NRRL3_00360	1.53261	0.619767	1.33349	2.07241	hypothetical protein	NA	1.07619	1.70295	1.58239
NRRL3_00361	3.47793	1.59135	0.4371	1.29572	hypothetical protein	NA	2.53464	0.866408	0.341827
NRRL3_00362	13.3383	10.2001	4.42868	5.18328	F-box domain-containing protein	GO:0005515	11.7692	4.80598	0.408352
NRRL3_00363	155.911	152.529	156.833	105.199	metacaspase	NA	154.22	131.016	0.849541
NRRL3_00364	3.53512	4.09296	3.16215	3.37019	hypothetical protein	NA	3.81404	3.26617	0.856355
NRRL3_00365	52.4783	41.9182	21.2369	13.9746	hypothetical protein	NA	47.1983	17.6058	0.373017
NRRL3_00366	226.516	70.7234	85.8029	86.3302	hypothetical protein	NA	148.62	86.0665	0.579106
NRRL3_00367	63.4154	71.2786	23.8179	24.053	protein N-methyltransferase	NA	67.347	23.9355	0.355405
NRRL3_00368	14.0376	16.5938	5.79742	4.83774	protein Kti12/L-seryl-tRNA(Sec) kinase family protein	GO:0002098	15.3157	5.31758	0.347198
NRRL3_00369	22.9944	31.4375	75.9544	43.0856	zinc finger domain-containing protein, C2H2-like	NA	27.216	59.52	2.18695
NRRL3_00370	1.04536	0.80816	1.06814	1.20105	hypothetical protein	NA	0.926759	1.1346	1.22426
NRRL3_00371	82.6738	75.2349	110.006	108.146	palmitoyl protein thioesterase-like protein	GO:0098599|GO:0002084	78.9544	109.076	1.38151
NRRL3_00372	13.4469	13.5624	11.6975	8.71003	plasma-membrane phosphatidylinositol 4-phosphate synthesis complex component Efr3	GO:0072659	13.5047	10.2038	0.755573
NRRL3_00373	26	40.7382	26.0686	21.5409	mediator of RNA polymerase II transcription subunit 31	GO:0003712	33.3691	23.8048	0.713377
NRRL3_00374	5.34055	6.11901	7.30197	8.11311	hypothetical protein	NA	5.72978	7.70754	1.34517
NRRL3_00375	97.8018	116.721	132.376	148.018	cell morphology Pal1-like protein	NA	107.262	140.197	1.30706
NRRL3_00376	23.6382	43.1809	22.1894	9.066	DNA replication licensing factor Mcm2	GO:0003677	33.4096	15.6277	0.467761
NRRL3_00377	12.1658	12.8358	16.3287	10.4385	zinc finger domain-containing protein, UBR-type and RING/FYVE/PHD-type	GO:0008270	12.5008	13.3836	1.07062
NRRL3_00378	84.5587	47.3495	50.6502	55.1949	serine/threonine-protein kinase	GO:0004672	65.9541	52.9226	0.802415
NRRL3_00379	65.6551	28.8234	56.1008	49.1057	major facilitator superfamily, sugar/inositol transporter-like protein	GO:0016020|GO:0016021|GO:0022857	47.2393	52.6033	1.11355
NRRL3_00380	39.9154	34.0377	24.8334	42.122	hypothetical protein	NA	36.9765	33.4777	0.905377
NRRL3_00381	59.3803	47.7724	61.2621	55.9882	phosphatidylserine decarboxylase-like protein	GO:0004609|GO:0005509	53.5764	58.6252	1.09424
NRRL3_00382	18.2773	21.2903	21.4033	22.3807	kinetochore-associated protein Dsn1/Mis13-like protein	GO:0000444	19.7838	21.892	1.10656
NRRL3_00383	0.425542	0	0.171904	0	hypothetical protein	NA	0.212771	0.0859522	0.403966
NRRL3_00384	3.88776	2.40237	10.3572	10.964	threonine/serine exporter ThrE domain-containing protein	NA	3.14506	10.6606	3.38963
NRRL3_00385	61.6122	59.2542	126.528	118.643	hypothetical protein	NA	60.4332	122.586	2.02845
NRRL3_00386	8.77415	2.30868	6.75971	2.84743	sugar/inositol transporter family protein	GO:0022857|GO:0016021|GO:0016020	5.54142	4.80357	0.866849
NRRL3_00387	5.29433	2.393	2.52913	1.23106	kynurenine formamidase-like protein	GO:0004061	3.84367	1.88009	0.489141
NRRL3_00388	12.8324	10.3836	8.67534	3.36647	hypothetical protein	NA	11.608	6.02091	0.518685
NRRL3_00389	6.22805	5.75242	6.58332	7.18894	two pore domain potassium channel-like protein	GO:0005267	5.99024	6.88613	1.14956
NRRL3_00390	8.53337	6.76264	587.223	293.271	short-chain dehydrogenase/reductase family protein	GO:0016491	7.64801	440.247	57.5636
NRRL3_00391	2.86741	3.01112	4.04566	3.23271	fungal-specific transcription factor	GO:0000981|GO:0003677	2.93927	3.63918	1.23813
NRRL3_00392	16.7415	10.2679	11.8691	9.61911	methyltransferase domain-containing protein	NA	13.5047	10.7441	0.79558
NRRL3_00393	44.1542	12.7727	36.3342	40.1093	hypothetical protein	NA	28.4634	38.2217	1.34284
NRRL3_00394.1	24.1667	26.1933	23.7676	18.6673	SNARE-complex syntaxin domain-containing protein	GO:0016020	25.18	21.2174	0.842629
NRRL3_00395	101.96	144.33	43.9044	37.541	nucleosome assembly protein	GO:0005634	123.145	40.7227	0.33069
NRRL3_00396	62.1793	61.0391	62.5453	59.3271	nitrogen metabolite repression protein	NA	61.6092	60.9362	0.989078
NRRL3_00397	42.8761	36.1868	54.0587	61.2709	asparaginase/glutaminase family protein	GO:0005515	39.5315	57.6648	1.45871
NRRL3_00398	10.3182	100.218	12.8187	17.6384	pirin, N-terminal domain-containing protein	NA	55.2679	15.2286	0.275541
NRRL3_00399	11.3785	13.5607	11.5037	13.5119	fungal-specific transcription factor	GO:0000981	12.4696	12.5078	1.00306
NRRL3_00400	3.47464	2.03758	0.839971	2.03065	amidase family protein	NA	2.75611	1.43531	0.520775
NRRL3_00401	0.133681	0	0	0.087035	BTB/POZ domain-containing protein	GO:0005515	0.0668404	0.0435175	0.651066
NRRL3_00402	89.8384	134.887	32.9334	40.9517	choline transport protein	GO:0016020	112.363	36.9426	0.32878
NRRL3_00403	0.371948	0.10863	0.21286	0.161442	uncharacterized protein	NA	0.240289	0.187151	0.778858
NRRL3_00404	0	0	0.0282752	0.0455708	hypothetical protein	NA	0	0.036923	#DIV/0!
NRRL3_00405	2.76235	2.95814	1.1159	1.34886	gurmarin/antimicrobial peptide-like protein	NA	2.86025	1.23238	0.430863
NRRL3_00406	0.9186	1.16565	1.63788	1.72203	fungal-specific transcription factor	GO:0000981|GO:0003677	1.04212	1.67995	1.61205
NRRL3_00407	1.00249	1.09129	1.55853	1.90862	major facilitator superfamily protein	GO:0022857	1.04689	1.73358	1.65593
NRRL3_00408	10.5284	14.6973	22.0037	15.1388	aminotransferase class I and II family protein	GO:0009058|GO:0003824	12.6128	18.5713	1.47241
NRRL3_00409	16.0525	13.073	24.2136	27.4848	translation regulator impact family protein	GO:0005515	14.5628	25.8492	1.77502
NRRL3_00410	0.292209	0.722896	0.0763804	0.218225	non-ribosomal peptide synthetase-like protein	GO:0009058	0.507552	0.147303	0.290222
NRRL3_00411	0.301726	0.558102	0.582349	0.807601	carboxylesterase family protein	NA	0.429914	0.694975	1.61654
NRRL3_00412	0	0	0.0986616	0.0795057	catechol oxidase	GO:0016491	0	0.0890836	#DIV/0!
NRRL3_00413	0.0497258	0.0435684	0.0401751	0.30756	NAD(P)-binding domain-containing protein	NA	0.0466471	0.173868	3.7273
NRRL3_00414	2.58132	1.00859	0.39456	0.22711	intradiol ring-cleavage dioxygenase domain-containing protein	GO:0005506	1.79496	0.310835	0.173171
NRRL3_00415	34.4748	27.1244	97.0304	76.5657	lytic polysaccharide monooxygenase	NA	30.7996	86.7981	2.81816
NRRL3_00416	1486.79	2162.63	577.235	588.029	60S ribosomal protein uL4	GO:0003735	1824.71	582.632	0.319301
NRRL3_00417	34.228	16.7413	16.2887	19.672	fungal-specific transcription factor	GO:0000981|GO:0003677	25.4846	17.9804	0.705537
NRRL3_00418	28.9804	29.7062	32.3698	32.7509	DnaJ domain-containing protein	NA	29.3433	32.5603	1.10964
NRRL3_00419	54.411	59.8366	54.1607	55.711	pre-mRNA processing protein 45	GO:0000398	57.1238	54.9358	0.961698
NRRL3_00419a1	17.4714	10.531	36.7409	34.5285	hypothetical protein	NA	14.0012	35.6347	2.54511
NRRL3_00420	26.8368	16.6445	43.9465	42.5688	GATS-like ACT domain-containing protein	NA	21.7406	43.2577	1.98971
NRRL3_00421	3.52829	2.91575	5.11816	4.46378	WD repeat-containing protein	GO:0005515	3.22202	4.79097	1.48695
NRRL3_00422	162.323	183.755	175.372	150.375	septin, involved in development	GO:0005525	173.039	162.874	0.941253
NRRL3_00423	14.3204	26.9497	7.37257	3.9257	periodic tryptophan protein 2-like protein	GO:0005515	20.6351	5.64913	0.273764
NRRL3_00424	1.37164	1.16303	34.6578	25.2785	kynurenine formamidase-like protein	GO:0004061	1.26733	29.9681	23.6466
NRRL3_00425	48.805	52.2581	35.5527	40.9196	5'-3' exoribonuclease, type 1	GO:0000956|GO:0003676	50.5316	38.2361	0.756678
NRRL3_00426	85.2466	107.992	74.4541	59.746	histone acetyltransferase type B subunit 2	GO:0005515	96.6191	67.1001	0.69448
NRRL3_00427	81.3992	94.7358	67.0825	52.4064	GTP cyclohydrolase	GO:0003934	88.0675	59.7445	0.678394
NRRL3_00428	0.022534	0	0.0728236	0.0440133	hypothetical protein	NA	0.011267	0.0584185	5.18492
NRRL3_00429	0	0.157022	0.072396	0.116679	cell wall mannoprotein 1-like protein	NA	0.0785108	0.0945377	1.20414
NRRL3_00430	0.0130608	0.0114435	0.0422089	0.0382654	polyketide synthase	GO:0016746|GO:0016491|GO:0016740|GO:0004315	0.0122521	0.0402371	3.28409
NRRL3_00431	11.4038	2.67219	5.26293	6.30229	tannase/feruloyl esterase family protein	NA	7.03799	5.78261	0.821628
NRRL3_00431a1	9.14478	2.88447	1.55155	3.03646	hypothetical protein	NA	6.01462	2.29401	0.381405
NRRL3_00432	8.5489	6.1685	10.4823	9.3638	deoxyuridine triphosphate nucleotidohydrolase/deoxycytidine triphosphate deaminase family protein	NA	7.3587	9.92304	1.34848
NRRL3_00433	34.5312	33.1859	40.5357	40.5051	protein kinase domain-containing protein	GO:0004672|GO:0005524	33.8586	40.5204	1.19675
NRRL3_00434	50.946	73.1132	39.2803	33.4123	eukaryotic translation initiation factor 4E-like protein	GO:0003723	62.0296	36.3463	0.58595
NRRL3_00435	12.8418	17.3541	16.1994	15.6105	Ulp1 protease family, C-terminal catalytic domain-containing protein	NA	15.0979	15.905	1.05345
NRRL3_00436	12.8738	8.95097	26.9423	24.0636	gamma-glutamylcyclotransferase domain-containing protein	NA	10.9124	25.5029	2.33707
NRRL3_00437	41.3303	32.7018	43.0815	33.8414	signal peptidase complex subunit 3-like protein	GO:0005787	37.016	38.4614	1.03905
NRRL3_00438	18.2929	16.5656	13.5891	19.6633	proteolipid membrane potential modulator family protein	GO:0016021	17.4293	16.6262	0.953926
NRRL3_00439	96.7818	85.2997	36.1448	49.9986	branched-chain alpha-ketoacid dehydrogenase kinase/pyruvate dehydrogenase kinase domain-containing protein	GO:0004672	91.0408	43.0717	0.473103
NRRL3_00440	92.7885	89.931	54.3983	65.1841	ubiquitin carboxyl-terminal hydrolase	GO:0004843|GO:0005515	91.3597	59.7912	0.654459
NRRL3_00441	113.161	115.69	101.228	84.0656	COPI-coated vesicle assembly TMP21-related protein	NA	114.425	92.647	0.809673
NRRL3_00442	101.619	85.9161	743.944	654.554	hypothetical protein	NA	93.7675	699.249	7.45727
NRRL3_00443	0.855014	1.15252	3.56024	4.56042	hypothetical protein	NA	1.00377	4.06033	4.04508
NRRL3_00444	43.4067	44.3446	53.6855	47.1297	RNA polymerase II-binding domain-containing protein	GO:0006874	43.8756	50.4076	1.14887
NRRL3_00445	4.12575	2.20909	4.77365	7.53609	hypothetical protein	NA	3.16742	6.15487	1.94318
NRRL3_00446	1.05717	1.56507	1.54626	1.44778	major facilitator superfamily protein	GO:0022857	1.31112	1.49702	1.14179
NRRL3_00447	2.90869	3.92722	3.32278	3.94273	fungal-specific transcription factor	GO:0000981|GO:0003677	3.41796	3.63275	1.06284
NRRL3_00448	32.7797	26.1018	19.1191	28.9067	hypothetical protein	NA	29.4407	24.0129	0.815636
NRRL3_00449	2.28881	1.44474	1.89891	1.76256	heterokaryon incompatibility domain-containing protein	NA	1.86678	1.83073	0.980694
NRRL3_00450	0.814463	0.407777	0.235011	0.340887	hypothetical protein	NA	0.61112	0.287949	0.471182
NRRL3_00451	1102.28	591.941	559.415	692.431	hypothetical protein	NA	847.111	625.923	0.738891
NRRL3_00452	156.737	140.758	108.994	118.894	uncharacterized protein	NA	148.748	113.944	0.766021
NRRL3_00453	31.2928	24.1671	24.5545	29.1387	DNA repair helicase Rad25	GO:0003677|GO:0003678	27.73	26.8466	0.968145
NRRL3_00454	45.0094	59.0095	86.9865	84.7201	uncharacterized protein	GO:0016491	52.0094	85.8533	1.65073
NRRL3_00455	79.2922	133.792	48.7447	48.7083	hypothetical protein	NA	106.542	48.7265	0.457344
NRRL3_00456	45.3285	40.2386	49.8395	77.593	glutamine-dependent NAD(+) synthetase	NA	42.7835	63.7162	1.48927
NRRL3_00457	39.294	51.6766	65.3047	76.9392	NUDIX hydrolase domain-containing protein	GO:0016787	45.4853	71.1219	1.56362
NRRL3_00458	10.0965	10.607	13.1806	13.2263	telomeric single stranded DNA binding Pot1/Cdc13 domain-containing protein	GO:0000723	10.3518	13.2034	1.27548
NRRL3_00459	9.45941	9.08324	15.13	14.4536	flavin monooxygenase-like protein	GO:0004499|GO:0050660	9.27132	14.7918	1.59544
NRRL3_00460	50.4045	61.8175	53.6134	48.6867	HD domain-containing protein	NA	56.111	51.15	0.911586
NRRL3_00461	56.9396	44.4269	36.163	41.7325	class II histone deacetylase complex subunit 2/3-like protein	GO:0016575	50.6832	38.9477	0.768454
NRRL3_00462	6.92353	8.658	13.8229	13.7703	polyketide synthase AlbA/FwnA	GO:0016746|GO:0016740|GO:0031177|GO:0004315|GO:0009058	7.79077	13.7966	1.77089
NRRL3_00464	1.99647	2.07723	4.48618	4.26507	hypothetical protein	NA	2.03685	4.37563	2.14823
NRRL3_00465	18.6762	19.6435	18.3178	15.5173	transglutaminase-like domain-containing protein	GO:0005515	19.1599	16.9175	0.882968
NRRL3_00466	15.3283	14.6781	21.786	20.5695	DDH domain-containing protein	GO:0005737	15.0032	21.1777	1.41155
NRRL3_00467	3.66391	5.75746	6.59608	7.09152	tryptophan synthase subunit beta domain-containing protein	NA	4.71069	6.8438	1.45282
NRRL3_00468	72.0435	83.7628	43.3301	40.4582	lysine-specific demethylase domain-containing protein	GO:0003677	77.9032	41.8941	0.537772
NRRL3_00469	26.9826	14.395	15.7606	14.3012	structure-specific endonuclease subunit Slx1	GO:0006281	20.6888	15.0309	0.726525
NRRL3_00470	48.1157	25.7771	30.3558	30.1234	thymidylate kinase	GO:0004798	36.9464	30.2396	0.818473
NRRL3_00471	38.58	40.5042	23.2074	21.2023	queuine tRNA-ribosyltransferase-like protein	GO:0006400	39.5421	22.2048	0.561549
NRRL3_00472	43.4175	49.65	64.8501	66.5845	methylenetetrahydrofolate reductase	GO:0004489	46.5337	65.7173	1.41225
NRRL3_00473	22.0844	15.0825	20.2171	13.285	MIOREX complex component 11-like protein	NA	18.5834	16.751	0.901398
NRRL3_00474	605.281	533.9	516.473	381.223	nucleoside-diphosphate kinase	GO:0004550	569.591	448.848	0.788019
NRRL3_00475	36.5677	38.7398	83.0492	94.3886	alpha-glucosidase	GO:0003824|GO:0004553	37.6537	88.7189	2.35618
NRRL3_00476	30.5403	28.0661	11.9281	6.94022	PQ-loop repeat-containing protein	NA	29.3032	9.43418	0.32195
NRRL3_00477	42.0908	36.3236	111.344	78.6756	immunoreactive secreted protein	NA	39.2072	95.0097	2.42327
NRRL3_00478	3.44816	1.94219	9.58476	15.1804	chitinase	GO:0005975|GO:0004553	2.69518	12.3826	4.59434
NRRL3_00479	958.222	1434.77	878.177	2411.67	sulphydryl oxidase Sox	GO:0016491	1196.5	1644.92	1.37478
NRRL3_00480	8.67409	7.18337	23.528	27.3029	plasma membrane ATPase	GO:0005215|GO:0008553|GO:0000166	7.92873	25.4155	3.20549
NRRL3_00481	108.733	139.184	68.0834	57.9297	glutamate-tRNA ligase, cytosolic	GO:0000166|GO:0004812|GO:0006412	123.958	63.0066	0.508288
NRRL3_00482	104.3	122.595	52.1072	40.8153	54S ribosomal protein uL1m	NA	113.448	46.4613	0.409539
NRRL3_00483	40.6099	23.325	37.4971	31.4699	conserved oligomeric Golgi complex subunit 2, involved in cell polarity, cell wall structure, and protein glycosylation	GO:0007030	31.9674	34.4835	1.07871
NRRL3_00484	39.4245	13.5812	26.6781	29.7245	hypothetical protein	NA	26.5029	28.2013	1.06408
NRRL3_00485	60.1254	85.4892	29.4857	18.7525	cytosolic Fe-S cluster assembly factor Cfd1	GO:0005524|GO:0016226	72.8073	24.1191	0.331273
NRRL3_00486	138.611	171.07	127.241	141.376	UBX domain-containing protein	GO:0005515	154.84	134.309	0.8674
NRRL3_00487	158.114	151.799	193.062	180.526	mitochondrial import protein 1	GO:0005741	154.957	186.794	1.20546
NRRL3_00488	79.9756	104.978	31.3024	23.875	membrane insertase OXA1/ALB3/YidC family protein	GO:0016021	92.4767	27.5887	0.298331
NRRL3_00489	34.7667	30.927	31.4247	25.229	TAFII28-like protein	GO:0046982|GO:0005634|GO:0005669	32.8469	28.3269	0.862392
NRRL3_00490	211.395	371.638	152.291	134.409	S-adenosylmethionine decarboxylase-like protein	GO:0004014	291.517	143.35	0.491739
NRRL3_00491	45.4329	48.4192	35.839	29.3072	SAGA transcriptional regulatory complex subunit	GO:0046982|GO:0006352|GO:0006367|GO:0000124	46.926	32.5731	0.694138
NRRL3_00492	0	0.0311327	0.0287079	0.11567	terpene synthase, metal-binding domain-containing protein	NA	0.0155663	0.0721891	4.63751
NRRL3_00493	0.141942	0.0621827	0.487386	0.311895	Spo11/DNA topoisomerase VI subunit A family protein	GO:0003677	0.102062	0.39964	3.91566
NRRL3_00494	66.4101	45.2732	147.621	146.674	ubiquitin-conjugating enzyme E2	NA	55.8416	147.147	2.63508
NRRL3_00495	23.6217	20.2467	19.4607	18.5554	scramblase family protein	GO:0017121	21.9342	19.008	0.866594
NRRL3_00496	26.0818	26.3344	30.4545	34.0832	long chronological lifespan protein 2	NA	26.2081	32.2688	1.23126
NRRL3_00497	114.333	131.315	47.8072	37.9537	54S ribosomal protein bL27m	GO:0003735	122.824	42.8804	0.349121
NRRL3_00498	3.99034	5.61932	6.94946	3.49667	Rad9-like Rad53-binding domain-containing protein	NA	4.80483	5.22306	1.08704
NRRL3_00499	30.3678	29.4549	13.5366	9.28624	tRNA-splicing endonuclease subunit Sen2-like protein	GO:0006388|GO:0003676|GO:0000213	29.9114	11.4114	0.381508
NRRL3_00500	212.396	293.646	83.6543	55.1272	H/ACA ribonucleoprotein complex subunit 3	GO:0001522	253.021	69.3907	0.274249
NRRL3_00501	31.4915	48.1738	17.2114	12.8946	ribonuclease Nob1-like protein	GO:0000469	39.8326	15.053	0.377907
NRRL3_00501a1	2.76028	1.15667	2.76341	1.83619	hypothetical protein	NA	1.95848	2.2998	1.17428
NRRL3_00502	17.5475	21.09	28.5547	15.9199	hypothetical protein	NA	19.3188	22.2373	1.15107
NRRL3_00503	0.0241982	0	0	0.0315093	fungal-specific transcription factor	GO:0000981|GO:0003677	0.0120991	0.0157546	1.30213
NRRL3_00504	0.836883	0.325891	1.05178	0.96865	cis-aconitate decarboxylase	GO:0016829	0.581387	1.01021	1.7376
NRRL3_00505	1.36937	1.11982	1.62266	1.90198	hypothetical protein	NA	1.2446	1.76232	1.41598
NRRL3_00506	4.35963	0.716211	0.198129	0.798302	aminoglycoside phosphotransferase domain-containing protein	NA	2.53792	0.498215	0.196308
NRRL3_00507	118.346	124.388	268.541	259.434	peptidase M18 family protein	GO:0004177	121.367	263.987	2.17512
NRRL3_00508	57.7852	50.9896	21.2423	20.9407	glycoside hydrolase family 71 protein	GO:0051118	54.3874	21.0915	0.387801
NRRL3_00509	33.8621	21.2377	21.5206	29.3558	alcohol dehydrogenase domain-containing protein	GO:0016491|GO:0008270	27.5499	25.4382	0.92335
NRRL3_00510	15.8338	23.7489	3.46919	6.59591	hypothetical protein	NA	19.7914	5.03255	0.25428
NRRL3_00511	164.344	163.082	64.3305	74.1677	bZIP transcription factor	GO:0003700|GO:0005634	163.713	69.2491	0.422991
NRRL3_00512	33.0702	41.7018	26.391	24.214	mitochondrial carrier domain-containing protein	NA	37.386	25.3025	0.67679
NRRL3_00513	76.3965	90.9958	32.3756	21.8195	adrenodoxin-like protein, mitochondrial	GO:0051536|GO:0009055	83.6962	27.0975	0.323761
NRRL3_00514	24.4851	49.6138	8.22217	4.01502	ribosomal RNA-processing protein 15-like protein	GO:0006364	37.0495	6.1186	0.165147
NRRL3_00515	56.1823	58.4481	70.2394	57.4953	signal recognition particle 54 kDa protein	GO:0005525|GO:0006614|GO:0003924	57.3152	63.8674	1.11432
NRRL3_00516	99.1635	66.3153	47.5613	61.1378	alkaline phosphatase D-related protein	NA	82.7394	54.3496	0.656877
NRRL3_00517	19.9503	24.2568	48.7771	55.7527	endo-beta-N-acetylglucosaminidase	GO:0005975|GO:0004553	22.1036	52.2649	2.36455
NRRL3_00518	22.2985	19.8971	22.1878	21.9906	hypothetical protein	NA	21.0978	22.0892	1.04699
NRRL3_00519	4.97871	4.98198	8.47354	8.64391	hypothetical protein	NA	4.98034	8.55873	1.7185
NRRL3_00520	5.82486	4.75953	7.00626	8.65001	aminoglycoside phosphotransferase domain-containing protein	NA	5.2922	7.82814	1.47919
NRRL3_00521	3.28505	3.04274	33.9345	22.0295	reactive intermediate/imine deaminase RidA family protein	NA	3.1639	27.982	8.84415
NRRL3_00522	7.46214	6.66632	97.8021	60.2053	alpha/beta hydrolase fold-3 domain-containing protein	GO:0016787	7.06423	79.0037	11.1836
NRRL3_00523	156.611	165.409	439.253	408.351	chitinase-like protein	GO:0005975|GO:0004553	161.01	423.802	2.63214
NRRL3_00524	888.925	492.854	404.223	337.614	hypothetical protein	NA	690.89	370.918	0.536871
NRRL3_00525	38.2469	23.7225	53.8023	98.4641	CoA-transferase family III protein	GO:0003824	30.9847	76.1332	2.45712
NRRL3_00526	214.958	138.663	110.974	98.563	hypothetical protein	NA	176.811	104.769	0.592547
NRRL3_00527	35.4014	28.5806	28.8879	22.1431	chromatin assembly factor 1 complex subunit A-like protein	NA	31.991	25.5155	0.797585
NRRL3_00528	40.8666	34.8601	29.371	33.0606	hypothetical protein	NA	37.8634	31.2158	0.824433
NRRL3_00529	144.703	80.1303	41.2637	48.6923	protein phosphatase inhibitor 2-like protein	GO:0004864	112.417	44.978	0.400101
NRRL3_00530	75.5954	64.953	62.2288	45.5709	phosphatidylinositol transfer protein	GO:0008526	70.2742	53.8999	0.766994
NRRL3_00531	31.0245	26.5568	36.6116	32.0918	lanosterol synthase	GO:0000250|GO:0016866	28.7906	34.3517	1.19315
NRRL3_00532	60.8024	48.5747	108.064	116.327	SGS domain-containing protein	GO:0005515|GO:0051087	54.6885	112.196	2.05154
NRRL3_00533	46.9881	51.722	40.8574	37.4176	PQ-loop repeat-containing protein	NA	49.355	39.1375	0.792979
NRRL3_00534	36.4327	33.8328	59.9278	62.4108	sirtuin family protein	GO:0070403	35.1327	61.1693	1.74109
NRRL3_00535	53.446	56.0871	93.6236	86.913	cyclin-dependent protein kinase, role in regulation of development in response to phosphate availability, interacts with cyclin Pho80	GO:0004672|GO:0005524	54.7665	90.2683	1.64824
NRRL3_00536	9.87967	10.896	13.3965	12.5723	polyamine-modulated factor 1/kinetochore protein Nnf1 family protein	GO:0000818	10.3879	12.9844	1.24996
NRRL3_00537	19.9615	20.7606	19.3431	17.3049	tetratricopeptide-like helical domain-containing protein	GO:0005515	20.3611	18.324	0.899953
NRRL3_00538	306.003	320.812	227.562	155.238	hypothetical protein	NA	313.407	191.4	0.610707
NRRL3_00539	72.4246	107.343	36.3255	31.9373	nuclear transport factor 2 domain-containing protein	GO:0003676	89.8836	34.1314	0.379729
NRRL3_00540	695.359	1401.32	482.969	495.727	heat shock protein 90	GO:0005524	1048.34	489.348	0.466785
NRRL3_00541	126.446	27.2092	62.2936	72.7445	septin-like protein	GO:0005525	76.8278	67.5191	0.878837
NRRL3_00542	3.76095	1.58172	1.70161	2.30171	hypothetical protein	NA	2.67133	2.00166	0.749311
NRRL3_00543	71.5674	61.4829	66.6585	56.9618	myc-type, basic helix-loop-helix domain-containing protein	GO:0046983	66.5251	61.8101	0.929124
NRRL3_00544	32.4042	42.0715	16.2185	17.0426	DNA-directed RNA polymerase III subunit Rpc3	GO:0003697|GO:0003677	37.2378	16.6305	0.446603
NRRL3_00545	634.002	743.754	429.407	334.842	ubiquinol-cytochrome c reductase core protein II	GO:0046872	688.878	382.124	0.554705
NRRL3_00546	490.885	449.817	725.262	843.496	mitochondrial citrate and oxoglutarate carrier protein	NA	470.351	784.379	1.66765
NRRL3_00547	887.469	1153.77	412.394	413.773	citrate synthase CitA	GO:0046912|GO:0004108	1020.62	413.084	0.404737
NRRL3_00548	54.4401	51.8093	27.0936	30.2935	RNA polymerase II-binding domain-containing protein	GO:0003676	53.1247	28.6936	0.540117
NRRL3_00549	138.178	77.3514	149.744	182.064	homocysteine synthase	GO:0019346|GO:0003824|GO:0006520	107.765	165.904	1.5395
NRRL3_00550	137.691	66.7438	55.3247	94.2323	membrane apposition MARVEL domain-containing protein	GO:0016020	102.218	74.7785	0.731563
NRRL3_00551	101.56	39.2115	81.8727	56.4292	lysine-specific permease	GO:0016020|GO:0006865	70.3858	69.151	0.982457
NRRL3_00552	40.0199	33.8456	32.5545	60.1283	AMP-dependent synthetase/ligase domain-containing protein	NA	36.9328	46.3414	1.25475
NRRL3_00553	88.5681	70.3543	96.5675	99.8344	uncharacterized protein	NA	79.4612	98.201	1.23584
NRRL3_00554	271.077	349.812	52.9903	47.3833	hypothetical protein	NA	310.444	50.1868	0.161661
NRRL3_00555	9.29217	9.79842	12.8878	15.9524	WD repeat-containing protein	GO:0031929|GO:0005515	9.54529	14.4201	1.5107
NRRL3_00556	160.757	73.2235	105.171	199.059	mitochondrial carrier domain-containing protein	NA	116.99	152.115	1.30023
NRRL3_00557	356.559	325.157	397.109	430.486	GTP-binding protein Ypt1	GO:0005525|GO:0003924	340.858	413.797	1.21399
NRRL3_00558	29.8503	41.1232	60.6725	71.1337	alanine/arginine aminopeptidase	GO:0008237|GO:0006508	35.4868	65.9031	1.85712
NRRL3_00559	31.6777	34.2857	37.9924	42.0496	TFIIH basal transcription factor complex subunit 2	GO:0006281|GO:0000439	32.9817	40.021	1.21343
NRRL3_00560	42.5118	36.0837	123.254	187.893	hypothetical protein	NA	39.2978	155.574	3.95885
NRRL3_00561	0.0875787	0.0767341	0.0778334	0.216674	pumilio homology domain-containing protein	NA	0.0821564	0.147254	1.79236
NRRL3_00562	53.749	62.3352	53.3799	47.8348	sugar phosphate transporter domain-containing protein	NA	58.0421	50.6074	0.871908
NRRL3_00563	358.287	435.966	301.715	304.926	NADH-ubiquinone oxidoreductase 78 kDa subunit, mitochondrial	GO:0016651|GO:0016491|GO:0051536|GO:0008137	397.127	303.32	0.763787
NRRL3_00564	24.5649	25.234	24.8329	25.9072	DNA repair protein XRCC4-like protein	GO:0003677	24.8995	25.37	1.0189
NRRL3_00565	29.8568	34.419	35.3888	31.7941	hypothetical protein	GO:0001100	32.1379	33.5915	1.04523
NRRL3_00566	2.09819	4.05017	1.16545	2.0064	hypothetical protein	NA	3.07418	1.58592	0.515885
NRRL3_00567	55.9652	53.4698	75.321	54.6556	ER lumen protein retaining receptor	GO:0006621	54.7175	64.9883	1.18771
NRRL3_00568	23.8579	23.2829	21.5087	17.4589	hypothetical protein	NA	23.5704	19.4838	0.826621
NRRL3_00569	29.8275	28.4986	25.7817	28.1123	ribonuclease III domain-containing protein	GO:0004525|GO:0003723	29.1631	26.947	0.924011
NRRL3_00570	167.084	170.644	112.798	90.797	37S ribosomal protein mS33	NA	168.864	101.797	0.602835
NRRL3_00571	95.7843	97.3833	71.2323	66.4934	pre-mRNA-splicing factor	GO:0005634	96.5838	68.8629	0.712985
NRRL3_00572	1602.41	597.026	247.938	214.027	methylsterol monooxygenase	GO:0005506	1099.72	230.982	0.210037
NRRL3_00573	47.6853	40.5387	31.6248	34.6551	nuclear control of ATP synthase 2-like protein	NA	44.112	33.14	0.751269
NRRL3_00574	266.382	266.874	328.562	273.333	GTP-binding protein Ypt2	GO:0003924|GO:0005525	266.628	300.948	1.12872
NRRL3_00575	27.9423	28.8875	20.7878	22.763	AAA-type ATPase family protein	GO:0005524	28.4149	21.7754	0.766337
NRRL3_00576	71.035	90.4141	68.0636	71.3754	RNA recognition motif domain-containing protein	GO:0003676	80.7245	69.7195	0.863672
NRRL3_00577	15.9777	16.0353	14.2659	14.5475	phosphatidylinositol 3-/4-kinase catalytic domain-containing protein	GO:0005515|GO:0016301|GO:0004674	16.0065	14.4067	0.900054
NRRL3_00578	51.6961	52.3187	30.7894	34.7897	cytidine deaminase-like protein	GO:0008270|GO:0003824	52.0074	32.7895	0.630478
NRRL3_00579	344.738	374.68	266.219	282.384	NADH-ubiquinone oxidoreductase 21 kDa subunit	NA	359.709	274.301	0.762565
NRRL3_00580	34.4182	35.3331	44.3762	43.9019	chromosome segregation in meiosis protein	GO:0000076|GO:0005634	34.8756	44.1391	1.26561
NRRL3_00581	57.8435	56.4872	50.5372	38.841	guanine nucleotide exchange factor	NA	57.1653	44.6891	0.781752
NRRL3_00582	11.6595	8.59647	19.7844	19.9156	dihydrofolate reductase-like protein	GO:0008703	10.128	19.85	1.95991
NRRL3_00583	56.0436	72.8384	37.0982	35.158	nucleoporin	GO:0005643	64.441	36.1281	0.560638
NRRL3_00584	105.836	99.5645	107.87	124.694	cytochrome c oxidase assembly protein Cox16	GO:0031966	102.7	116.282	1.13225
NRRL3_00585	76.3072	69.5518	63.4127	76.6239	tyrosine-specific protein phosphatase domain-containing protein	GO:0004725|GO:0016311	72.9295	70.0183	0.960082
NRRL3_00586	11.1644	9.75513	10.3916	11.2914	hypothetical protein	NA	10.4598	10.8415	1.0365
NRRL3_00587	112.075	113.438	119.335	134.189	hypothetical protein	NA	112.757	126.762	1.12421
NRRL3_00588	35.5595	52.221	33.9708	34.7791	FGGY carbohydrate kinase family protein	GO:0005975	43.8903	34.3749	0.783202
NRRL3_00589	101.823	55.378	65.3738	61.3639	sodium/calcium exchanger membrane region-containing protein	GO:0016021|GO:0006812	78.6004	63.3689	0.806216
NRRL3_00590	312.941	331.619	237.007	265.8	26S proteasome regulatory subunit 8/Rpt6	GO:0036402|GO:0005524|GO:0005737	322.28	251.403	0.780077
NRRL3_00591	348.683	579.236	171.027	94.5635	hypothetical protein	NA	463.96	132.795	0.286222
NRRL3_00592	30.2585	86.9921	23.863	20.8354	ubiquitin fusion degradation protein 1-like protein	GO:0006511	58.6253	22.3492	0.381221
NRRL3_00593	52.6961	48.2575	57.3328	51.0671	Yip1 superfamily protein	GO:0016020	50.4768	54.2	1.07376
NRRL3_00594	178.277	191.721	112.006	108.374	bacterial surface antigen (D15) domain-containing protein	GO:0019867	184.999	110.19	0.595625
NRRL3_00595	54.0731	55.8585	51.3506	43.0285	ubiquitin-conjugating enzyme E2	NA	54.9658	47.1896	0.858526
NRRL3_00596	88.8992	96.9302	49.1651	39.2818	cytochrome c heme lyase	GO:0004408	92.9147	44.2234	0.475957
NRRL3_00597	51.8448	43.032	31.1001	33.667	ABC1 family protein	GO:0004672	47.4384	32.3836	0.682645
NRRL3_00598	12.4992	16.3475	24.218	21.2248	armadillo-like helical domain-containing protein	GO:0005096	14.4233	22.7214	1.57532
NRRL3_00599	187.086	157.18	139.128	149.607	dolichol-phosphate mannosyltransferase subunit 3-like protein	GO:0006486	172.133	144.368	0.838697
NRRL3_00600	79.4682	121.445	12.9072	10.4345	xanthine phosphoribosyltransferase	GO:0009116	100.457	11.6708	0.116178
NRRL3_00601	2.67517	2.08665	10.9517	16.1002	malic acid transporter-like protein	GO:0015140|GO:0016021	2.38091	13.526	5.68101
NRRL3_00602	61.4297	71.8682	63.4074	72.0951	short-chain dehydrogenase/reductase family protein	GO:0016491	66.6489	67.7512	1.01654
NRRL3_00603	296.506	382.897	291.339	268.287	succinate--CoA ligase [ADP-forming] subunit beta, mitochondrial	GO:0005524|GO:0006099|GO:0003824	339.701	279.813	0.823703
NRRL3_00604	12.7226	16.9642	19.0338	18.2612	F-box domain-containing protein	GO:0005515	14.8434	18.6475	1.25628
NRRL3_00605	51.6135	64.9256	34.1249	29.0767	heat shock transcription factor family protein	GO:0003700	58.2696	31.6008	0.542321
NRRL3_00606	7.52011	10.3301	4.76276	2.40655	uncharacterized protein	NA	8.92509	3.58465	0.401638
NRRL3_00607	27.5686	30.5274	34.3897	29.3136	oxidoreductase-like, N-terminal domain-containing protein	NA	29.048	31.8517	1.09652
NRRL3_00608	12.6384	8.28055	15.3729	15.2735	hypothetical protein	NA	10.4595	15.3232	1.46501
NRRL3_00609	1318.63	1759.9	602.109	602.244	60S ribosomal protein eL13	GO:0003735	1539.26	602.177	0.391211
NRRL3_00610	55.4824	48.1572	52.7365	40.1672	hypothetical protein	NA	51.8198	46.4518	0.89641
NRRL3_00611	26.497	29.8155	22.0149	20.4371	leucine-rich repeat domain-containing protein	GO:0005515	28.1562	21.226	0.753865
NRRL3_00612	18.4772	19.1904	17.4424	17.6365	cyclin D1-binding protein 1-like protein	GO:0051726	18.8338	17.5395	0.931275
NRRL3_00613	13.244	16.4656	11.3007	11.2354	actin-related protein 6	GO:0005634	14.8548	11.268	0.758542
NRRL3_00614	12.304	5.56409	16.2651	24.2762	E3 ubiquitin ligase-like protein	GO:0004842	8.93404	20.2706	2.26892
NRRL3_00615	35.9749	37.4594	59.3627	154.119	3-hydroxybutyryl CoA dehydrogenase-like protein	GO:0016491|GO:0006631	36.7171	106.741	2.90711
NRRL3_00616	10.4078	12.2139	15.4318	8.61691	topoisomerase 1-associated factor 1	NA	11.3109	12.0244	1.06308
NRRL3_00617	0.209433	0.1468	0.372257	0.27271	hypothetical protein	NA	0.178117	0.322484	1.81052
NRRL3_00618	0.89569	0.850177	1.2664	0.935474	F-box domain-containing protein	GO:0005515	0.872933	1.10094	1.26119
NRRL3_00619	0	0	0.252328	0.050834	hypothetical protein	NA	0	0.151581	#DIV/0!
NRRL3_00620	25.3009	24.5945	30.9936	28.0813	RNA polymerase II transcription factor B subunit 2	GO:0000439	24.9477	29.5375	1.18397
NRRL3_00621	57.1979	49.177	109.204	106.693	thioesterase domain-containing protein	GO:0047617	53.1874	107.949	2.02959
NRRL3_00622	24.707	31.2652	19.5196	19.9919	pre-mRNA-splicing factor Cwf11-like protein	GO:0000398|GO:0004386	27.9861	19.7557	0.705912
NRRL3_00623	19.5161	23.8291	22.2726	22.4444	THO complex subunit 1-like protein	NA	21.6726	22.3585	1.03165
NRRL3_00624	5.48248	4.85237	54.2891	51.277	homeobox transcription factor	GO:0003677	5.16743	52.783	10.2146
NRRL3_00625	165.356	195.197	871.084	703.921	hypothetical protein	NA	180.276	787.502	4.3683
NRRL3_00626	34.1316	32.0357	27.2799	24.812	AP-2 complex subunit alpha	GO:0015031|GO:0006886	33.0836	26.0459	0.787275
NRRL3_00627	58.8377	72.5971	69.9569	69.6688	alanine racemase N-terminal domain-containing protein	GO:0030170	65.7174	69.8128	1.06232
NRRL3_00628	38.0442	74.088	26.2136	26.7322	hypothetical protein	NA	56.0661	26.4729	0.472172
NRRL3_00629	8.31183	7.80581	18.2424	20.8476	histone deacetylase superfamily protein	NA	8.05882	19.545	2.42529
NRRL3_00630	41.5947	236.962	35.5187	56.372	zinc finger domain-containing protein, AN1-type	GO:0008270	139.278	45.9454	0.329882
NRRL3_00631	34.2074	39.234	39.4415	24.1056	thymidylate synthase	GO:0004799|GO:0016741	36.7207	31.7736	0.865276
NRRL3_00632	24.233	30.0622	34.43	37.4252	queuine tRNA-ribosyltransferase catalytic subunit	GO:0008479|GO:0006400	27.1476	35.9276	1.32342
NRRL3_00633	20.2207	31.3122	99.157	113.041	major facilitator superfamily protein	GO:0022857	25.7665	106.099	4.11773
NRRL3_00634	9.82375	2.81694	3.49946	5.6691	hypothetical protein	NA	6.32035	4.58428	0.725321
NRRL3_00635	10.6584	2.58302	5.17593	6.86551	hypothetical protein	NA	6.62072	6.02072	0.909375
NRRL3_00636	61.2297	31.6051	12.4322	12.3303	hypothetical protein	NA	46.4174	12.3813	0.266737
NRRL3_00637	85.826	97.5223	64.9165	68.1434	R3H domain-containing protein	GO:0003676	91.6742	66.5299	0.725722
NRRL3_00638	134.105	62.664	124.945	168.553	leucine aminopeptidase	GO:0008235	98.3847	146.749	1.49158
NRRL3_00639	36.4467	34.2363	21.3136	29.605	inositol monophosphatase-like protein	GO:0046855	35.3415	25.4593	0.72038
NRRL3_00640	251.504	43.7561	175.756	180.343	uncharacterized protein	NA	147.63	178.05	1.20605
NRRL3_00641	64.8506	66.6846	50.8344	39.8893	chitin synthase	GO:0004100	65.7676	45.3618	0.689729
NRRL3_00642	7.78998	7.45865	64.3219	36.0602	amidase family protein	NA	7.62431	50.1911	6.58303
NRRL3_00643	1.33343	0.539222	2.41706	2.59332	cation efflux transporter family protein	GO:0006812	0.936325	2.50519	2.67556
NRRL3_00644	1.77473	0.838868	2.95263	3.35238	catalase	GO:0020037|GO:0004096	1.3068	3.1525	2.41238
NRRL3_00645	51.3323	48.8753	54.739	52.2457	ATPase AFG1-like protein	GO:0005524	50.1038	53.4924	1.06763
NRRL3_00646	31.9441	35.5479	44.3243	42.6978	polarisome component, required for conidiation and vacuolar fusion	GO:0005515|GO:0035091|GO:0000902	33.746	43.511	1.28937
NRRL3_00647	1.0789	2.07966	2.35353	1.2995	hypothetical protein	NA	1.57928	1.82652	1.15655
NRRL3_00648	49.8344	63.5644	76.9776	78.0765	Sac3/GANP/Thp3 family protein	NA	56.6994	77.5271	1.36733
NRRL3_00649	12.1035	10.6501	23.8515	23.7753	vacuolar protein-sorting-associated protein 36-like protein	GO:0032266|GO:0000814	11.3768	23.8134	2.09315
NRRL3_00650	38.1886	18.6315	55.196	62.9997	hypothetical protein	NA	28.4101	59.0978	2.08017
NRRL3_00651	0.412398	0.812996	0.374838	0.581746	hypothetical protein	NA	0.612697	0.478292	0.780634
NRRL3_00652	99.2364	97.8693	206.522	153.533	reactive intermediate/imine deaminase RidA family protein	NA	98.5529	180.027	1.82671
NRRL3_00653	2.60515	2.72151	3.03574	2.87036	hypothetical protein	NA	2.66333	2.95305	1.10878
NRRL3_00654	100.996	114.152	128.88	118.575	hypothetical protein	GO:0005034	107.574	123.728	1.15016
NRRL3_00655	229.994	60.8643	294.54	420.888	mitochondrial 18kDa protein-like protein	NA	145.429	357.714	2.45971
NRRL3_00656	697.337	506.867	760.234	846.619	uncharacterized protein	NA	602.102	803.426	1.33437
NRRL3_00657	47.0061	38.8408	58.8937	71.8893	phosphopantetheinyl transferase, mitochondrial	GO:0000287	42.9235	65.3915	1.52344
NRRL3_00658	43.9052	41.7605	63.4644	61.8006	histidinol phosphate phosphatase HisJ-like protein	GO:0000105|GO:0003824	42.8329	62.6325	1.46225
NRRL3_00659	393.435	371.572	514.644	401.006	peptidyl-prolyl cis-trans isomerase, FKBP-type	GO:0003755	382.504	457.825	1.19692
NRRL3_00660	0.827076	1.01453	7.45544	9.51573	carboxylesterase family protein	NA	0.920801	8.48558	9.21543
NRRL3_00661	29.8459	18.0102	32.4397	30.5147	carbohydrate-binding module family 50 protein	NA	23.9281	31.4772	1.31549
NRRL3_00662	63.0709	68.0715	58.7329	58.2352	P-loop containing nucleoside triphosphate hydrolase domain-containing protein	GO:0005524	65.5712	58.4841	0.891917
NRRL3_00663	30.6042	30.5132	23.9639	25.5782	monopolin complex subunit Csm1-like protein	GO:0005515|GO:0033551	30.5587	24.7711	0.810606
NRRL3_00664	20.7053	19.8309	22.2804	16.7735	GPI ethanolamine phosphate transferase 1	GO:0005789|GO:0008484|GO:0003824|GO:0006506	20.2681	19.5269	0.963431
NRRL3_00665	16.881	7.29931	75.4086	87.7255	fungal-specific transcription factor	GO:0003677|GO:0000981	12.0902	81.5671	6.74656
NRRL3_00666	129.533	248.774	93.9328	75.8134	cystathionine beta-lyase	GO:0004121|GO:0019346|GO:0003824	189.153	84.8731	0.4487
NRRL3_00667	38.9499	38.4367	41.6678	31.9601	hypothetical protein	NA	38.6933	36.814	0.951431
NRRL3_00668	5.6281	5.16806	5.02367	3.46425	ferric/cupric reductase transmembrane component 7-like protein	GO:0016491|GO:0000293	5.39808	4.24396	0.786199
NRRL3_00669	6.16336	3.0781	9.19976	7.74461	tryptophan synthase subunit beta domain-containing protein	NA	4.62073	8.47219	1.83352
NRRL3_00670	2.13622	1.44324	2.83841	3.08326	major facilitator superfamily protein	GO:0022857	1.78973	2.96084	1.65435
NRRL3_00671	114.029	44.784	66.9878	60.38	In Between Ring fingers domain-containing protein	NA	79.4066	63.6839	0.801997
NRRL3_00672	88.1112	78.6107	110.845	384.241	peroxisomal multifunctional enzyme involved in fatty acid beta-oxidation	GO:0016491	83.361	247.543	2.96953
NRRL3_00673	7.66045	7.62713	14.9629	20.0348	P-loop containing nucleoside triphosphate hydrolase domain-containing protein	NA	7.64379	17.4989	2.28929
NRRL3_00674	968.82	1324.99	364.362	354.445	60S ribosomal protein uL30	GO:0000463	1146.91	359.404	0.313368
NRRL3_00675	19.6108	15.1832	31.4393	31.3376	vacuolar-sorting protein Snf8	GO:0000814	17.397	31.3884	1.80424
NRRL3_00676	198.497	343.951	90.447	83.4906	eukaryotic translation initiation factor 3 subunit C	GO:0003723|GO:0003743	271.224	86.9688	0.320653
NRRL3_00677	52.1495	55.7319	63.1721	65.9452	protein kinase domain-containing protein	GO:0004672|GO:0005524	53.9407	64.5586	1.19684
NRRL3_00678	15.1861	7.96362	6.55088	8.45831	helicase, C-terminal domain-containing protein	GO:0005524	11.5749	7.50459	0.648352
NRRL3_00679	1493.46	618.324	1073.41	1591.35	hypothetical protein	NA	1055.89	1332.38	1.26185
NRRL3_00680	168.211	119.459	199.263	160.805	hypothetical protein	NA	143.835	180.034	1.25167
NRRL3_00681	20.9406	19.4969	18.1865	18.8645	mediator complex subunit Med27-like protein	GO:0016592	20.2187	18.5255	0.916256
NRRL3_00682	6.60492	2.48016	27.3677	27.4601	cytochrome P450	GO:0004497|GO:0005506	4.54254	27.4139	6.03493
NRRL3_00683	1.25624	1.10068	2.11655	2.32402	peptidase S28 family protein	GO:0006508	1.17846	2.22029	1.88406
NRRL3_00684	2.83305	5.02981	1.13442	1.19731	rhamnogalacturonan lyase	GO:0005975|GO:0030246|GO:0003824	3.93143	1.16586	0.296549
NRRL3_00685	21.0583	15.1355	26.7357	31.0451	guanine deaminase-like protein	GO:0016787|GO:0016810|GO:0006147	18.0969	28.8904	1.59643
NRRL3_00686	4.4422	2.22821	455.929	261.553	glycine dehydrogenase (decarboxylating), mitochondrial	GO:0004375|GO:0003824	3.33521	358.741	107.562
NRRL3_00687	0	0.0242951	1.5122	1.43523	major facilitator superfamily protein	GO:0022857	0.0121476	1.47371	121.318
NRRL3_00688	14.8589	6.28504	6.11396	5.92766	hypothetical protein	NA	10.572	6.02081	0.569506
NRRL3_00689	6.88092	3.34578	5.72326	7.86089	hypothetical protein	NA	5.11335	6.79208	1.3283
NRRL3_00690	12.767	9.82064	14.649	14.3804	ureohydrolase family protein	GO:0046872	11.2938	14.5147	1.28519
NRRL3_00691	0.364909	0.451374	0.589643	0.482147	fungal-specific transcription factor	GO:0000981|GO:0003677	0.408142	0.535895	1.31301
NRRL3_00692	9.84968	8.43314	14.0851	9.22905	FAD-dependent oxidoreductase domain-containing protein	GO:0005515|GO:0016491	9.14141	11.6571	1.2752
NRRL3_00693	0.0727595	0.350625	0.220443	0.213171	protein kinase domain-containing protein	GO:0004672	0.211692	0.216807	1.02416
NRRL3_00694	5.40359	2.24888	0.218287	0.11727	amidohydrolase-related domain-containing protein	GO:0016831|GO:0016787	3.82624	0.167778	0.0438494
NRRL3_00695	0.94356	0.440918	0	0.0204773	cytochrome P450-like protein	GO:0005506|GO:0004497	0.692239	0.0102387	0.0147906
NRRL3_00696	0.169407	0.111322	0.923867	0.427393	alpha/beta hydrolase fold-3 domain-containing protein	GO:0016787	0.140365	0.67563	4.8134
NRRL3_00697	0.304132	0.213177	0.819059	0.61383	fungal-specific transcription factor	GO:0000981|GO:0003677	0.258654	0.716444	2.76989
NRRL3_00698	0.0763663	0.0223034	2.36512	1.18498	L-lysine 6-monooxygenase/L-ornithine 5-monooxygenase family protein	NA	0.0493348	1.77505	35.9797
NRRL3_00699	0.160618	0.211094	0.519074	0.183003	short-chain dehydrogenase/reductase family protein	GO:0016491	0.185856	0.351038	1.88877
NRRL3_00700	0.587519	0.617722	2.53951	1.51093	short-chain dehydrogenase	GO:0016491	0.602621	2.02522	3.36069
NRRL3_00701	0	0	0.0724771	0.0194684	glycoside hydrolase family 79 protein	NA	0	0.0459727	#DIV/0!
NRRL3_00702	0.146417	0.0641432	0.133082	0.214486	fumarate lyase family protein	GO:0003824	0.10528	0.173784	1.65068
NRRL3_00703	0.128999	0.169538	0.182389	0.178472	major facilitator superfamily, sugar/inositol transporter-like protein	GO:0016020|GO:0016021|GO:0022857	0.149268	0.18043	1.20876
NRRL3_00704	1.75893	1.54113	3.31293	3.72899	fungal-specific transcription factor	GO:0000981|GO:0003677	1.65003	3.52096	2.13388
NRRL3_00705	3.49679	3.80653	144.469	41.0485	hypothetical protein	NA	3.65166	92.7586	25.4018
NRRL3_00706	0.091762	0.0803994	2.78015	1.06044	peptidase S8/S53 domain-containing protein	GO:0004252|GO:0006508	0.0860807	1.9203	22.3081
NRRL3_00707	0.0259881	0.0683101	0.0839864	0.160739	hypothetical protein	NA	0.0471491	0.122363	2.59523
NRRL3_00708	1.36937	0.708976	3.52023	2.37072	metallopeptidase M10/M27/M57-like protein	GO:0008237	1.03917	2.94547	2.83444
NRRL3_00709	1.02457	4.03964	1.7073	1.70934	hypothetical protein	NA	2.5321	1.70832	0.674664
NRRL3_00710	17.4357	26.8514	29.5163	27.7192	major facilitator superfamily protein	GO:0022857	22.1435	28.6178	1.29238
NRRL3_00711	142.227	72.6752	35.3175	41.6965	nuclear transport factor 2 domain-containing protein	NA	107.451	38.507	0.358369
NRRL3_00712	3.59707	3.98781	7.88823	6.26108	D-serine dehydratase-like protein	NA	3.79244	7.07465	1.86546
NRRL3_00713	2.38504	1.29901	15.5588	7.91097	glutamine synthetase catalytic domain-containing protein	GO:0004356|GO:0003824	1.84202	11.7349	6.37066
NRRL3_00714	0.121238	0	1.54275	1.36161	glutamine amidotransferase domain-containing protein	NA	0.0606192	1.45218	23.9558
NRRL3_00715	13.3853	7.74926	31.4165	26.0668	aldehyde dehydrogenase domain-containing protein	GO:0016491	10.5673	28.7416	2.71988
NRRL3_00716	4.29467	2.08065	33.9224	26.1683	short-chain dehydrogenase/reductase family protein	GO:0016491	3.18766	30.0454	9.42553
NRRL3_00717	0.53849	0.693838	3.65965	3.37187	fungal-specific transcription factor	GO:0000981	0.616164	3.51576	5.70588
NRRL3_00718	8.80801	10.0293	14.2475	12.3524	D-serine dehydratase-like protein	NA	9.41864	13.3	1.41209
NRRL3_00719	0.306299	0.153355	2.35979	3.09815	zinc finger domain-containing protein, C2H2-like	NA	0.229827	2.72897	11.874
NRRL3_00720	1.73239	0.785108	19.016	15.1878	hypothetical protein	NA	1.25875	17.1019	13.5864
NRRL3_00721	1.03999	0.759344	8.54246	7.93088	peptidase S8, subtilisin-related protein	GO:0004252|GO:0006508	0.899668	8.23667	9.15524
NRRL3_00722	1.25365	1.63193	2.64792	2.70515	major facilitator superfamily protein	GO:0022857	1.44279	2.67653	1.85511
NRRL3_00723	2.1719	1.69907	3.63484	3.58563	acid phosphatase	GO:0016788|GO:0003824	1.93549	3.61023	1.86528
NRRL3_00724	186.901	286.753	36.0261	23.6516	ribosome-associated chaperone Zuotin	GO:0006450	236.827	29.8388	0.125994
NRRL3_00725	63.815	56.5078	36.109	27.5512	mitochondrial zinc maintenance protein, mitochondrial	NA	60.1614	31.8301	0.529078
NRRL3_00726	74.3091	121.483	59.0034	53.2468	pre-mRNA splicing factor	GO:0003723|GO:0003676	97.8958	56.1251	0.573314
NRRL3_00727	115.705	147.542	82.2094	53.7886	sterol 24-C-methyltransferase	GO:0008168|GO:0006694	131.623	67.999	0.516617
NRRL3_00728	0.313382	0.137288	10.0538	9.33447	major facilitator superfamily, sugar/inositol transporter-like protein	GO:0016021|GO:0016020|GO:0022857	0.225335	9.69414	43.021
NRRL3_00729	0.883053	0.672789	5.16473	8.17394	sialidase domain-containing protein	NA	0.777921	6.66934	8.57329
NRRL3_00730	3.43812	1.28027	5.19674	4.86861	glycoside hydrolase family 79 protein	NA	2.35919	5.03268	2.13322
NRRL3_00731	22.7475	6.22835	4.04973	4.78243	uncharacterized protein	NA	14.4879	4.41608	0.304811
NRRL3_00732	2.6361	1.25464	5.12728	5.51963	flavin monooxygenase-like protein	GO:0004499	1.94537	5.32345	2.73647
NRRL3_00733	7.15329	4.40488	14.7153	21.0419	fungal-specific transcription factor	GO:0000981|GO:0003677	5.77909	17.8786	3.09367
NRRL3_00734	5.64624	3.30856	146.907	141.798	major facilitator superfamily protein	GO:0022857	4.4774	144.352	32.2402
NRRL3_00735	345.995	250.26	227.726	340.572	hypothetical protein	NA	298.127	284.149	0.953114
NRRL3_00736	3.21582	1.0566	5.52109	5.58945	Gcn5-related N-acetyltransferases GNAT domain-containing protein	GO:0008080	2.13621	5.55527	2.60053
NRRL3_00737	2.61851	0.533551	3.48087	4.2125	major facilitator superfamily protein, inorganic phosphate transporter	GO:0016021|GO:0022857	1.57603	3.84669	2.44074
NRRL3_00738	6.35244	5.04866	6.54033	7.55801	cation/hydrogen exchanger domain-containing protein	GO:0006812	5.70055	7.04917	1.23658
NRRL3_00739	0.592298	0.69194	15.6721	12.3079	hypothetical protein	NA	0.642119	13.99	21.7872
NRRL3_00740	0.458574	0.658935	5.32033	7.89098	DEAD/DEAH box helicase domain-containing protein	GO:0003676	0.558755	6.60566	11.8221
NRRL3_00741	9.92423	8.357	8.67328	6.96415	Rieske [2Fe-2S] iron-sulfur domain-containing protein	GO:0051537	9.14062	7.81872	0.855382
NRRL3_00742	3.75913	3.93723	8.57898	11.7097	beta-glucosidase	GO:0004553	3.84818	10.1444	2.63615
NRRL3_00743	3.55057	1.78073	42.7622	28.9993	alpha-galactosidase	GO:0004553|GO:0003824	2.66565	35.8808	13.4604
NRRL3_00744	0.30124	0.377054	0.504147	3.34817	D-alanine--D-alanine ligase, C-terminal domain-containing protein	GO:0008716|GO:0005524	0.339147	1.92616	5.67941
NRRL3_00745	4.45046	7.4238	1.72869	2.39604	cell wall protein PhiA	NA	5.93713	2.06236	0.347367
NRRL3_00746	792.137	573.658	75.2018	122.687	hypothetical protein	NA	682.898	98.9443	0.144889
NRRL3_00747	85.6196	81.4951	98.6841	70.8182	amino acid/polyamine transporter I family protein	GO:0016020	83.5574	84.7511	1.01429
NRRL3_00748	27.4894	34.3859	7.76805	5.12168	mitochondrial carrier domain-containing protein	NA	30.9377	6.44486	0.208318
NRRL3_00749	0.0255407	0.022378	0.144446	0.024943	AAA-type ATPase family protein	GO:0005524	0.0239593	0.0846943	3.53492
NRRL3_00750	18.2083	21.7581	16.5828	17.5969	bZIP transcription factor	GO:0003700|GO:0007623	19.9832	17.0898	0.855211
NRRL3_00751	0	0.0358563	0.0991908	0.19983	phosphatidylserine decarboxylase-like protein	GO:0004609	0.0179281	0.149511	8.33944
NRRL3_00752	2.87414	3.45526	4.18519	5.38167	threonine/serine exporter ThrE domain-containing protein	NA	3.1647	4.78343	1.5115
NRRL3_00753	44.5046	38.3185	75.867	82.1095	hypothetical protein	NA	41.4115	78.9883	1.9074
NRRL3_00754	1.19342	0.697094	1.2856	1.03599	hypothetical protein	NA	0.945257	1.1608	1.22802
NRRL3_00755	0.182799	0.205338	0.136329	0.236503	hybrid polyketide synthase/non-ribosomal peptide synthetase	NA	0.194069	0.186416	0.960566
NRRL3_00756	0.182896	0	0.0738836	0	alcohol dehydrogenase domain-containing protein	GO:0016491	0.0914478	0.0369418	0.403966
NRRL3_00757	0.0740201	0.0648544	0.0598032	0.0481919	alcohol acetyltransferase/N-acetyltransferase family protein	NA	0.0694372	0.0539976	0.777646
NRRL3_00758	132.161	125.589	101.115	86.2058	anoctamin-like protein	NA	128.875	93.6605	0.726752
NRRL3_00759	2.35848	1.40097	2.92283	3.65663	fungal-specific transcription factor	GO:0000981	1.87972	3.28973	1.75011
NRRL3_00760	5.73392	4.14764	8.72656	10.8522	methyltransferase domain-containing protein	NA	4.94078	9.78939	1.98134
NRRL3_00761	340.009	500.57	247.396	150.056	WW domain-containing protein	GO:0005515	420.29	198.726	0.472831
NRRL3_00762	0.418867	0.550499	0.253812	0.27271	hypothetical protein	NA	0.484683	0.263261	0.543161
NRRL3_00763	79.1164	91.0118	84.7247	53.2637	sodium/calcium exchanger membrane region-containing protein	NA	85.0641	68.9942	0.811085
NRRL3_00764	2.42893	3.1448	19.2241	21.8172	uncharacterized protein	NA	2.78686	20.5206	7.36334
NRRL3_00765	3.27375	2.60342	4.47732	6.25304	ankyrin repeat domain-containing protein	GO:0005515|GO:0003824	2.93858	5.36518	1.82577
NRRL3_00766	0.314992	0.351257	0.520552	0.531345	FAD linked oxidase, N-terminal domain-containing protein	GO:0071949|GO:0016491|GO:0050660	0.333125	0.525949	1.57884
NRRL3_00767	12.4964	12.4088	17.1636	14.6019	isoprenoid synthase domain-containing protein	NA	12.4526	15.8827	1.27545
NRRL3_00768	14.6366	20.5081	18.691	26.2354	carbohydrate esterase family 2 protein	GO:0052689	17.5724	22.4632	1.27832
NRRL3_00769	7.29098	8.1068	28.2271	18.7587	amidohydrolase-related domain-containing protein	GO:0016787|GO:0016810	7.69889	23.4929	3.05147
NRRL3_00770	75.2755	57.0552	400.906	203.797	hypothetical protein	NA	66.1654	302.351	4.56963
NRRL3_00771	1090.72	1145.31	10548.6	9150.23	glycosylphosphatidylinositol-anchored cell wall mannoprotein CwpA	NA	1118.01	9849.41	8.80975
NRRL3_00771a1	4.01114	2.81156	9.5833	11.2295	hypothetical protein	NA	3.41135	10.4064	3.05052
NRRL3_00772	0.802336	0.410075	2.52203	2.38061	zinc finger domain-containing protein, NF-X1-type	GO:0004386|GO:0005634	0.606205	2.45132	4.04371
NRRL3_00773	26.8174	7.22973	13.1018	14.5872	EF-hand domain-containing protein	GO:0005509	17.0235	13.8445	0.813256
NRRL3_00774	0.599687	0.788145	4.27981	4.24057	serine-type carboxypeptidase	GO:0004185	0.693916	4.26019	6.13934
NRRL3_00775	9.35694	11.2764	68.6384	49.0658	alcohol dehydrogenase	GO:0016491	10.3166	58.8521	5.70457
NRRL3_00776	4.85995	10.6454	19.7634	8.98267	cutinase	GO:0005576|GO:0016787	7.75268	14.3731	1.85395
NRRL3_00777	61.2669	39.876	10.577	12.2247	alpha,alpha-trehalose-phosphate synthase [UDP-forming]	GO:0003824	50.5715	11.4008	0.22544
NRRL3_00778	29.1931	33.2867	27.4338	19.3143	nuclear export protein Brl1/Brr6 domain-containing protein	GO:0031965|GO:0005635	31.2399	23.374	0.748212
NRRL3_00779	106.191	135.566	339.567	404.791	hypothetical protein	NA	120.879	372.179	3.07895
NRRL3_00780	27.6917	29.2795	27.9663	25.1967	pre-mRNA splicing factor Cwc26	NA	28.4856	26.5815	0.933156
NRRL3_00781	5.48576	7.2804	12.4165	16.5711	alkyltransferase-like protein	GO:0003824	6.38308	14.4938	2.27066
NRRL3_00782	74.3432	77.0307	93.5367	118.575	protein kinase	GO:0004672|GO:0005524	75.687	106.056	1.40124
NRRL3_00783	46.2476	33.9235	77.903	73.6414	calcineurin-like phosphoesterase domain-containing protein	GO:0016787	40.0855	75.7722	1.89026
NRRL3_00784	88.2914	88.6792	53.1454	399.462	cytochrome b2	GO:0020037|GO:0016491|GO:0003824	88.4853	226.303	2.55753
NRRL3_00785	39.7688	37.6939	43.9547	43.1845	small GTPase superfamily protein	GO:0003924|GO:0005525	38.7314	43.5696	1.12492
NRRL3_00786	44.8274	40.9737	110.217	73.7897	uncharacterized protein	NA	42.9006	92.0036	2.14458
NRRL3_00787	0.310579	0.222644	0.473339	0.753682	P-type ATPase family protein	GO:0000166|GO:0005215	0.266612	0.613511	2.30114
NRRL3_00788	0.770946	0.58337	2.16589	2.65798	FAD-binding domain-containing protein	GO:0071949	0.677158	2.41194	3.56185
NRRL3_00789	299.699	268.873	184.479	206.049	hypothetical protein	NA	284.286	195.264	0.686858
NRRL3_00790	26.9305	5.27801	2.51526	5.10846	hypothetical protein	NA	16.1043	3.81186	0.236699
NRRL3_00791	53.4689	35.358	39.8466	37.4721	FMN-binding domain-containing protein	GO:0010181	44.4134	38.6594	0.870444
NRRL3_00792	72.2915	80.3469	52.0277	49.0305	U2 small nuclear ribonucleoprotein A'	GO:0000398	76.3192	50.5291	0.662075
NRRL3_00793	48.2527	30.5997	53.75	55.5776	nucleoside phosphatase Gda1/CD39 family protein	GO:0016787	39.4262	54.6638	1.38648
NRRL3_00794	5.87299	5.37194	3.71516	5.09477	ammonium transporter	GO:0008519	5.62247	4.40497	0.783458
NRRL3_00795	13.4759	12.7888	25.8737	24.4974	fungal-specific transcription factor	GO:0000981	13.1324	25.1856	1.91782
NRRL3_00796	11.1825	9.24471	3.46816	3.7988	hypothetical protein	NA	10.2136	3.63348	0.355749
NRRL3_00797	0.9071	0.695429	0	0.147645	hypothetical protein	NA	0.801264	0.0738227	0.0921327
NRRL3_00798	193.936	86.9828	42.5392	52.4777	aquaporin-like protein	GO:0015267	140.46	47.5084	0.338236
NRRL3_00799	5945.56	2541.12	736.63	779.591	flavohemoglobin	GO:0016491|GO:0020037|GO:0008941|GO:0019825	4243.34	758.111	0.178659
NRRL3_00800	441.826	558.546	127.313	63.3672	tripeptidyl peptidase	GO:0004252|GO:0006508|GO:0008236	500.186	95.34	0.190609
NRRL3_00801	2.74101	6.19767	21.6812	20.0909	hypothetical protein	NA	4.46934	20.886	4.67318
NRRL3_00802	24.5589	39.3557	44.9979	41.9772	aminoglycoside phosphotransferase domain-containing protein	NA	31.9573	43.4875	1.3608
NRRL3_00803	0.0773993	0.474706	0.250133	0.453528	hypothetical protein	NA	0.276053	0.351831	1.27451
NRRL3_00804	2663.09	1409.47	417.972	464.449	basic helix-loop-helix transcription factor	GO:0046983	2036.28	441.211	0.216675
NRRL3_00805	34.9954	41.5724	22.7665	24.4092	NmrA-like domain-containing protein	NA	38.2839	23.5879	0.616131
NRRL3_00806	13.2505	9.16401	4.00776	5.463	aminoglycoside phosphotransferase domain-containing protein	NA	11.2072	4.73538	0.422528
NRRL3_00807	70.6351	34.3764	75.9945	69.8458	amino acid/polyamine transporter I family protein	GO:0016020	52.5058	72.9201	1.3888
NRRL3_00808	273.309	57.0053	25.2796	31.7179	CDR ABC transporter domain-containing protein	GO:0005524|GO:0016020|GO:0140359	165.157	28.4988	0.172555
NRRL3_00809	19.2961	15.3129	19.0019	13.113	hypothetical protein	NA	17.3045	16.0574	0.927934
NRRL3_00810	6.66804	6.53915	11.1206	10.5347	hypothetical protein	NA	6.6036	10.8277	1.63966
NRRL3_00811	11.3042	8.61761	67.221	56.2847	methionine synthase domain-containing protein	GO:0003871	9.96089	61.7529	6.19953
NRRL3_00812	8.45864	5.95804	21.708	16.6114	survival protein SurE-like phosphatase/nucleotidase domain-containing protein	GO:0008252|GO:0016787	7.20834	19.1597	2.65799
NRRL3_00813	1.8038	4.96711	2.49832	1.67771	necrosis inducing family protein	NA	3.38546	2.08801	0.616759
NRRL3_00814	5.45128	6.30616	9.41067	7.1676	lytic polysaccharide monooxygenase	GO:0005576	5.87872	8.28914	1.41002
NRRL3_00815	3.36392	31.6672	1.17983	1.39218	major facilitator superfamily, sugar/inositol transporter-like protein	GO:0016021|GO:0016020|GO:0022857	17.5155	1.286	0.0734207
NRRL3_00816	23.1386	27.4761	12.4823	12.557	amino acid transporter, transmembrane domain-containing protein	NA	25.3073	12.5197	0.494705
NRRL3_00816a1	2.99358	0.839326	7.35257	8.5367	hypothetical protein	NA	1.91645	7.94464	4.14549
NRRL3_00817	142.768	241.925	21.7576	78.0019	glycerol proton symporter	GO:0016020|GO:0016021|GO:0022857	192.346	49.8797	0.259322
NRRL3_00818	4.89077	10.9425	32.9961	70.0669	ABC transporter-like domain-containing protein	GO:0005524	7.91662	51.5315	6.50928
NRRL3_00819	1.21376	0.447775	0.903218	0.811034	endoglucanase Egl12A	GO:0004553|GO:0000272	0.830768	0.857126	1.03173
NRRL3_00820	0.0747976	0	0.0906471	0.0973963	peptidase S8 Ser-active site-containing protein	NA	0.0373988	0.0940217	2.51403
NRRL3_00821	0.0744155	0.23907	4.49918	2.47899	fungal-specific transcription factor	GO:0000981|GO:0003677	0.156743	3.48908	22.26
NRRL3_00822	0.192601	0.0241074	0.133379	0.152266	HAD-like domain-containing protein	NA	0.108354	0.142823	1.31811
NRRL3_00823	0.377276	0.0367288	0.304813	0.150108	hypothetical protein	NA	0.207002	0.227461	1.09883
NRRL3_00824	91.3168	90.2013	174.742	202.368	sialidase-like protein	NA	90.7591	188.555	2.07753
NRRL3_00825	0.460698	0.527851	1.73222	1.77659	protein kinase-like domain-containing protein	NA	0.494274	1.75441	3.54946
NRRL3_00826	0	0	0	0	protein kinase domain-containing protein	GO:0004672	0	0	#DIV/0!
NRRL3_00827	0	0	0	0	hypothetical protein	NA	0	0	#DIV/0!
NRRL3_00828	0	0	0	0	hypothetical protein	NA	0	0	#DIV/0!
NRRL3_00829	1.11727	1.02787	1.33145	1.7458	uncharacterized protein	NA	1.07257	1.53862	1.43452
NRRL3_00830	0	0	0	0	class I glutamine amidotransferase-like domain-containing protein	NA	0	0	#DIV/0!
NRRL3_00831	0	0.140518	0.518294	0.104416	EthD domain-containing protein	GO:0016491	0.0702589	0.311355	4.43154
NRRL3_00832	1.52781	0.922165	39.5821	20.3804	amidohydrolase-related domain-containing protein	GO:0016810|GO:0016787	1.22499	29.9812	24.4747
NRRL3_00833	1.58317	1.233	49.1597	37.1183	aldehyde dehydrogenase domain-containing protein	GO:0016491	1.40808	43.139	30.6367
NRRL3_00834	2.83114	3.38259	2.62527	3.08955	major facilitator superfamily, sugar/inositol transporter-like protein	GO:0016021|GO:0022857|GO:0016020	3.10686	2.85741	0.919709
NRRL3_00835	4.39871	5.84906	4.84997	5.99724	NADP-dependent oxidoreductase	GO:0016491|GO:0016628	5.12388	5.4236	1.05849
NRRL3_00836	1.35435	1.53944	2.83907	3.18154	iron reductase domain protein	NA	1.4469	3.0103	2.08053
NRRL3_00837	18.3867	16.6018	860.182	713.435	AhpD-like domain-containing protein	NA	17.4942	786.808	44.9753
NRRL3_00838	0.819821	0.666998	13.8149	15.1644	major facilitator superfamily protein	GO:0022857	0.743409	14.4897	19.4909
NRRL3_00839	3.74519	3.7076	34.5813	39.1722	glycoside hydrolase family 105 protein	GO:0005975	3.7264	36.8767	9.89609
NRRL3_00840	0.0661778	0.289916	0.481205	0.193887	hypothetical protein	NA	0.178047	0.337546	1.89583
NRRL3_00841	0	0.086894	0.300474	0.274419	F-box domain-containing protein	GO:0005515	0.043447	0.287446	6.61602
NRRL3_00842	1.3111	1.02111	18.5609	17.0628	GMC oxidoreductase	GO:0016614|GO:0050660	1.16611	17.8119	15.2746
NRRL3_00843	0.341795	0.174692	0.943503	0.917941	FAD linked oxidase, N-terminal domain-containing protein	GO:0016491|GO:0071949|GO:0050660	0.258244	0.930722	3.60405
NRRL3_00844	10.2807	9.05507	59.5635	54.4104	hypothetical protein	NA	9.66788	56.9869	5.89446
NRRL3_00845	1.04167	1.62644	4.89313	5.99506	phytochrome photoreceptor	GO:0000155|GO:0000160|GO:0018298|GO:0006355|GO:0005515	1.33406	5.4441	4.08086
NRRL3_00846	2.95228	0.193038	1.15702	0.903688	hypothetical protein	NA	1.57266	1.03036	0.655167
NRRL3_00847	22.3591	13.4762	27.7298	20.306	hypothetical protein	NA	17.9177	24.0179	1.34046
NRRL3_00848	68.8564	73.8996	75.6632	87.9914	lunapark domain-containing protein	GO:0071786	71.378	81.8273	1.14639
NRRL3_00849	5.22547	5.81305	17.7079	19.308	Dicer-like protein 2-1	GO:0004525|GO:0003676|GO:0016891	5.51926	18.508	3.35335
NRRL3_00850	85.9047	104.947	49.2598	60.1384	bZIP transcription factor	GO:0003700	95.426	54.6991	0.57321
NRRL3_00851	53.254	63.4837	20.1573	56.7998	dual-function calcium-gated ion channel/calcium-dependent phospholipid scramblase	NA	58.3688	38.4785	0.659231
NRRL3_00852	36.5629	92.9916	29.8138	30.9408	N-acetyltransferase	GO:0008080	64.7773	30.3773	0.46895
NRRL3_00853	20.8402	22.5964	23.0818	22.5581	GRIP domain-containing protein	NA	21.7183	22.82	1.05073
NRRL3_00854	17.3931	16.821	28.6277	26.0187	lysophospholipase	GO:0006629	17.1071	27.3232	1.59719
NRRL3_00855	34.22	41.3814	31.5328	36.7974	uncharacterized protein	NA	37.8007	34.1651	0.903822
NRRL3_00856	21.9735	22.1559	39.0671	47.8408	glucooligosaccharide oxidase	GO:0050660|GO:0016491|GO:0071949	22.0647	43.454	1.96939
NRRL3_00857	9077.33	1711.3	964.505	1215.15	membrane apposition MARVEL domain-containing protein	GO:0016020	5394.31	1089.83	0.202033
NRRL3_00858	27.8226	26.7543	25.1548	26.9661	major facilitator superfamily protein	GO:0022857	27.2885	26.0605	0.954999
NRRL3_00859	129.259	102.525	95.5976	102.883	glycoside hydrolase-like protein	GO:0000139	115.892	99.2401	0.856315
NRRL3_00860	39.882	53.4301	56.5654	83.655	cytochrome P450-like protein	GO:0004497|GO:0005506	46.656	70.1102	1.5027
NRRL3_00861	8.81713	13.4516	12.8569	20.1296	hypothetical protein	NA	11.1343	16.4933	1.4813
NRRL3_00862	42.5186	54.6703	40.3036	84.8633	oxidase UstYa-like protein	GO:0043386	48.5944	62.5834	1.28787
NRRL3_00863	4.92671	9.84195	52.7807	42.5329	hypothetical protein	NA	7.38433	47.6568	6.45377
NRRL3_00864	56.5105	69.1568	51.1755	49.1374	actin-like protein	NA	62.8336	50.1565	0.798242
NRRL3_00865	39.3702	30.3265	42.5234	38.7199	DASH complex subunit Dad4	GO:0008608	34.8484	40.6216	1.16567
NRRL3_00866	53.4055	58.6565	34.6179	31.688	Ino80 complex subunit Ies6-like protein	GO:0006338	56.031	33.1529	0.591689
NRRL3_00867	22.9951	24.0853	11.8309	6.51032	vesicle transport protein	GO:0016192	23.5402	9.17061	0.389573
NRRL3_00868	552.659	512.3	525.063	565.631	profilin	GO:0003779	532.479	545.347	1.02417
NRRL3_00869	18.8329	13.1263	22.8726	25.9248	hypothetical protein	NA	15.9796	24.3987	1.52686
NRRL3_00870	11.0368	11.056	10.6209	10.8716	DEAD/DEAH box helicase domain-containing protein	GO:0003676	11.0464	10.7463	0.972829
NRRL3_00871	17.1642	18.717	20.0069	21.364	forkhead-associated domain-containing protein	GO:0005515	17.9406	20.6854	1.153
NRRL3_00872	29.2664	22.9672	60.5562	58.3822	DnaJ domain-containing protein	NA	26.1168	59.4692	2.27705
NRRL3_00873	0.235682	0.247798	2.41827	1.42703	hypothetical protein	NA	0.24174	1.92265	7.95339
NRRL3_00874	3.20433	3.77682	36.1365	44.4317	acyl-CoA dehydrogenase/oxidase domain-containing protein	GO:0016627	3.49057	40.2841	11.5408
NRRL3_00875	0.63578	0.557053	0.667767	0.972746	aspergillopepsin-2	GO:0004190	0.596416	0.820256	1.37531
NRRL3_00876	32.8251	35.9815	25.2267	24.3761	methyltransferase-like protein	NA	34.4033	24.8014	0.720903
NRRL3_00877	137.958	169.118	68.1994	52.2884	dihydroxyacid dehydratase, mitochondrial	GO:0003824|GO:0004160	153.538	60.2439	0.392372
NRRL3_00878	0.189026	0.243558	0.130262	0.267855	ABC transporter type 1, transmembrane domain-containing protein	GO:0005524	0.216292	0.199058	0.920321
NRRL3_00879	87.4045	121.441	131.733	147.913	uncharacterized protein	NA	104.423	139.823	1.33901
NRRL3_00880	10.7258	4.15063	11.1752	20.775	D-amino-acid oxidase-like protein	GO:0016491|GO:0003884	7.43821	15.9751	2.1477
NRRL3_00881	14.0867	15.394	347.357	479.619	uncharacterized protein	NA	14.7404	413.488	28.0514
NRRL3_00882	0.193937	0.403566	2.0957	2.80153	FAD-binding domain-containing protein	GO:0071949	0.298752	2.44862	8.19615
NRRL3_00883	62.8565	77.4397	66.9036	84.7205	glycerol-3-phosphate O-acyltransferase	GO:0016746	70.1481	75.8121	1.08074
NRRL3_00884	49.0577	77.8974	87.2502	82.4016	allantoinase	GO:0016812|GO:0016787|GO:0016810|GO:0000256	63.4776	84.8259	1.33631
NRRL3_00885	16.1509	13.3276	25.9315	23.1463	glutamine synthetase-related protein FluG, involved in conidiation	GO:0004356|GO:0016787|GO:0003824	14.7392	24.5389	1.66487
NRRL3_00886	180.028	241.09	78.1574	78.9035	ornithine carbamoyltransferase, mitochondrial	GO:0006520|GO:0016743	210.559	78.5304	0.372961
NRRL3_00887	14.3374	16.3021	10.384	8.24704	ferredoxin-like protein	NA	15.3198	9.31553	0.608073
NRRL3_00888	26.5469	29.8551	31.5603	33.8425	CAAX amino terminal protease-like protein	GO:0004222	28.201	32.7014	1.15958
NRRL3_00889	4.6405	2.55569	4.78827	6.05117	flavin monooxygenase-like protein	GO:0004499	3.5981	5.41972	1.50627
NRRL3_00890	0.941988	0.894123	1.05703	1.7036	fungal-specific transcription factor	GO:0000981	0.918056	1.38032	1.50352
NRRL3_00891	0.0507175	0.533247	0.245858	0.363224	short-chain dehydrogenase/reductase family protein	GO:0016491	0.291982	0.304541	1.04301
NRRL3_00892	4.70509	5.5914	5.74578	5.07033	F-box and tetratricopeptide repeat-containing protein	GO:0005515	5.14825	5.40806	1.05047
NRRL3_00893	23.2535	19.2156	33.4757	25.5258	afadin/alpha-actinin-binding domain-containing protein	NA	21.2346	29.5008	1.38928
NRRL3_00894	1.8084	1.41591	9.10833	7.66554	nucleotide-binding alpha-beta plait domain-containing protein	GO:0003676	1.61215	8.38694	5.20232
NRRL3_00895	0.523117	0.583343	9.77842	9.2035	dihydroxyacetone synthase	GO:0003824	0.55323	9.49096	17.1555
NRRL3_00896	2.57979	2.73265	75.5168	73.6397	alcohol dehydrogenase domain-containing protein	GO:0016491|GO:0008270	2.65622	74.5783	28.0768
NRRL3_00897	8.89571	4.26629	69.8287	52.6841	mannan endo-1,6-alpha-mannosidase	GO:0008496|GO:0005975	6.581	61.2564	9.30806
NRRL3_00898	0.0373988	0.196607	1.11798	1.07136	hypothetical protein	NA	0.117003	1.09467	9.35593
NRRL3_00899	0.242019	0.494784	7.97347	6.9506	fungal-specific transcription factor	GO:0000981	0.368402	7.46203	20.2552
NRRL3_00900	0.214603	0.080584	5.313	5.75849	major facilitator superfamily protein	GO:0022857	0.147594	5.53574	37.5067
NRRL3_00901	0.126854	0.333438	2.44266	3.42749	amidohydrolase-related domain-containing protein	GO:0016810|GO:0016787	0.230146	2.93508	12.7531
NRRL3_00902	0.133362	0.265564	0.382014	0.181549	CDR ABC transporter domain-containing protein	GO:0005524|GO:0016020|GO:0140359	0.199463	0.281781	1.4127
NRRL3_00903	69.0987	16.2725	226.732	180.704	molybdate transporter-like protein	GO:0015098	42.6856	203.718	4.77251
NRRL3_00904	24.1645	17.436	38.6637	35.6959	uncharacterized protein	NA	20.8002	37.1798	1.78747
NRRL3_00905	0.271094	0.504741	1.12251	1.47819	uncharacterized protein	NA	0.387917	1.30035	3.35212
NRRL3_00906	0.302067	0.370528	0.561315	0.757163	cytochrome P450	GO:0005506|GO:0004497	0.336298	0.659239	1.96028
NRRL3_00907	13.8459	23.2975	5.3404	2.42073	nucleolar protein 9	GO:0003723	18.5717	3.88057	0.208951
NRRL3_00908	27.6217	48.4258	7.07466	3.77791	ATP-dependent RNA helicase	GO:0003676	38.0238	5.42629	0.142708
NRRL3_00909	2.34334	1.32463	3.28267	2.36233	FAD-binding domain-containing protein	GO:0071949	1.83398	2.8225	1.539
NRRL3_00910	9.90961	10.3142	11.1228	15.0254	glutathione S-transferase, C-terminal domain-containing protein	NA	10.1119	13.0741	1.29294
NRRL3_00911	122.947	115.002	100.648	109.396	calcium permeable stress-gated cation channel 1, N-terminal transmembrane domain-containing protein	GO:0005227|GO:0016020	118.974	105.022	0.882729
NRRL3_00912	17.5193	14.211	13.3325	16.7965	DDE superfamily endonuclease domain-containing protein	GO:0003676	15.8652	15.0645	0.949535
NRRL3_00913	42.3941	54.7788	79.4012	52.9224	hypothetical protein	NA	48.5864	66.1618	1.36174
NRRL3_00914	39.1408	65.86	28.6787	11.9432	DNA replication licensing factor Mcm6	GO:0003677	52.5004	20.3109	0.386871
NRRL3_00915	0.096596	0.105793	0.419481	0.30659	helicase, C-terminal domain-containing protein	GO:0005524	0.101195	0.363036	3.5875
NRRL3_00916	0.47836	0.688564	0.690147	0.55615	hypothetical protein	NA	0.583462	0.623149	1.06802
NRRL3_00917	57.8734	56.8534	59.4677	64.1106	hypothetical protein	NA	57.3634	61.7892	1.07715
NRRL3_00918	11.0037	15.5182	4.81655	6.03552	nucleolar pre-ribosomal-associated protein 1 domain-containing protein	NA	13.261	5.42604	0.409174
NRRL3_00919	0.333784	0.487421	0.179783	0.579508	lipocalin-like domain-containing protein	NA	0.410603	0.379646	0.924606
NRRL3_00920	15.1576	16.4837	14.1142	12.2017	pre-mRNA-splicing factor ATP-dependent RNA helicase	GO:0004386|GO:0003676	15.8206	13.1579	0.831693
NRRL3_00921	15.6537	17.6619	6.03532	4.92158	mitochondrial degradasome RNA helicase subunit, C-terminal domain-containing protein	GO:0003724|GO:0016817	16.6578	5.47845	0.328881
NRRL3_00922	34.2432	31.6093	34.7106	38.877	vesicular transport protein	GO:0016192	32.9263	36.7938	1.11746
NRRL3_00923	12.3896	13.0836	18.8344	16.3239	G-patch domain-containing protein	GO:0003676	12.7366	17.5792	1.38021
NRRL3_00924	15.3679	17.4174	11.9838	6.03568	short-chain dehydrogenase/reductase family protein	GO:0016491	16.3927	9.00976	0.549622
NRRL3_00925	463.736	316.878	253.969	239.87	UDP-glucose 4-epimerase UgeA	GO:0003978	390.307	246.919	0.632628
NRRL3_00926	4.59966	4.84153	48.9094	46.6688	cytochrome P450	GO:0004497	4.7206	47.7891	10.1235
NRRL3_00927	5.82365	5.8563	17.4036	18.2901	cytochrome P450-like protein	GO:0005506|GO:0004497	5.83998	17.8468	3.05597
NRRL3_00928	60.4489	63.9561	54.4645	61.1903	topoisomerase II-associated protein PAT1-like protein	GO:0000290	62.2025	57.8274	0.929664
NRRL3_00929	94.912	97.692	54.72	45.0869	glycolipid 2-alpha-mannosyltransferase	GO:0000030	96.302	49.9034	0.518197
NRRL3_00930	88.8773	91.6785	63.8963	57.8006	37S ribosomal protein uS12m	GO:0003735	90.2779	60.8485	0.674013
NRRL3_00931	226.096	235.533	252.4	278.9	proteasome maturation factor Ump1-like protein	GO:0043248	230.815	265.65	1.15092
NRRL3_00932	84.589	64.7242	105.962	114.719	ubiquitin-related domain-containing protein	NA	74.6566	110.341	1.47797
NRRL3_00933	25.3761	7.03377	3.02311	2.81264	hypothetical protein	NA	16.2049	2.91788	0.180061
NRRL3_00934	140.796	46.8244	6.93081	8.8174	arrestin domain-containing protein	NA	93.8104	7.87411	0.0839364
NRRL3_00935	238.821	81.2018	15.1723	19.069	glycerol proton symporter	GO:0016020|GO:0016021|GO:0022857	160.011	17.1206	0.106996
NRRL3_00936	0	0.415011	17.5079	0.308386	hypothetical protein	NA	0.207505	8.90817	42.9298
NRRL3_00937	12.2009	14.0659	5.39566	3.51189	fungal-specific transcription factor	GO:0000981|GO:0003677	13.1334	4.45378	0.339119
NRRL3_00938	355.422	255.602	94.5386	126.779	phosphomevalonate kinase-like protein	GO:0004631|GO:0005524	305.512	110.659	0.362209
NRRL3_00939	938.977	499.009	199.492	211.593	pentatricopeptide repeat-containing protein	GO:0005515	718.993	205.543	0.285875
NRRL3_00940	183.026	70.0033	81.6291	97.7679	pyridoxine-5'-phosphate oxidase-like protein	GO:0016638|GO:0004733	126.515	89.6985	0.708997
NRRL3_00941	29.5654	39.4734	40.4181	40.2091	EamA domain-containing protein	NA	34.5194	40.3136	1.16785
NRRL3_00942	18.0168	17.5613	15.6726	13.883	voltage-gated chloride channel-like protein	GO:0005247	17.789	14.7778	0.830726
NRRL3_00943	27.1675	44.4747	29.1408	22.4123	transcription factor CBF/NF-Y/archaeal histone domain-containing protein	GO:0046982	35.8211	25.7765	0.719591
NRRL3_00944	677.566	795.243	499.197	386.248	cytochrome b-c1 complex subunit Rieske, mitochondrial	GO:0051537|GO:0008121|GO:0016020	736.404	442.722	0.601195
NRRL3_00945	34.4662	34.6832	22.663	23.2951	sensitive to high expression protein 9, mitochondrial	NA	34.5747	22.9791	0.664621
NRRL3_00946	189.886	114.293	156.706	161.902	proteolipid membrane potential modulator family protein	GO:0016021	152.09	159.304	1.04743
NRRL3_00947	3.73372	3.73872	4.44408	3.9068	hypothetical protein	NA	3.73622	4.17544	1.11756
NRRL3_00948	20.5953	25.3606	19.1755	19.5295	SH3 domain-containing protein	GO:0005515	22.9779	19.3525	0.84222
NRRL3_00949	569.172	514.778	545.783	567.76	cofilin	GO:0003779|GO:0015629	541.975	556.771	1.0273
NRRL3_00950	1338.36	946.194	560.841	503.993	cytochrome c oxidase polypeptide Cox5, mitochondrial	GO:0005751	1142.28	532.417	0.466101
NRRL3_00951	2482.92	2999.91	1993.11	1687.24	ATP synthase, F1 complex, subunit beta, mitochondrial	GO:0015986|GO:0005524|GO:0046034	2741.42	1840.18	0.67125
NRRL3_00952	77.0336	85.6139	209.241	217.645	1,4-alpha-glucan-branching enzyme	GO:0004553|GO:0003824|GO:0003844	81.3238	213.443	2.6246
NRRL3_00953	3.1652	3.3027	10.0663	7.14706	endo-rhamnogalacturonase Rhg28B	GO:0004650	3.23395	8.60669	2.66136
NRRL3_00954	3.61546	3.98234	3.12969	5.38035	hypothetical protein	NA	3.7989	4.25502	1.12007
NRRL3_00955	2.2549	1.76771	5.75307	6.76093	hypothetical protein	NA	2.01131	6.257	3.11091
NRRL3_00956	1.01958	0.750394	1.32624	1.00236	glycoside hydrolase family 92 protein	GO:0030246|GO:0005975	0.884986	1.1643	1.31561
NRRL3_00957	1.00091	1.62865	1.213	1.28004	B3/B4 tRNA-binding domain-containing protein	GO:0003723	1.31478	1.24652	0.948081
NRRL3_00958	4.72728	3.21838	40.619	35.9558	D-galacturonic acid transporter GatA	GO:0016021|GO:0016020|GO:0022857	3.97283	38.2874	9.63732
NRRL3_00959	0.488115	0.301887	0.927914	1.2151	amidase	NA	0.395001	1.07151	2.71267
NRRL3_00960	10.8022	10.6145	28.9557	31.2321	adenylyltransferase and sulfurtransferase	GO:0002143|GO:0008641	10.7084	30.0939	2.81031
NRRL3_00961	5.7198	6.44145	14.7992	16.3025	uncharacterized protein	NA	6.08062	15.5508	2.55744
NRRL3_00962	4.21761	0.923839	73.6455	39.4214	short-chain dehydrogenase/reductase family protein	GO:0016491	2.57073	56.5335	21.9913
NRRL3_00963	0.372813	0.244987	1.69429	1.25408	major facilitator superfamily protein	GO:0022857	0.3089	1.47419	4.77238
NRRL3_00964	0	0	0.182831	0.0491109	hypothetical protein	NA	0	0.115971	#DIV/0!
NRRL3_00965	1.4168	1.27584	12.7027	11.8635	pectin lyase Pel1A	GO:0030570	1.34632	12.2831	9.12346
NRRL3_00966	743.436	845.888	1424.03	1193.62	succinate dehydrogenase	GO:0051537|GO:0051536|GO:0009055|GO:0006099	794.662	1308.82	1.64702
NRRL3_00967	2.03274	2.32073	46.8805	50.2708	fructose-bisphosphate aldolase, class-II-like protein	GO:0003824|GO:0005975	2.17673	48.5757	22.3159
NRRL3_00968	12.0581	9.43181	36.3869	38.8691	6-phosphogluconate dehydrogenase domain-containing protein	GO:0051287|GO:0016491|GO:0050661	10.7449	37.628	3.50193
NRRL3_00969	0.505415	0	0.136114	1.42592	hypothetical protein	NA	0.252707	0.781016	3.0906
NRRL3_00970	50.6299	28.0084	4.36893	8.28759	LPS-induced tumour necrosis alpha factor domain-containing protein	NA	39.3192	6.32826	0.160946
NRRL3_00971	8.3293	7.2979	8.3624	8.4135	plasma membrane ATPase proteolipid-like protein	NA	7.8136	8.38795	1.07351
NRRL3_00972	28.7925	26.8548	23.3875	28.7486	hypothetical protein	NA	27.8237	26.0681	0.936902
NRRL3_00973	10.7003	6.13809	9.98258	14.6986	hypothetical protein	NA	8.41919	12.3406	1.46577
NRRL3_00974	147.878	44.4782	37.4914	26.0896	zinc finger domain-containing protein, RING-type	GO:0061630	96.1782	31.7905	0.330538
NRRL3_00975	34.05	17.9252	54.4884	93.7946	hypothetical protein	NA	25.9876	74.1415	2.85296
NRRL3_00976	66.3856	40.2868	30.0614	42.8633	NmrA-like domain-containing protein	NA	53.3362	36.4624	0.683632
NRRL3_00977	53.8892	20.6836	36.1521	45.1009	hypothetical protein	NA	37.2864	40.6265	1.08958
NRRL3_00978	45.8681	47.1215	64.5486	62.3895	major facilitator superfamily protein	GO:0022857	46.4948	63.4691	1.36508
NRRL3_00979	29.2787	39.3394	18.3422	17.3811	inositol polyphosphate kinase-like protein	GO:0016301	34.309	17.8617	0.520612
NRRL3_00980	5.80823	13.053	4.31175	3.42548	PLC-like phosphodiesterase, TIM beta/alpha-barrel domain-containing protein	GO:0006629	9.4306	3.86862	0.41022
NRRL3_00981	0.0577982	0.202565	0.350227	0.150522	hypothetical protein	NA	0.130181	0.250374	1.92327
NRRL3_00982	22.9589	9.99282	369.923	269.738	PLAC8 motif-containing protein	NA	16.4759	319.83	19.4121
NRRL3_00983	25.1451	21.2126	46.2493	43.014	pH-response regulator protein PalH/Rim21	NA	23.1788	44.6316	1.92553
NRRL3_00984	0.712073	0.479923	1.74805	1.71178	extradiol aromatic ring-opening dioxygenase-like protein	GO:0008270|GO:0006725	0.595998	1.72991	2.90255
NRRL3_00985	23.1722	24.3547	27.4797	21.8125	F-box domain-containing protein	GO:0005515	23.7635	24.6461	1.03714
NRRL3_00986	0.195089	0.128198	0.558231	0.508062	hypothetical protein	NA	0.161644	0.533147	3.29829
NRRL3_00987	19.7842	48.9115	400.713	456.418	aspartic peptidase, extracellular	GO:0004190	34.3478	428.565	12.4772
NRRL3_00988	14.1931	16.2515	36.6783	39.1243	fungal-specific transcription factor	GO:0000981	15.2223	37.9013	2.48986
NRRL3_00989	12.0059	9.40685	16.7352	16.8462	UV radiation resistance protein/autophagy-related protein 14 family protein	NA	10.7064	16.7907	1.56829
NRRL3_00990	112.156	140.135	48.8068	38.1155	54S ribosomal protein Mhr1, mitochondrial	GO:0000002	126.146	43.4611	0.344532
NRRL3_00991	1.14851	1.84486	0.695936	0.810065	P-loop containing nucleoside triphosphate hydrolase domain-containing protein	NA	1.49668	0.753	0.503112
NRRL3_00992	14.7414	26.473	8.28974	20.7075	fatty acyl-CoA reductase-like protein	GO:0080019	20.6072	14.4986	0.703571
NRRL3_00993	127.803	99.2805	117.94	113.009	protein phosphatase 2C-like protein	GO:0016791|GO:0004722|GO:0043169	113.542	115.475	1.01702
NRRL3_00994	21.6655	27.5487	16.7713	14.3525	peptidyl-prolyl cis-trans isomerase-like protein	GO:0004842|GO:0000413|GO:0003755	24.6071	15.5619	0.632415
NRRL3_00995	43.3186	39.7389	28.262	29.4122	P-body formation and mRNA degradation protein	NA	41.5288	28.8371	0.694389
NRRL3_00996	10.3597	11.9297	12.5208	6.64163	ATP-dependent DNA helicase	GO:0000723	11.1447	9.58121	0.859709
NRRL3_00997	3.75895	4.10133	4.32626	6.09523	methyltransferase VrtF-like protein	GO:0008168	3.93014	5.21074	1.32584
NRRL3_00998	3.70432	3.97715	5.57086	7.10093	hybrid polyketide synthase/non-ribosomal peptide synthetase	GO:0031177|GO:0016746|GO:0016740	3.84073	6.33589	1.64966
NRRL3_00999	11.9668	15.3549	15.4134	15.8978	BRCT domain-containing protein	NA	13.6608	15.6556	1.14602
NRRL3_01000	37.0784	48.2384	20.184	18.2882	transmembrane GTPase Fzo1-like protein	GO:0003924|GO:0005525	42.6584	19.2361	0.450934
NRRL3_01001	100.142	79.9985	104.869	90.4562	ESCRT III complex component	GO:0007034	90.0703	97.6628	1.0843
NRRL3_01002	1.7995	1.22927	4.31234	5.12324	protein kinase domain-containing protein	GO:0005524|GO:0004672	1.51439	4.71779	3.11531
NRRL3_01003	46.2413	75.2293	83.4458	71.1046	hypothetical protein	NA	60.7353	77.2752	1.27233
NRRL3_01004	814.806	789.521	1261.08	1111.6	triose-phosphate-isomerase	GO:0004807|GO:0003824	802.163	1186.34	1.47892
NRRL3_01005	18.4194	13.2101	13.3113	13.5061	mitochondrial distribution and morphology protein 10	GO:0007005	15.8148	13.4087	0.847859
NRRL3_01006	54.4967	112.651	14.132	9.61203	ribosome assembly factor Mrt4	GO:0000027	83.5736	11.872	0.142055
NRRL3_01007	96.3838	114.149	77.0633	76.3172	U1 small nuclear ribonucleoprotein of 70kDa N-terminal domain-containing protein	GO:0003676|GO:0030619	105.267	76.6903	0.728534
NRRL3_01008	109.982	119.195	54.2752	46.2531	54S ribosomal protein mL43	GO:0003735	114.588	50.2642	0.43865
NRRL3_01009	93.5145	44.0241	38.7339	36.5847	zinc finger domain-containing protein, RING/FYVE/PHD-type	NA	68.7693	37.6593	0.547618
NRRL3_01010	80.2048	111.682	60.4072	53.6953	pre-mRNA processing factor 19 domain-containing protein	GO:0004842|GO:0000398|GO:0005515	95.9432	57.0512	0.594635
NRRL3_01011	28.0256	21.6361	31.0349	41.9479	uncharacterized protein	NA	24.8309	36.4914	1.4696
NRRL3_01012	23.2464	34.2342	14.6923	17.0256	ribosome assembly protein 1	GO:0003924|GO:0005525	28.7403	15.8589	0.551801
NRRL3_01013	25.4312	20.7347	26.7677	23.7782	exosome complex component Csl4-like protein	GO:0000178	23.083	25.273	1.09488
NRRL3_01014	97.6059	58.3763	86.0221	85.5765	vacuolar protein 8, cytoplasm-to-vacuole targeting pathway	GO:0005515|GO:0043495	77.9911	85.7993	1.10012
NRRL3_01015	3.93514	2.65978	2.4072	5.30707	hypothetical protein	NA	3.29746	3.85714	1.16973
NRRL3_01016	121.271	62.1342	57.5801	53.6359	forkhead-associated domain-containing protein	GO:0005515	91.7026	55.608	0.606395
NRRL3_01017	18.8133	45.6806	10.8093	20.4025	hypothetical protein	NA	32.247	15.6059	0.483949
NRRL3_01018.1	2.63731	0.682718	1.79178	1.83413	ankyrin repeat domain-containing protein	GO:0005515	1.66001	1.81296	1.09213
NRRL3_01019	50.5906	23.109	20.3123	24.1134	bestrophin/UPF0187 family protein	GO:0005254	36.8498	22.2128	0.602793
NRRL3_01020	0.895064	2.17842	1.2856	1.13312	hypothetical protein	NA	1.53674	1.20936	0.786963
NRRL3_01021	6.7507	6.99915	4.46933	5.99449	hypothetical protein	NA	6.87492	5.23191	0.761014
NRRL3_01022	28.9304	33.9735	32.192	33.2441	vacuolar protein sorting-associated protein 16-like protein	GO:0006886|GO:0005737	31.452	32.7181	1.04026
NRRL3_01023	51.9105	60.1097	52.2406	46.7212	ribosome biogenesis protein Alb1-like protein	NA	56.0101	49.4809	0.883428
NRRL3_01024	22.4936	17.876	25.148	24.6029	peptidase C19, ubiquitin carboxyl-terminal hydrolase domain-containing protein	GO:0004843	20.1848	24.8755	1.23239
NRRL3_01025	26.6593	45.2707	25.959	27.3924	EF-hand domain-containing protein	NA	35.965	26.6757	0.741711
NRRL3_01026	11.8648	24.3214	8.48592	11.75	PUL domain-containing protein	GO:0008233	18.0931	10.1179	0.559216
NRRL3_01028	9.49431	27.2585	13.732	12.4732	hypothetical protein	NA	18.3764	13.1026	0.713014
NRRL3_01029	2.01784	3.35916	2.28239	2.80266	short-chain dehydrogenase/reductase family protein	GO:0016491	2.6885	2.54252	0.945704
NRRL3_01030.1	41.9134	62.2549	36.316	41.3293	cysteine-tRNA ligase, cytosolic and mitochondrial	GO:0000166|GO:0004817	52.0842	38.8226	0.745382
NRRL3_01031	2.54507	1.51059	1.67485	3.10021	F-box domain-containing protein	GO:0005515	2.02783	2.38753	1.17738
NRRL3_01032	41.1928	6.57813	4.73132	5.00213	hypothetical protein	NA	23.8855	4.86672	0.203752
NRRL3_01033	77.3342	24.5621	59.7931	44.6525	glutathione transporter	GO:0035673|GO:0055085	50.9482	52.2228	1.02502
NRRL3_01034	127.522	115.637	91.7407	85.6143	mRNA export protein	GO:0003676	121.579	88.6775	0.72938
NRRL3_01035	107.168	85.2135	103.089	93.7271	ESCRT III complex component	GO:0007034	96.1905	98.4079	1.02305
NRRL3_01036	410.757	638.777	730.396	740.166	cell-cycle regulatory protein Wos2/p21	NA	524.767	735.281	1.40116
NRRL3_01037	54.7344	69.4609	35.6323	38.7721	translation machinery-associated protein 46	GO:0046872	62.0977	37.2022	0.599092
NRRL3_01038	0.252423	0.189571	0.378747	0.598682	glycoside hydrolase family 105 protein	GO:0005975	0.220997	0.488714	2.21141
NRRL3_01039	3.00925	1.0001	3.85649	4.76293	hydrolase AygA/OlvA	NA	2.00467	4.30971	2.14983
NRRL3_01040	3.58615	2.49519	3.0962	4.96721	multicopper oxidase BrnA	GO:0006811|GO:0005507	3.04067	4.03171	1.32593
NRRL3_01041	47.5868	28.1387	110.184	109.304	D-amino-acid oxidase-like protein	GO:0016491|GO:0003884	37.8628	109.744	2.89847
NRRL3_01042	29.4926	38.4117	99.9664	112.049	ribosomal RNA-processing protein Fcf1	GO:0032040	33.9521	106.008	3.12226
NRRL3_01043	3.1415	0.770699	94.5703	85.5763	hypothetical protein	NA	1.9561	90.0733	46.0474
NRRL3_01044	29.6542	28.3185	189.362	178.816	WD repeat-containing protein	GO:0003712|GO:0005515	28.9864	184.089	6.35088
NRRL3_01045	76.7676	75.0408	76.0796	81.3501	hypothetical protein	NA	75.9042	78.7149	1.03703
NRRL3_01046	15.1035	27.2758	12.9049	13.1583	short-chain dehydrogenase/reductase family protein	GO:0016491	21.1896	13.0316	0.614999
NRRL3_01047	0	0.0436904	0.0805752	0	F-box domain-containing protein	GO:0005515	0.0218452	0.0402876	1.84423
NRRL3_01048	0	0	0.235353	0.252876	lipopolysaccharide kinase family protein	NA	0	0.244115	#DIV/0!
NRRL3_01049	3.95178	7.15572	2.29575	1.35995	zinc finger domain-containing protein, HIT-type	NA	5.55375	1.82785	0.32912
NRRL3_01050	84.8918	76.6765	105.646	109.154	phosphoprotein regulated by proline-directed phosphorylation| multi-copy suppressor of NimA	NA	80.7841	107.4	1.32947
NRRL3_01051	1.18962	1.22844	2.02524	2.42038	glycoside hydrolase family 16 protein	GO:0004553	1.20903	2.22281	1.83851
NRRL3_01052	10.5028	13.3598	8.7053	9.17473	Ulp1 protease family, C-terminal catalytic domain-containing protein	GO:0006508	11.9313	8.94001	0.749291
NRRL3_01053	34.1524	36.7106	32.4352	25.1529	phosphatidic acid phosphatase type 2 superfamily protein	NA	35.4315	28.7941	0.812669
NRRL3_01054	75.1186	76.6743	75.9742	62.2585	Rho GTPase RhoD	GO:0003924|GO:0005525	75.8964	69.1163	0.910666
NRRL3_01055	33.8578	29.3375	31.3975	25.4842	DASH complex subunit Dad1	GO:0007052	31.5976	28.4408	0.900094
NRRL3_01056	1.05146	0.690947	0.637132	0.513428	alcohol dehydrogenase domain-containing protein	GO:0016491|GO:0008270	0.871204	0.57528	0.660327
NRRL3_01057	18.2993	26.8929	20.9711	32.6369	hypothetical protein	NA	22.5961	26.804	1.18622
NRRL3_01058	11.2156	10.8722	7.34557	6.63405	oxoglutarate/iron-dependent dioxygenase domain-containing protein	GO:0006281	11.0439	6.98981	0.632909
NRRL3_01059	10.7595	20.9917	20.6414	18.0092	D-alanine--D-alanine ligase, C-terminal domain-containing protein	GO:0008716|GO:0005524	15.8756	19.3253	1.21729
NRRL3_01060	62.3435	54.6237	70.2449	122.658	acyl-CoA ligase	NA	58.4836	96.4512	1.6492
NRRL3_01061	183.469	165.61	171.572	141.455	fungal-specific transcription factor	GO:0000981	174.54	156.514	0.896722
NRRL3_01062	0	0	0	0	Snf2-related domain-containing protein	GO:0005524	0	0	#DIV/0!
NRRL3_01063	157.232	189.991	69.9251	83.2702	hypothetical protein	NA	173.612	76.5977	0.441201
NRRL3_01064	30.4621	42.6837	23.5936	32.9916	NADH:flavin oxidoreductase/NADH oxidase, N-terminal domain-containing protein	GO:0010181|GO:0003824	36.5729	28.2926	0.773596
NRRL3_01065	7.40076	4.90707	186.611	183.571	short-chain dehydrogenase/reductase family protein	GO:0016491	6.15392	185.091	30.0769
NRRL3_01066	26.7728	19.4047	1143.71	1153.22	hypothetical protein	NA	23.0888	1148.46	49.7412
NRRL3_01067	1.65342	1.39074	17.1924	10.4634	delta(24(24(1)))-sterol reductase	GO:0016020|GO:0016628	1.52208	13.8279	9.0849
NRRL3_01068	9.19826	9.25699	6.0089	7.37647	fungal-specific transcription factor	GO:0000981|GO:0003677	9.22762	6.69269	0.725288
NRRL3_01069	1.47996	1.27818	9.64254	9.35334	alpha-glucuronidase	GO:0005576|GO:0045493	1.37907	9.49794	6.8872
NRRL3_01070	9.43911	7.037	14.1318	11.2532	histone acetyltransferase Gcn5	GO:0005515|GO:0008080|GO:0004402	8.23806	12.6925	1.54072
NRRL3_01071	0.937775	0.0974843	2.06109	1.44877	beta-galactosidase	GO:0004553	0.51763	1.75493	3.39032
NRRL3_01072.1	3.88404	0.729233	1.14314	1.6166	heterokaryon incompatibility protein	NA	2.30663	1.37987	0.598219
NRRL3_01073	3.5724	1.35951	5.83081	2.46683	COMT-type O-methyltransferase family protein	GO:0008168|GO:0008171	2.46595	4.14882	1.68244
NRRL3_01074	0.666254	0.645201	1.58653	0.605002	hypothetical protein	NA	0.655727	1.09577	1.67107
NRRL3_01075	0.902992	0.141282	0.951028	0.650897	hypothetical protein	NA	0.522137	0.800962	1.53401
NRRL3_01076	4.12067	2.00182	1.48332	1.68673	hypothetical protein	NA	3.06124	1.58502	0.517771
NRRL3_01077	3.83311	0.516687	1.53356	1.79971	hypothetical protein	NA	2.1749	1.66664	0.766305
NRRL3_01078	3.58788	0.834586	1.94961	2.63569	oleate hydratase-like protein	GO:0006631	2.21124	2.29265	1.03682
NRRL3_01079	12.0373	8.75718	21.0459	19.9208	crossover junction endonuclease Mms4/Eme1/Eme2-like protein	GO:0005634|GO:0003677	10.3973	20.4834	1.97007
NRRL3_01080	22.2876	20.5181	20.4753	11.3257	alpha-1,3/1,6-mannosyltransferase	GO:0004378|GO:0016757	21.4029	15.9005	0.742915
NRRL3_01081	22.2195	28.7023	16.7083	15.2531	kinesin motor domain-containing protein	GO:0003777|GO:0005524	25.4609	15.9807	0.627656
NRRL3_01082	0.0877658	0.115347	0.833178	0.728552	hypothetical protein	NA	0.101556	0.780865	7.68898
NRRL3_01083	0.0988381	0.0865992	0.0931635	0	ureohydrolase family protein	GO:0046872|GO:0016813	0.0927186	0.0465817	0.502399
NRRL3_01084	0	0.0295593	0.0545142	0.0549123	multi antimicrobial extrusion family protein	GO:0015297|GO:0042910	0.0147797	0.0547133	3.70193
NRRL3_01085	0.193498	0.387515	0.0893333	0.215966	major facilitator superfamily protein	GO:0022857	0.290507	0.15265	0.52546
NRRL3_01086.1	11.0261	12.6839	10.7769	7.91126	SUN domain-containing protein	GO:0005639	11.855	9.34408	0.788196
NRRL3_01087	39.8364	36.1539	42.7376	41.0774	mitochondrial division protein	GO:0005515	37.9952	41.9075	1.10297
NRRL3_01088	167.587	158.708	108.868	138.723	chorismate mutase	GO:0004106|GO:0046417	163.147	123.796	0.758796
NRRL3_01089	67.3034	92.5359	24.8963	21.5197	nuclear-cytoplasmic shuttling protein Bcp1	NA	79.9197	23.208	0.290392
NRRL3_01090	32.5902	23.9585	60.033	52.3192	alkyl-hydroperoxide reductase D-like protein	NA	28.2744	56.1761	1.98682
NRRL3_01091	52.4667	66.8072	29.4114	56.9095	hypothetical protein	NA	59.637	43.1605	0.72372
NRRL3_01092	21.0221	13.6953	35.1674	37.5031	alpha-mannosyltransferase-like protein	GO:0006486	17.3587	36.3353	2.0932
NRRL3_01093	9.05826	6.71558	16.4075	17.6487	fungal-specific transcription factor	GO:0000981	7.88692	17.0281	2.15903
NRRL3_01094	81.3392	109.224	95.0748	73.5482	hypothetical protein	NA	95.2815	84.3115	0.884867
NRRL3_01095	0.27888	0.549781	0.591454	0.975934	acyl-CoA N-acyltransferase domain-containing protein	NA	0.41433	0.783694	1.89147
NRRL3_01096	4.92792	2.45841	7.91523	10.3237	fungal-specific transcription factor	GO:0000981|GO:0003677	3.69317	9.11946	2.46928
NRRL3_01097	0.308306	0.780374	0.359797	0.691395	hypothetical protein	NA	0.54434	0.525596	0.965566
NRRL3_01098	0.242863	0.21279	0.225649	0.403205	hypothetical protein	NA	0.227826	0.314427	1.38012
NRRL3_01099	3.57777	0.371595	0.298724	0.499149	RHS repeat-associated core domain-containing protein	NA	1.97468	0.398936	0.202026
NRRL3_01100	0.80673	0.376978	4.36694	5.54997	hypothetical protein	NA	0.591854	4.95846	8.37784
NRRL3_01101	3.99116	4.82911	5.19516	7.11496	calcineurin-like phosphoesterase domain-containing protein	GO:0016787	4.41014	6.15506	1.39566
NRRL3_01101a1	3.31197	3.80869	14.4663	11.1185	hypothetical protein	NA	3.56033	12.7924	3.59303
NRRL3_01102	30.6292	33.237	32.83	27.8911	kinesin-like protein	GO:0005524|GO:0007018|GO:0003777	31.9331	30.3606	0.950754
NRRL3_01103	44.4119	47.0632	44.3965	40.9579	initiation factor 2B-related protein	GO:0044237	45.7376	42.6772	0.933089
NRRL3_01104	15.9936	20.2412	26.4102	21.8305	anaphase-promoting complex subunit 13-like protein	GO:0005680	18.1174	24.1204	1.33134
NRRL3_01105	25.2277	31.5738	28.3544	18.1717	DNA polymerase alpha subunit B-like protein	GO:0003677	28.4008	23.2631	0.8191
NRRL3_01106	79.8202	96.1866	41.2144	35.2755	phosphatidylinositol transfer protein	NA	88.0034	38.2449	0.434585
NRRL3_01107	41.1462	35.9771	56.5706	62.0639	5'-AMP-activated protein kinase subunit gamma	NA	38.5616	59.3173	1.53825
NRRL3_01108	2.51776	1.103	3.78474	3.58581	hypothetical protein	NA	1.81038	3.68527	2.03564
NRRL3_01109	6.35036	3.51171	7.59085	7.62511	bZIP transcription factor	GO:0003700	4.93104	7.60798	1.54288
NRRL3_01110	29.2384	17.4717	30.3756	27.1785	major facilitator superfamily, sugar/inositol transporter-like protein	GO:0016021|GO:0016020|GO:0022857	23.3551	28.777	1.23215
NRRL3_01111	12.0683	9.08245	9.97618	10.6032	fungal-specific transcription factor	GO:0000981	10.5754	10.2897	0.972984
NRRL3_01112	31.7133	13.7223	17.235	18.5866	ferroportin 1-like protein	GO:0005381	22.7178	17.9108	0.788404
NRRL3_01113	152.418	205.737	178.441	164.469	enoyl-CoA hydratase/isomerase family protein	GO:0003824|GO:0003860	179.077	171.455	0.957434
NRRL3_01114	129.97	157.148	83.3203	56.0615	54S ribosomal protein uL4m	GO:0003735	143.559	69.6909	0.485451
NRRL3_01115	107.457	140.413	39.0192	24.1447	54S ribosomal protein mL38	NA	123.935	31.582	0.254827
NRRL3_01116	40.7228	45.5829	29.0325	23.9574	mitochondrial inner membrane protease subunit 1	GO:0004252|GO:0006508	43.1529	26.495	0.613979
NRRL3_01117	1.29155	1.41452	0.782612	1.36643	oil body-associated protein	NA	1.35304	1.07452	0.794157
NRRL3_01118	53.4463	73.388	134.932	92.6903	hydroxyacylglutathione hydrolase	NA	63.4171	113.811	1.79465
NRRL3_01119	8.50237	9.44496	7.55933	6.89479	cell morphogenesis and cell-surface growth Las1-like protein	GO:0004519	8.97366	7.22706	0.805364
NRRL3_01120	100.481	217.171	273.839	180.077	hypothetical protein	NA	158.826	226.958	1.42897
NRRL3_01121	31.6264	35.0149	32.7515	31.1027	NAD kinase-like protein	GO:0003951	33.3207	31.9271	0.958176
NRRL3_01122	61.0439	55.7527	53.1955	41.8602	TRAPII complex component, mediates Rab guanyl-nucleotide exchange factor activity, involved in Golgi vesicle-mediated transport	GO:0030008	58.3983	47.5278	0.813857
NRRL3_01123	16.9405	21.5723	15.8325	13.1558	micro-fibrillar-associated protein 1, C-terminal domain-containing protein	NA	19.2564	14.4942	0.752693
NRRL3_01124	56.3561	58.3398	80.6542	63.3937	replication factor A protein 3-like protein	GO:0003677	57.3479	72.024	1.25591
NRRL3_01125	16.8014	22.3834	31.3719	33.4662	zinc finger domain-containing protein, NHR/GATA-type	GO:0006355	19.5924	32.4191	1.65468
NRRL3_01126	83.6002	83.2666	106.1	106.986	small nuclear ribonucleoprotein Sm D2	GO:0008380	83.4334	106.543	1.27698
NRRL3_01127	135.597	285.75	261.594	207.974	dihydroxyacetone kinase	GO:0004371	210.674	234.784	1.11444
NRRL3_01128	54.1366	52.4774	69.8977	67.8572	cullin family protein	GO:0006511	53.307	68.8774	1.29209
NRRL3_01129	23.8341	30.0006	13.0307	12.2127	nucleoporin Nup186/Nup192/Nup205 family protein	GO:0005643	26.9174	12.6217	0.468906
NRRL3_01130	5.23503	5.7054	3.82685	4.23577	serine/threonine-protein kinase ATM-like protein	GO:0005515|GO:0016301|GO:0004674|GO:0000077	5.47022	4.03131	0.736956
NRRL3_01131	11.0587	11.3141	14.6687	10.6353	LPPG:FO 2-phospho-L-lactate transferase CofD/UPF0052 family protein	GO:0043743	11.1864	12.652	1.13102
NRRL3_01132	7.77227	8.85955	8.23169	6.3629	DNA polymerase gamma, mitochondrial	GO:0003677|GO:0003887	8.31591	7.2973	0.87751
NRRL3_01133	10.2303	10.027	39.3305	34.8834	zinc finger domain-containing protein, C3HC4 RING-type	GO:0046872	10.1286	37.107	3.66358
NRRL3_01134	0.458854	0.223353	2.96578	3.51024	magnesium transporter CorA/zinc transporter ZntB family protein	GO:0016020	0.341103	3.23801	9.49276
NRRL3_01135	0.393539	0.385373	1.76744	1.34892	fungal-specific transcription factor	GO:0000981|GO:0003677	0.389456	1.55818	4.00092
NRRL3_01136	17.2042	13.9992	19.2235	27.6444	hypothetical protein	NA	15.6017	23.4339	1.50201
NRRL3_01137	79.4773	56.6967	44.4062	63.8857	GTP-binding protein 1	GO:0003924	68.087	54.146	0.795247
NRRL3_01138	121.114	107.199	312.969	299.971	U6 snRNA-associated Sm-like protein	GO:0003723|GO:0000398	114.157	306.47	2.68464
NRRL3_01139	25.7918	16.6008	151.786	165.787	ATPase expression protein 2-like protein	NA	21.1963	158.786	7.49121
NRRL3_01140	23.6206	30.7807	19.789	18.1311	N-acetylglucosaminyl-phosphatidylinositol deacetylase	GO:0000225	27.2007	18.9601	0.697044
NRRL3_01141	1.02855	4.85255	1.31042	1.54536	hypothetical protein	NA	2.94055	1.42789	0.485585
NRRL3_01142	163.89	230.158	66.3141	77.7172	arrestin domain-containing protein	NA	197.024	72.0156	0.365517
NRRL3_01143	7.66569	9.86779	5.88515	7.52178	transmembrane protein, involved in regulation of conidium development	NA	8.76674	6.70347	0.764647
NRRL3_01144	4.9123	6.88644	8.9756	10.1359	nicotinic acid-CoA ligase	NA	5.89937	9.55576	1.61979
NRRL3_01145	2.59318	1.53519	6.31365	6.34265	hypothetical protein	NA	2.06418	6.32815	3.06569
NRRL3_01146	13.6027	16.3229	20.4272	17.212	hypothetical protein	NA	14.9628	18.8196	1.25776
NRRL3_01147	0.511221	0.358334	1.94125	1.59762	stress-response protein Rds1	NA	0.434777	1.76944	4.06975
NRRL3_01148	7.02122	5.18301	32.562	33.8706	short-chain dehydrogenase/reductase family protein	GO:0016491	6.10212	33.2163	5.44341
NRRL3_01149	28.4954	26.4763	116.447	96.3843	oxoglutarate/iron-dependent dioxygenase domain-containing protein	NA	27.4858	106.416	3.87166
NRRL3_01150	61.7376	65.5871	328.319	291.711	amidohydrolase-related domain-containing protein	GO:0016787|GO:0016831	63.6624	310.015	4.86968
NRRL3_01151	1.14076	1.18362	3.57748	2.97083	hypothetical protein	NA	1.16219	3.27416	2.81723
NRRL3_01152	15.2183	10.6459	14.6599	14.9279	DnaJ domain-containing protein	GO:0003676	12.9321	14.7939	1.14397
NRRL3_01153	35.5238	35.3217	18.0267	16.3328	glycine cleavage T-protein domain-containing protein	GO:0005515	35.4227	17.1797	0.484992
NRRL3_01154	43.5329	39.9044	56.9179	58.3123	mRNA decapping protein 2, box A domain-containing protein	NA	41.7186	57.6151	1.38104
NRRL3_01155	47.3235	77.7506	31.0975	28.3783	uncharacterized protein	NA	62.5371	29.7379	0.475524
NRRL3_01156	20.9156	29.8242	12.094	10.4875	cytoplasmic tRNA 2-thiolation protein 2	GO:0000049	25.3699	11.2907	0.445044
NRRL3_01157	75.5006	83.7856	74.4651	68.9535	lung seven transmembrane receptor-like protein	GO:0016021	79.6431	71.7093	0.900383
NRRL3_01158	16.9621	21.0713	22.1846	21.3653	uncharacterized protein	NA	19.0167	21.7749	1.14504
NRRL3_01159	12.1772	12.9937	13.2114	11.9205	WD repeat-containing protein	GO:0005515|GO:0048188	12.5854	12.566	0.998456
NRRL3_01160	39.7327	37.5166	37.4515	35.7053	mitochondrial carrier domain-containing protein	NA	38.6246	36.5784	0.947023
NRRL3_01161	190.397	254.966	158.98	91.516	ribonucleoside-diphosphate reductase small chain	GO:0009263|GO:0016491	222.682	125.248	0.562452
NRRL3_01162	49.0459	55.1482	44.7257	41.5413	signal recognition particle 9 kDa protein-like protein	NA	52.0971	43.1335	0.827945
NRRL3_01163	14.9939	13.351	11.4308	13.4995	WD repeat-containing protein	GO:0005515	14.1724	12.4652	0.879537
NRRL3_01164	1.40157	1.07451	5.15464	5.08535	major facilitator superfamily, sugar/inositol transporter-like protein	GO:0022857|GO:0016021|GO:0016020	1.23804	5.12	4.13557
NRRL3_01165	4.47238	7.45298	16.5436	12.675	gamma-glutamylcyclotransferase domain-containing protein	NA	5.96268	14.6093	2.45012
NRRL3_01166	4.64738	7.03957	5.98217	6.3592	glutathione S-transferase domain-containing protein	GO:0005515	5.84348	6.17069	1.056
NRRL3_01167	0.719452	1.26073	1.47553	1.67547	NmrA-like domain-containing protein	NA	0.990091	1.5755	1.59127
NRRL3_01168	1.56206	2.18241	5.0652	5.29116	NAD-dependent epimerase/dehydratase domain-containing protein	GO:0003824	1.87224	5.17818	2.76577
NRRL3_01169	3.2013	4.70009	8.02144	6.34431	fungal-specific transcription factor	GO:0000981	3.9507	7.18288	1.81813
NRRL3_01170	3.63104	7.94194	5.00003	5.7807	major facilitator superfamily protein	GO:0022857	5.78649	5.39037	0.931543
NRRL3_01171	7.50038	1.8863	1.03802	1.53732	hypothetical protein	NA	4.69334	1.28767	0.274361
NRRL3_01172	0.26222	0.331861	2.77767	2.11506	alkyl/aryl-sulfatase	GO:0018741|GO:0046983	0.297041	2.44637	8.23579
NRRL3_01173	3.58426	11.4102	1.04572	0.492647	delta(12) fatty acid desaturase	GO:0006629	7.49725	0.769183	0.102595
NRRL3_01174	0	0	0	0	hypothetical protein	NA	0	0	#DIV/0!
NRRL3_01175	0.0570572	0.0499919	0.0921966	0.130018	thioredoxin-like fold protein	NA	0.0535245	0.111107	2.07582
NRRL3_01176	1.10251	0.386395	0.712601	1.048	short-chain dehydrogenase/reductase family protein	GO:0016491	0.744452	0.880299	1.18248
NRRL3_01177	4.20634	1.97436	3.97496	3.71668	fungal-specific transcription factor	GO:0000981	3.09035	3.84582	1.24446
NRRL3_01178	3.49263	3.36616	37.1068	18.6359	carboxylesterase family protein	NA	3.4294	27.8713	8.12718
NRRL3_01179	4.76387	6.24527	4.31191	3.13657	fungal-specific transcription factor	GO:0000981	5.50457	3.72424	0.676572
NRRL3_01180	0	0.142082	0.131016	0.404717	resistance to 7-aminocholesterol Rta-like protein	GO:0016021	0.0710412	0.267867	3.77058
NRRL3_01181	119.141	692.258	89.1383	90.8308	nitroreductase domain-containing protein	GO:0016491|GO:0016657	405.699	89.9845	0.221801
NRRL3_01182	0.218279	0.743749	0.509468	0.813206	hypothetical protein	NA	0.481014	0.661337	1.37488
NRRL3_01183	0	0	0	0.0746148	hypothetical protein	NA	0	0.0373074	#DIV/0!
NRRL3_01184	0.0262049	0	0.0423435	0.0170611	hypothetical protein	NA	0.0131024	0.0297023	2.26693
NRRL3_01185	0.0386996	0.0678151	0	0.012598	hypothetical protein	NA	0.0532574	0.006299	0.118275
NRRL3_01186	13.783	20.1759	5.01669	6.66223	amino acid transporter, transmembrane domain-containing protein	NA	16.9794	5.83946	0.343914
NRRL3_01187	2.54312	4.00065	1.26082	1.26062	glycosyltransferase family 32 protein	GO:0000009	3.27189	1.26072	0.385319
NRRL3_01188	13.2728	16.4462	9.86693	20.0442	hypothetical protein	NA	14.8595	14.9555	1.00646
NRRL3_01188a1	3.43321	5.90476	5.12383	2.96998	F-box domain-containing protein	NA	4.66899	4.0469	0.866763
NRRL3_01189	0	0	0	0	alcohol dehydrogenase domain-containing protein	GO:0016491	0	0	#DIV/0!
NRRL3_01190	1.91222	2.42339	15.9598	13.3057	fungal-specific transcription factor	NA	2.16781	14.6328	6.75003
NRRL3_01191	3.75079	3.79193	3.21687	2.54533	catalase	GO:0004096|GO:0020037	3.77136	2.8811	0.763941
NRRL3_01192	1.21534	1.30824	2.1041	1.36776	histidinol dehydrogenase	GO:0016616|GO:0016491|GO:0000105	1.26179	1.73593	1.37577
NRRL3_01193	8.506	9.84824	5.62053	4.50948	ubiquitin-conjugating enzyme/RWD-like protein	NA	9.17712	5.06501	0.551917
NRRL3_01194	0	0.0381357	0	0	F-box domain-containing protein	GO:0005515	0.0190678	0	0
NRRL3_01195	1.96344	2.11352	2.19819	2.17316	ankyrin repeat domain-containing protein	GO:0005515	2.03848	2.18567	1.07221
NRRL3_01196	0.190734	0.334232	0.3082	0.155225	hypothetical protein	NA	0.262483	0.231713	0.882773
NRRL3_01197	2.35613	1.37625	2.30017	1.53399	cytochrome P450-like protein	GO:0004497	1.86619	1.91708	1.02727
NRRL3_01198	1.2707	0.668009	0.278658	0.626389	epoxide hydrolase-like protein	GO:0003824	0.969352	0.452523	0.466831
NRRL3_01199	0	0	0	0.0494602	hypothetical protein	NA	0	0.0247301	#DIV/0!
NRRL3_01200	7.9427	9.28861	4.47053	5.22531	fungal-specific transcription factor	GO:0000981	8.61565	4.84792	0.562688
NRRL3_01201	0.260674	0.91358	0.184281	0.180323	major facilitator superfamily protein	GO:0022857	0.587127	0.182302	0.310498
NRRL3_01202	0.916271	8.48686	0.237949	0.23436	histidine phosphatase superfamily protein, clade 1	NA	4.70157	0.236154	0.0502288
NRRL3_01203	0.22534	0	0	0.293422	ribonuclease H-like domain-containing protein	GO:0003676	0.11267	0.146711	1.30213
NRRL3_01204	1.14515	0.729707	1.21958	0.881124	hypothetical protein	NA	0.937427	1.05035	1.12046
NRRL3_01205	47.2481	37.0455	34.1602	37.55	hypothetical protein	NA	42.1468	35.8551	0.85072
NRRL3_01206	218.77	252.223	157.608	154.751	alpha/beta hydrolase fold-1 domain-containing protein	NA	235.496	156.179	0.663192
NRRL3_01207	46.3034	35.1801	60.4976	45.6203	S-adenosyl-L-methionine-dependent methyltransferase domain-containing protein	NA	40.7417	53.059	1.30232
NRRL3_01208	60.4136	57.4283	28.9044	27.2542	isochorismatase-like domain-containing protein	GO:0016616	58.921	28.0793	0.476558
NRRL3_01209	16.6067	14.6605	11.8924	10.6277	S-adenosyl-L-methionine-dependent methyltransferase domain-containing protein	NA	15.6336	11.2601	0.720247
NRRL3_01210	10.0285	9.20714	3.60536	3.98314	hypothetical protein	NA	9.61783	3.79425	0.394502
NRRL3_01211	7.21006	7.54717	1.83005	1.76553	hypothetical protein	NA	7.37862	1.79779	0.243649
NRRL3_01212	3.16744	3.66517	1.4739	1.53578	chitinase-like protein	GO:0005975|GO:0008061|GO:0004553	3.41631	1.50484	0.440488
NRRL3_01213	0.800511	0.667986	0.492768	0.533594	F-box domain-containing protein	GO:0005515	0.734249	0.513181	0.69892
NRRL3_01214	0.0514504	0.0901589	0.623526	0.619705	trans-3-hydroxy-L-proline dehydratase	NA	0.0708046	0.621616	8.77931
NRRL3_01215	2.94921	3.08214	2.05262	2.63728	hypothetical protein	NA	3.01567	2.34495	0.777588
NRRL3_01216	0.0617048	0.0540641	0.0249266	0.0401739	tannase	NA	0.0578844	0.0325503	0.562332
NRRL3_01217	1.1793	1.10708	0.884738	1.37108	LURP1 domain-containing protein	NA	1.14319	1.12791	0.986632
NRRL3_01218	3.71194	5.40695	5.6606	6.85743	hypothetical protein	NA	4.55944	6.25901	1.37276
NRRL3_01219	3.80605	4.12875	24.6002	31.1912	fungal-specific transcription factor	GO:0000981	3.9674	27.8957	7.03123
NRRL3_01220	2.72368	3.04151	2.27606	3.91168	oxidoreductase FAD/NAD(P)-binding domain-containing protein	GO:0016491	2.88259	3.09387	1.07329
NRRL3_01221	0	0	0.156333	0	hypothetical protein	NA	0	0.0781667	#DIV/0!
NRRL3_01222	1.81228	0.297725	1.1439	1.19835	ankyrin repeat domain-containing protein	GO:0005515	1.055	1.17112	1.11007
NRRL3_01223	4.09132	3.50415	2.79947	2.91812	glycoside hydrolase family 55 protein	NA	3.79773	2.85879	0.752763
NRRL3_01224	0.942672	0.319365	0.517898	0.265955	chitinase-like protein	GO:0008061|GO:0004553|GO:0005975	0.631018	0.391926	0.621101
NRRL3_01225	27.0978	12.8518	4.76585	5.28073	leucine-rich repeat domain-containing protein	NA	19.9748	5.02329	0.251482
NRRL3_01226	20.2075	21.9319	38.5754	48.7924	alpha/beta hydrolase fold-1 domain-containing protein	NA	21.0697	43.6839	2.07331
NRRL3_01227	0	0	0.0411325	0	major facilitator superfamily, sugar transporter-like protein	GO:0016021	0	0.0205663	#DIV/0!
NRRL3_01228	2.49558	2.66761	2.62114	2.58341	3-hydroxyacyl-CoA dehydrogenase domain-containing protein	GO:0006631|GO:0016491	2.5816	2.60228	1.00801
NRRL3_01229	3.17095	2.75393	2.13493	3.41367	CoA-transferase family III protein	GO:0003824	2.96244	2.7743	0.93649
NRRL3_01230	1.68698	1.64006	0.765499	1.15099	fungal-specific transcription factor	GO:0000981|GO:0003677	1.66352	0.958245	0.576035
NRRL3_01231	0.576111	1.00955	0.279275	0.375086	LDLR class B repeat-containing protein	NA	0.792828	0.327181	0.412675
NRRL3_01232	0.48433	0.537519	2.66088	2.41754	major facilitator superfamily protein	GO:0022857	0.510925	2.53921	4.96983
NRRL3_01233	0.779263	0.682769	2.14061	1.79264	kynurenine formamidase-like protein	GO:0004061	0.731016	1.96663	2.69026
NRRL3_01234	8848.75	1290.65	10521.9	10595.5	terrelysin	GO:0019836	5069.7	10558.7	2.08271
NRRL3_01235	14.5486	9.67017	16.8207	18.469	tyrosinase copper-binding domain-containing protein	GO:0016491	12.1094	17.6449	1.45713
NRRL3_01236	10.3551	9.15329	11.4084	10.9573	fungal-specific transcription factor	GO:0000981	9.75418	11.1829	1.14647
NRRL3_01237	0.156042	0.03418	0.0787948	0.203188	pectin lyase	GO:0030570	0.0951112	0.140991	1.48238
NRRL3_01238	2.17788	1.86672	36.3009	42.3534	nucleoside phosphorylase domain-containing protein	GO:0003824	2.0223	39.3272	19.4467
NRRL3_01239	69.5732	61.3237	190.184	129.71	short-chain dehydrogenase/reductase family protein	GO:0016491	65.4484	159.947	2.44387
NRRL3_01240	91.658	57.2363	83.9199	81.0551	tetratricopeptide repeat-containing protein	GO:0005515	74.4471	82.4875	1.108
NRRL3_01241	226.473	242.451	299.19	267.803	calcium/proton exchanger CAX-like protein	GO:0016021|GO:0006812|GO:0006816	234.462	283.496	1.20914
NRRL3_01242	79.6079	94.9812	96.3569	97.2174	vacuolar calcium ion transporter-like protein	GO:0016021|GO:0006812	87.2946	96.7872	1.10874
NRRL3_01243	159.736	158.35	215.74	200.563	vacuolar calcium ion transporter	GO:0016021|GO:0006816|GO:0006812	159.043	208.151	1.30878
NRRL3_01244	88.8036	95.9952	97.8941	84.4661	calcium-transporting ATPase	GO:0005215|GO:0000166|GO:0005388	92.3994	91.1801	0.986804
NRRL3_01245	26.7791	11.1831	17.9352	18.7967	hypothetical protein	NA	18.9811	18.366	0.967592
NRRL3_01246	0.189549	0.0415195	0.191429	0.138835	hypothetical protein	NA	0.115534	0.165132	1.42929
NRRL3_01247	1.93795	2.87351	35.7409	39.4777	FAD linked oxidase, N-terminal domain-containing protein	GO:0016491|GO:0050660|GO:0071949	2.40573	37.6093	15.6332
NRRL3_01248	0.430194	0.538463	16.1122	13.9042	short-chain dehydrogenase/reductase family protein	GO:0016491	0.484329	15.0082	30.9877
NRRL3_01249	0	0.0565126	0.0521111	0.12598	phosphatidylethanolamine-binding protein-like protein	NA	0.0282563	0.0890456	3.15135
NRRL3_01250	0.809174	1.41795	2.87653	3.21364	isochorismatase-like domain-containing protein	NA	1.11356	3.04508	2.73454
NRRL3_01251	0.567433	0.818868	0.337094	0.358571	major facilitator superfamily protein	GO:0022857	0.693151	0.347832	0.501813
NRRL3_01252	0.990038	0.594819	0.399942	0.414373	cytochrome P450-like protein	GO:0004497	0.792429	0.407157	0.513809
NRRL3_01253	0.468469	0.656736	0.378491	0.610009	hypothetical protein	NA	0.562603	0.49425	0.878506
NRRL3_01254	3.27032	6.52382	3.00786	2.24326	cytochrome P450	GO:0004497|GO:0005506	4.89707	2.62556	0.536148
NRRL3_01255	13.7961	18.9298	4.73191	4.08151	fungal-specific transcription factor	NA	16.363	4.40671	0.26931
NRRL3_01256	4.10812	3.55386	2.99347	3.00475	fungal-specific transcription factor	NA	3.83099	2.99911	0.782856
NRRL3_01257	0.535585	1.4078	5.47077	6.94912	hypothetical protein	NA	0.97169	6.20994	6.39087
NRRL3_01258	9.15034	22.291	36.8779	51.3067	class I/II hydroxymethylglutaryl-CoA reductase-like enzyme	GO:0004420|GO:0015936	15.7207	44.0923	2.80473
NRRL3_01259	2.4336	3.49127	4.95867	5.87633	purine-cytosine permease-like protein	GO:0016020	2.96244	5.4175	1.82873
NRRL3_01260	5.42575	8.25056	21.5559	15.5752	oxoglutarate/iron-dependent dioxygenase domain-containing protein	NA	6.83815	18.5655	2.71499
NRRL3_01261	889.839	1116.74	604.975	252.457	alcohol dehydrogenase domain-containing protein	GO:0008270	1003.29	428.716	0.427311
NRRL3_01262	34.8849	17.3068	15.5078	25.0062	globin/protoglobin domain-containing protein	GO:0019825	26.0959	20.257	0.776252
NRRL3_01263	20.4324	11.1248	46.336	73.3182	acyl-CoA dehydrogenase	GO:0016627	15.7786	59.8271	3.79167
NRRL3_01264	1.8975	0.911715	1.76796	4.09475	nucleobase cation symporter-1 family protein	GO:0016020	1.40461	2.93135	2.08695
NRRL3_01265	1.94255	2.21007	8.63194	5.00227	carbon-nitrogen hydrolase domain-containing protein	GO:0006807	2.07631	6.81711	3.28329
NRRL3_01266	144.712	166.835	9.13908	14.5177	dihydropyrimidinase	GO:0016787|GO:0005737|GO:0016810	155.773	11.8284	0.0759332
NRRL3_01267	1441.02	1945.46	106.597	102.078	cysteine-rich transmembrane domain-containing protein	NA	1693.24	104.337	0.0616198
NRRL3_01268	0.0903646	0.079175	0	0.0588333	hypothetical protein	NA	0.0847698	0.0294167	0.347018
NRRL3_01269	8.13962	12.157	17.0927	13.3156	major facilitator superfamily protein	GO:0022857	10.1483	15.2042	1.4982
NRRL3_01270	0.159705	0.475761	0.258062	0.332732	major facilitator superfamily, sugar/inositol transporter-like protein	GO:0016020|GO:0016021|GO:0022857	0.317733	0.295397	0.929702
NRRL3_01271	0.597032	0.573726	0.536822	0.789953	beta-glucosidase	GO:0004553	0.585379	0.663387	1.13326
NRRL3_01272	2.28133	2.81803	2.34172	2.17924	alcohol dehydrogenase domain-containing protein	NA	2.54968	2.26048	0.886574
NRRL3_01273	2.40861	3.35739	1.83985	1.40422	fungal-specific transcription factor	GO:0003677|GO:0000981	2.883	1.62203	0.56262
NRRL3_01274	2.86298	4.14861	1.82378	4.15812	YjgF/YER057c/translation inhibitor UK114 family protein	NA	3.50579	2.99095	0.853146
NRRL3_01275	0.110114	0.0321598	0.103792	0.191178	major facilitator superfamily protein	GO:0022857	0.0711371	0.147485	2.07325
NRRL3_01276	12.4613	13.0296	25.082	23.774	fungal-specific transcription factor	GO:0000981|GO:0003677	12.7454	24.428	1.9166
NRRL3_01277	0	0.0336636	0.0931252	0.0875516	arrestin domain-containing protein	NA	0.0168318	0.0903384	5.36712
NRRL3_01278	9.36819	7.06979	24.654	23.7517	fungal-specific transcription factor	GO:0000981	8.21899	24.2029	2.94475
NRRL3_01279	0	0	0.0245858	0	tannase	NA	0	0.0122929	#DIV/0!
NRRL3_01280	0	0.0294292	0.0407057	0.0218682	carboxylesterase family protein	NA	0.0147146	0.0312869	2.12625
NRRL3_01281	0	0	0.0566247	0.0456306	maltose/galactoside acetyltransferase domain-containing protein	GO:0016407	0	0.0511276	#DIV/0!
NRRL3_01282	0.51196	0.755478	0.990532	1.06136	alpha-glucosidase	GO:0003824	0.633719	1.02595	1.61893
NRRL3_01283	0.141659	0.455099	0.400578	0.49189	hypothetical protein	NA	0.298379	0.446234	1.49553
NRRL3_01284	10.3297	14.8073	7.18187	8.07499	fungal-specific transcription factor	GO:0000981	12.5685	7.62843	0.606946
NRRL3_01285	17.3686	21.2999	30.0461	47.4921	major facilitator superfamily protein	GO:0022857	19.3342	38.7691	2.0052
NRRL3_01286	35.7438	43.9186	63.1931	53.8806	hypothetical protein	NA	39.8312	58.5369	1.46962
NRRL3_01287	1.26553	1.6474	2.38088	3.1663	hypothetical protein	NA	1.45647	2.77359	1.90433
NRRL3_01288	19.2248	36.5002	10.9093	7.03688	lysine-specific permease	GO:0006865|GO:0016020	27.8625	8.97309	0.322049
NRRL3_01289	0.810591	0.382425	0.4408	0.334917	major facilitator superfamily protein	GO:0022857	0.596508	0.387858	0.650215
NRRL3_01290	1.46603	1.19275	3.13035	2.1135	interferon alpha-inducible protein 6/27-like protein	GO:0016021	1.32939	2.62192	1.97227
NRRL3_01291	1.16099	0.443407	1.34687	2.64558	major facilitator superfamily protein, efflux pump	GO:0022857	0.802198	1.99623	2.48845
NRRL3_01292	31.8653	24.3009	58.3505	85.547	phosphoesterase domain-containing protein	GO:0016788|GO:0003824	28.0831	71.9487	2.562
NRRL3_01293	1.66768	2.01782	1.70828	2.03582	fungal-specific transcription factor	GO:0000981|GO:0003677	1.84275	1.87205	1.0159
NRRL3_01294	0.324391	0.30317	0.441177	0.573759	ABC transporter	GO:0005524|GO:0016020|GO:0140359	0.31378	0.507468	1.61727
NRRL3_01295	9.4602	9.88397	8.85457	7.6351	flavin amine oxidase-like protein	GO:0016491	9.67208	8.24483	0.852436
NRRL3_01296	192.208	122.38	145.687	220.726	mono- and diacylglycerol lipase	GO:0006629|GO:0016042	157.294	183.206	1.16474
NRRL3_01297	4.11634	1.59254	4.9022	4.28105	short-chain dehydrogenase/reductase family protein	GO:0016491	2.85444	4.59163	1.60859
NRRL3_01298	0	0	0.0844935	0	isochorismatase-like domain-containing protein	NA	0	0.0422467	#DIV/0!
NRRL3_01299	0	0.0402689	0.0556988	0	aquaporin-like protein	GO:0015267	0.0201344	0.0278494	1.38317
NRRL3_01300	2.46344	1.50681	5.44514	1.97456	FAD/NAD(P)-binding domain-containing protein	NA	1.98512	3.70985	1.86883
NRRL3_01301	0.575904	0.60551	0.496311	0.412446	hypothetical protein	NA	0.590707	0.454379	0.769212
NRRL3_01302	0	0	0	0.0845997	taurine dioxygenase TauD/TfdA domain-containing protein	GO:0016491	0	0.0422999	#DIV/0!
NRRL3_01303	0	0	0	0	hypothetical protein	NA	0	0	#DIV/0!
NRRL3_01304	0.143435	0.167565	0.405599	0.498055	hypothetical protein	NA	0.1555	0.451827	2.90565
NRRL3_01305	0	0	0.0412505	0.0332414	hypothetical protein	NA	0	0.0372459	#DIV/0!
NRRL3_01306	1.56271	0.889981	1.38882	1.32265	N-acyl-phosphatidylethanolamine-hydrolysing phospholipase D-like protein	GO:0008270	1.22634	1.35573	1.10551
NRRL3_01307	0.0723162	0.0950422	0.350559	0.388431	COMT-type O-methyltransferase family protein	GO:0008168|GO:0008171	0.0836792	0.369495	4.41562
NRRL3_01308	0.418867	0.1835	0.930643	0.409065	S-adenosyl-L-methionine-dependent methyltransferase domain-containing protein	NA	0.301183	0.669854	2.22407
NRRL3_01309	1.91259	1.03124	11.0544	7.18399	hypothetical protein	NA	1.47192	9.11922	6.19547
NRRL3_01310	0	0.0137261	0.0379713	0.0101996	thiamine pyrophosphate enzyme domain-containing protein	GO:0016491|GO:0003824|GO:0000287|GO:0008270|GO:0016831|GO:0030976	0.00686307	0.0240854	3.50942
NRRL3_01311	0.030799	0.0269853	0.0248835	0	major facilitator superfamily protein	GO:0022857	0.0288921	0.0124418	0.430628
NRRL3_01312	0	0	0	0.0264616	kynurenine formamidase-like protein	GO:0004061	0	0.0132308	#DIV/0!
NRRL3_01313	0.556307	0.704053	0.474428	0.482923	uncharacterized protein	NA	0.63018	0.478676	0.759586
NRRL3_01314	0	0	0	0	hypothetical protein	NA	0	0	#DIV/0!
NRRL3_01315	0	0	0	0.0434089	hypothetical protein	NA	0	0.0217044	#DIV/0!
NRRL3_01316	3.1726	3.86076	4.55689	4.38934	mitochondrial matrix protein Mmp37-like protein	GO:0004605	3.51668	4.47311	1.27197
NRRL3_01317	0.0972778	0.0284107	1.89935	1.65725	major facilitator superfamily, sugar/inositol transporter-like protein	GO:0016020|GO:0016021|GO:0022857	0.0628442	1.7783	28.2969
NRRL3_01318	27.6431	5.63349	2.59736	3.53116	alpha/beta hydrolase fold-1 domain-containing protein	NA	16.6383	3.06426	0.184169
NRRL3_01319	0.254312	0.173305	0.182637	0.469126	fungal-specific transcription factor	GO:0000981|GO:0003677	0.213809	0.325881	1.52417
NRRL3_01320	0.517997	0.363084	0.125552	0.623913	hypothetical protein	NA	0.440541	0.374732	0.850619
NRRL3_01321	29.9306	35.722	7.48884	7.40587	major facilitator superfamily protein, efflux pump	GO:0022857	32.8263	7.44735	0.226872
NRRL3_01322	0.230196	0.201692	0.488205	0.562023	ribonuclease H domain-containing protein	GO:0003676	0.215944	0.525114	2.43171
NRRL3_01323	1.19914	1.64004	3.95799	3.85598	aryl sulfotransferase-like protein	NA	1.41959	3.90699	2.75219
NRRL3_01324	4.28075	3.67785	33.914	97.2491	2-oxoisovalerate dehydrogenase subunit beta, mitochondrial	GO:0003824	3.9793	65.5816	16.4807
NRRL3_01325	0.873815	1.1259	6.70684	7.56317	hypothetical protein	NA	0.999858	7.135	7.13602
NRRL3_01326	8.12943	7.76847	18.5877	19.4244	fungal-specific transcription factor	GO:0000981	7.94895	19.006	2.39101
NRRL3_01327	11.7533	15.3566	7.69112	12.0153	hypothetical protein	NA	13.555	9.8532	0.726907
NRRL3_01328	13.9115	15.6756	114.395	217.256	major facilitator superfamily protein	GO:0022857	14.7936	165.825	11.2093
NRRL3_01329	1.15046	1.27326	1.19856	1.75429	two pore domain potassium channel-like protein	GO:0005267	1.21186	1.47642	1.21831
NRRL3_01330	3.05798	7.7509	5.29423	6.04395	hypothetical protein	NA	5.40444	5.66909	1.04897
NRRL3_01331	28.4128	38.1101	65.7139	87.5543	hypothetical protein	NA	33.2614	76.6341	2.30399
NRRL3_01332	11.9915	13.5503	1.30343	1.51718	CDR ABC transporter domain-containing protein	GO:0140359|GO:0016020|GO:0005524	12.7709	1.41031	0.110431
NRRL3_01333.1	11.578	13.3233	108.216	146.554	hypothetical protein	NA	12.4507	127.385	10.2312
NRRL3_01334	2.12465	0.848168	6.5819	12.2982	non-ribosomal peptide synthetase	GO:0031177|GO:0003824	1.48641	9.44004	6.35089
NRRL3_01335	2.76436	1.75039	10.3319	8.59053	fungal-specific transcription factor	GO:0000981	2.25737	9.4612	4.19124
NRRL3_01336	2.43334	0.617167	8.38127	10.329	cytochrome P450	GO:0004497|GO:0005506	1.52526	9.35514	6.13349
NRRL3_01337	4.21789	4.00125	21.3178	27.9671	hypothetical protein	NA	4.10957	24.6424	5.99635
NRRL3_01338	7.50325	6.96086	54.1668	73.3629	calycin domain-containing protein	NA	7.23206	63.7648	8.81697
NRRL3_01339	0.272934	0.129369	0.433794	0.359765	hybrid polyketide synthase/non-ribosomal peptide synthetase	GO:0016740|GO:0016746|GO:0031177|GO:0003824|GO:0004315	0.201151	0.396779	1.97254
NRRL3_01340	1.13419	0.734507	3.20722	3.0661	enoyl reductase	GO:0016491	0.934348	3.13666	3.35705
NRRL3_01341	6.26934	3.25513	4.8307	4.49749	hypothetical protein	NA	4.76223	4.66409	0.979392
NRRL3_01342	39.0263	36.8635	37.1538	27.6982	threonine/serine exporter ThrE domain-containing protein	NA	37.9449	32.426	0.854556
NRRL3_01343	0	0.066091	0.152359	0.245554	hypothetical protein	NA	0.0330455	0.198957	6.02068
NRRL3_01344	0.0868382	0.0760853	0.210478	0.22615	P-loop containing nucleoside triphosphate hydrolase domain-containing protein	NA	0.0814617	0.218314	2.67995
NRRL3_01345	0.0640354	0.28053	1.34514	1.62596	lipase EstA/esterase EstB family protein	GO:0016042	0.172283	1.48555	8.62274
NRRL3_01346	18.6738	11.5052	73.7617	96.2428	major facilitator superfamily protein	GO:0022857	15.0895	85.0023	5.6332
NRRL3_01347	6.81266	8.07702	38.991	50.7367	tripeptidyl aminopeptidase-like protein	NA	7.44484	44.8639	6.02617
NRRL3_01348	15.4496	15.2228	331.363	290.85	class II aldolase/adducin family protein	NA	15.3362	311.107	20.2858
NRRL3_01349	1.45865	0.329815	11.4048	11.7178	D-isomer specific 2-hydroxyacid dehydrogenase domain-containing protein	GO:0016616|GO:0051287	0.894234	11.5613	12.9287
NRRL3_01350	1784.82	260.635	5561.74	5205.21	hypothetical protein	NA	1022.73	5383.47	5.26383
NRRL3_01351	6.92176	7.23308	10.5946	7.58666	S-adenosyl-L-methionine-dependent methyltransferase domain-containing protein	NA	7.07742	9.09063	1.28446
NRRL3_01352	0.793358	0.512193	2.14222	2.70498	taurine dioxygenase TauD/TfdA domain-containing protein	GO:0016491	0.652775	2.4236	3.71276
NRRL3_01353	0.284408	0.166127	0.702113	0.699525	flavin-containing monooxygenase	GO:0004499|GO:0050660	0.225268	0.700819	3.11105
NRRL3_01354	0	0	0.0199759	0.0160974	major facilitator superfamily protein	GO:0022857	0	0.0180367	#DIV/0!
NRRL3_01355	0.372813	0.204156	2.805	1.97215	hypothetical protein	NA	0.288484	2.38857	8.27973
NRRL3_01356	0.0464194	0	0.0375037	0.105777	phenylalanine ammonia-lyase-like protein	GO:0005737|GO:0003824|GO:0016841	0.0232097	0.0716405	3.08666
NRRL3_01357	0.109719	0.0961324	0.288097	0.607189	tripeptidyl aminopeptidase-like protein	NA	0.102925	0.447643	4.34919
NRRL3_01358	0	0	0	0	BTB/POZ domain-containing protein	GO:0005515	0	0	#DIV/0!
NRRL3_01359	0.568144	0.765834	0.441367	0.199176	taurine dioxygenase TauD/TfdA domain-containing protein	GO:0016491	0.666989	0.320271	0.480175
NRRL3_01360	1.13956	0.701617	13.8974	19.1899	major facilitator superfamily, sugar/inositol transporter-like protein	GO:0022857|GO:0016020|GO:0016021	0.92059	16.5437	17.9707
NRRL3_01361	0	0.13563	0.1876	0.25196	cell wall mannoprotein 1-like protein	NA	0.0678151	0.21978	3.24087
NRRL3_01362	509.406	365.106	56.2079	100.881	plasma membrane proteolipid	GO:0016021	437.256	78.5444	0.17963
NRRL3_01363	240.147	180.099	111.394	109.508	glutathione S-transferase domain-containing protein	GO:0005515	210.123	110.451	0.525648
NRRL3_01364	5.49763	5.0286	4.56373	5.07397	alpha carbonic anhydrase-like protein	GO:0004089	5.26311	4.81885	0.91559
NRRL3_01364a1	0	0	0	0	hypothetical protein	NA	0	0	#DIV/0!
NRRL3_01365	2.50108	1.84764	4.5763	4.42214	glycoside hydrolase family 16 protein	GO:0004553|GO:0005618	2.17436	4.49922	2.06922
NRRL3_01366	21.3389	12.1502	84.4992	119.208	flavin amine oxidase-like protein	GO:0016491	16.7446	101.853	6.08277
NRRL3_01367	0.0323866	0	0.0588739	0.0948861	non-ribosomal peptide synthetase-like protein	GO:0031177	0.0161933	0.07688	4.74764
NRRL3_01368	0.836503	0.160327	2.23871	3.90594	six-hairpin glycosidase-like protein	GO:0005975	0.498415	3.07232	6.16419
NRRL3_01369	4.16354	8.02688	2.87674	4.21176	polyketide synthase	GO:0016491|GO:0016746|GO:0031177|GO:0016740|GO:0004315	6.09521	3.54425	0.581481
NRRL3_01370	16.9662	28.2492	5.55837	10.154	serine hydrolase Fsh domain-containing protein	NA	22.6077	7.85621	0.347502
NRRL3_01371	8.37593	8.49916	23.7574	29.5619	magnesium transporter CorA/zinc transporter ZntB family protein	GO:0016020	8.43755	26.6597	3.15965
NRRL3_01372	20.631	29.6793	35.2578	27.9545	fungal-specific transcription factor	GO:0000981	25.1552	31.6062	1.25645
NRRL3_01373	58.1152	73.3023	6.59558	7.44285	purine permease	GO:0015205|GO:0016020	65.7088	7.01922	0.106823
NRRL3_01374	0.317718	0.354296	5.79896	8.10497	polyamine transporter	GO:0022857	0.336007	6.95196	20.6899
NRRL3_01375	0.443199	0.854302	17.2592	20.8623	hypothetical protein	NA	0.648751	19.0607	29.3807
NRRL3_01376	12.0418	17.4912	4.70964	5.33411	zinc finger domain-containing protein, CCCH-type	GO:0046872	14.7665	5.02187	0.340086
NRRL3_01377	1.53464	0.29337	0.371966	0.336078	ankyrin repeat domain-containing protein	GO:0005515	0.914005	0.354022	0.38733
NRRL3_01378	7.78699	2.59651	2.26693	2.80175	aquaporin-like protein	GO:0015267	5.19175	2.53434	0.488148
NRRL3_01379	10.0196	3.11097	4.36196	6.7926	short-chain dehydrogenase/reductase family protein	GO:0016491	6.56529	5.57728	0.849509
NRRL3_01380	1.72238	0.992285	1.27719	1.10602	ABC transporter type 1, transmembrane domain-containing protein	GO:0005524	1.35733	1.1916	0.877902
NRRL3_01381	5.08624	4.24421	7.97406	9.02771	short-chain dehydrogenase/reductase family protein	GO:0016491	4.66523	8.50089	1.82218
NRRL3_01382	8.28108	7.42944	14.2625	16.2714	fungal-specific transcription factor	GO:0000981	7.85526	15.267	1.94353
NRRL3_01383	0	0.0933981	19.7008	8.81408	xylose isomerase-like, TIM barrel domain-containing protein	NA	0.046699	14.2574	305.305
NRRL3_01384	0	0	0.173285	0.174551	hypothetical protein	NA	0	0.173918	#DIV/0!
NRRL3_01385	0	0.0537844	0	0	metallo-beta-lactamase domain-containing protein	NA	0.0268922	0	0
NRRL3_01386	0.0877418	0.102503	0.945192	0.837843	CocE/serine esterase family protein	GO:0016787|GO:0008239	0.0951222	0.891517	9.37234
NRRL3_01387	0.450299	0.670718	3.16516	2.03756	phytanoyl-CoA dioxygenase-like protein	NA	0.560509	2.60136	4.64107
NRRL3_01388	0	0.0500186	0.380514	0.343802	major facilitator superfamily protein	GO:0022857	0.0250093	0.362158	14.4809
NRRL3_01389	22.4032	11.6651	16.8204	16.047	F-box domain-containing protein	GO:0005515	17.0341	16.4337	0.964752
NRRL3_01390	0	0.0182498	0.0336568	0.0542441	ferric reductase domain-containing protein	GO:0016491	0.00912489	0.0439505	4.81655
NRRL3_01391	0.0981719	0	0.0793162	0.287624	carboxylesterase family protein	NA	0.0490859	0.18347	3.73773
NRRL3_01392	1.10178	1.04579	0.754163	1.07599	major facilitator superfamily protein	GO:0022857	1.07378	0.915078	0.8522
NRRL3_01393	3.50036	3.03771	2.81459	3.7006	fungal-specific transcription factor	GO:0000981|GO:0003677	3.26904	3.2576	0.9965
NRRL3_01394	12.0517	4.67333	11.3189	14.1544	aspartic peptidase-like protein	GO:0004190	8.36251	12.7366	1.52306
NRRL3_01395	0.528477	0.257243	9.19178	5.91614	glycoside hydrolase-like protein	NA	0.39286	7.55396	19.2281
NRRL3_01396	0.194438	0.170361	5.55932	3.10149	alpha-L-fucosidase-like protein	GO:0004560	0.182399	4.33041	23.7414
NRRL3_01397	5.88166	4.35458	54.8379	47.0818	fungal-specific transcription factor	GO:0000981	5.11812	50.9599	9.95675
NRRL3_01398	0.964675	1.1974	84.6831	73.3617	major facilitator superfamily protein	GO:0022857	1.08104	79.0224	73.0987
NRRL3_01399	3.81912	1.38426	81.1148	72.8698	5-oxoprolinase	GO:0003824|GO:0016787	2.60169	76.9923	29.5932
NRRL3_01400	0.0734601	0.257455	0.830911	0.741324	hypothetical protein	NA	0.165458	0.786117	4.75117
NRRL3_01401	1.84261	0.50286	2.24526	3.63831	cytochrome P450-like protein	GO:0004497|GO:0005506	1.17274	2.94179	2.50848
NRRL3_01402	5.59277	1.153	5.47103	7.12188	phytanoyl-CoA dioxygenase-like protein	NA	3.37288	6.29645	1.86679
NRRL3_01403	4.70763	0.82494	2.28207	3.8142	amino acid/polyamine transporter I family protein	GO:0016020	2.76629	3.04813	1.10189
NRRL3_01404	9.71009	6.49273	572.01	545.497	acetate transporter	GO:0016021	8.10141	558.754	68.9699
NRRL3_01405	26.4111	32.4806	19972.6	15671.8	catechol 1,2-dioxygenase	GO:0005506|GO:0003824	29.4458	17822.2	605.253
NRRL3_01406	0.426391	0.186796	0.602866	0.468465	hypothetical protein	NA	0.306594	0.535666	1.74715
NRRL3_01407	5.49137	3.01559	41.8358	23.7049	phosphatidylinositol-specific phospholipase C, X domain-containing protein	GO:0006629	4.25348	32.7703	7.70435
NRRL3_01408	37.4803	8.40391	75.7564	79.6972	GMC oxidoreductase	GO:0050660|GO:0016614	22.9421	77.7268	3.38796
NRRL3_01409	11.6184	11.3488	611.605	573.332	alpha/beta hydrolase fold-1 domain-containing protein	NA	11.4836	592.468	51.5926
NRRL3_01410	5.12378	4.43176	270.325	228.906	aldehyde dehydrogenase domain-containing protein	GO:0016491	4.77777	249.615	52.2452
NRRL3_01411	38.9003	32.996	132.421	346.316	acetyl-CoA acetyltransferase	GO:0016747|GO:0016746	35.9481	239.368	6.65872
NRRL3_01412	15.1927	9.83886	10.5669	14.9339	hypothetical protein	NA	12.5158	12.7504	1.01875
NRRL3_01413	0.0341686	0	0	0.077861	hypothetical protein	NA	0.0170843	0.0389305	2.27873
NRRL3_01414	28.8704	20.7874	63.6828	63.4461	S-adenosyl-L-methionine-dependent methyltransferase domain-containing protein	NA	24.8289	63.5644	2.5601
NRRL3_01415	3.38988	1.22452	8.90108	7.60846	esterase EstA	NA	2.3072	8.25477	3.57783
NRRL3_01416	22.0862	8.16106	28.5408	19.8216	hypothetical protein	NA	15.1236	24.1812	1.5989
NRRL3_01417	28.6716	10.1617	35.7785	25.497	amino acid/polyamine transporter I family protein	GO:0016020	19.4167	30.6378	1.57791
NRRL3_01418	4.19588	0.967452	2.03697	1.94101	dimethylallyltransferase	GO:0009820	2.58167	1.98899	0.770428
NRRL3_01419	0.183052	0.0801927	0.720982	1.29607	hypothetical protein	NA	0.131622	1.00853	7.66227
NRRL3_01420	4.35297	1.31105	1.69251	2.86064	flavin monooxygenase-like protein	GO:0004499	2.83201	2.27657	0.803873
NRRL3_01421	14.4802	3.6379	32.2667	22.1666	P-loop containing nucleoside triphosphate hydrolase domain-containing protein	NA	9.05905	27.2166	3.00436
NRRL3_01422	10.9535	10.5568	7.49828	8.61553	IQ domain-containing protein	GO:0005515	10.7551	8.0569	0.749121
NRRL3_01423	16.6633	19.0434	13.212	11.8934	gamma-glutamylcyclotransferase domain-containing protein	NA	17.8534	12.5527	0.703098
NRRL3_01424	90.9389	56.2651	105.144	134.271	tetrapeptide transporter Opt1/Isp4-like protein	GO:0035673|GO:0055085	73.602	119.707	1.62642
NRRL3_01425	15.1062	14.9193	16.8948	30.435	acid phosphatase	GO:0003993|GO:0005515|GO:0016787	15.0128	23.6649	1.57632
NRRL3_01426	0.157422	0	0	0.0256231	hypothetical protein	NA	0.0787111	0.0128115	0.162766
NRRL3_01427	0	0	0	0	hypothetical protein	NA	0	0	#DIV/0!
NRRL3_01428	2.95344	2.69443	3.35787	3.84577	fungal-specific transcription factor	NA	2.82394	3.60182	1.27546
NRRL3_01429	4.16938	0.738828	0.908379	1.37252	short-chain dehydrogenase/reductase family protein	GO:0016491	2.4541	1.14045	0.464711
NRRL3_01430	246.128	34.3489	16.1188	21.4475	D-xylulose 5-phosphate/D-fructose 6-phosphate phosphoketolase family protein	GO:0005975|GO:0003824	140.238	18.7831	0.133937
NRRL3_01431	0.556307	0.0974843	0.359567	0.50707	jacalin-like lectin domain-containing protein	NA	0.326896	0.433318	1.32555
NRRL3_01432	1.64959	1.62599	1.89501	2.76889	hypothetical protein	NA	1.63779	2.33195	1.42384
NRRL3_01433	0	0	0.0152899	0	aminoglycoside phosphotransferase domain-containing protein	NA	0	0.00764493	#DIV/0!
NRRL3_01434	0.210534	0.348433	6.01955	5.36102	fungal-specific transcription factor	GO:0000981|GO:0003677	0.279483	5.69029	20.36
NRRL3_01435	0.230395	0.686343	7.85525	6.58509	phytanoyl-CoA dioxygenase-like protein	NA	0.458369	7.22017	15.7519
NRRL3_01436	1.81835	2.83233	3.18305	4.86699	cyanamide hydratase	NA	2.32534	4.02502	1.73094
NRRL3_01437	2.40451	2.02361	4.71612	4.61409	fungal-specific transcription factor	GO:0000981	2.21406	4.66511	2.10704
NRRL3_01438	0	0	0	0	aminoglycoside phosphotransferase domain-containing protein	NA	0	0	#DIV/0!
NRRL3_01439	2.03665	2.37928	5.82011	5.20575	hypothetical protein	NA	2.20796	5.51293	2.49684
NRRL3_01440	667.362	675.165	263.013	264.732	dimeric alpha-beta barrel domain-containing protein	NA	671.264	263.873	0.393098
NRRL3_01441	1033.33	2023.43	1056.83	749.942	hypothetical protein	NA	1528.38	903.385	0.591074
NRRL3_01442	312.417	754.79	36.7137	248.036	hypothetical protein	NA	533.604	142.375	0.266818
NRRL3_01443	111.656	178.186	99.0401	598.507	hypothetical protein	NA	144.921	348.774	2.40665
NRRL3_01444	4.14165	1.03134	8.13648	10.3696	uncharacterized protein	NA	2.5865	9.25306	3.57745
NRRL3_01445	15.1495	13.6675	23.499	27.834	3-methylitaconate isomerase	NA	14.4085	25.6665	1.78134
NRRL3_01446	40.2422	25.4832	5.26689	38.7699	hypothetical protein	NA	32.8627	22.0184	0.670012
NRRL3_01447	1.76659	3.21475	50.4491	58.172	polyketide cyclase SnoaL-like domain-containing protein	NA	2.49067	54.3106	21.8056
NRRL3_01448	0.544161	1.02167	1.42885	1.6955	FAD-binding domain-containing protein	GO:0071949	0.782915	1.56218	1.99533
NRRL3_01449	10.6492	14.6722	22.3268	22.6372	major facilitator superfamily protein	GO:0022857	12.6607	22.482	1.77574
NRRL3_01450	38.1958	53.4055	26.9329	32.7602	stress responsive alpha-beta barrel domain-containing protein	NA	45.8007	29.8465	0.651662
NRRL3_01451	74.2467	93.8702	20.7488	45.3423	fungal-specific transcription factor	GO:0000981	84.0584	33.0456	0.393126
NRRL3_01452	116.345	117.794	51.643	68.0991	fungal-specific transcription factor	GO:0003677	117.069	59.871	0.511415
NRRL3_01453	17.9364	23.0866	17.0879	21.6686	cytochrome P450	GO:0004497|GO:0005506	20.5115	19.3782	0.944748
NRRL3_01454	12.345	11.1523	11.5072	9.56001	rhodopsin-like G-protein coupled receptor	NA	11.7486	10.5336	0.896581
NRRL3_01455	61.3542	52.5962	52.1372	51.0102	hypothetical protein	GO:0003677	56.9752	51.5737	0.905195
NRRL3_01456	13.6334	14.2655	18.7014	14.5117	DNA glycosylase domain-containing protein	GO:0006284|GO:0003677|GO:0003824	13.9494	16.6065	1.19048
NRRL3_01457	18.1931	22.1678	23.3126	22.0553	hypothetical protein	NA	20.1805	22.6839	1.12405
NRRL3_01458	36.0139	32.1037	53.7286	52.7226	gamma-glutamyltranspeptidase, involved in sexual development	GO:0006751	34.0588	53.2256	1.56276
NRRL3_01459	14.8266	17.0154	6.87954	7.95101	fungal-specific transcription factor	GO:0000981	15.921	7.41528	0.465755
NRRL3_01460	20.3214	20.8872	13.5997	11.7921	fungal-specific transcription factor	GO:0000981	20.6043	12.6959	0.616176
NRRL3_01461	0.20094	0.234745	0.198423	0.399744	hypothetical protein	NA	0.217843	0.299084	1.37294
NRRL3_01462	12.1955	15.6656	66.9325	79.4281	glycoside hydrolase family 92 protein	GO:0030246|GO:0005975	13.9305	73.1803	5.25323
NRRL3_01463	5.62744	5.36566	4.46858	8.0281	major facilitator superfamily protein	GO:0022857	5.49655	6.24834	1.13678
NRRL3_01464	11.9549	15.3823	9.80749	11.4553	transcription factor NF-X1-like protein	GO:0003676|GO:0005634|GO:0003700	13.6686	10.6314	0.777796
NRRL3_01465	34.373	32.9754	11.9894	11.6926	zinc finger domain-containing protein, C2H2, LYAR-type	GO:0003677	33.6742	11.841	0.351635
NRRL3_01466	160.797	43.7973	29.7033	33.8256	FAD-linked sulfhydryl oxidase	GO:0016972|GO:0016971	102.297	31.7645	0.310512
NRRL3_01467	56.9659	43.2154	72.6421	68.5829	serine aminopeptidase domain-containing protein	NA	50.0906	70.6125	1.40969
NRRL3_01468	276.062	294.832	245.144	307.592	proteasome subunit beta type-1	GO:0005839|GO:0004298	285.447	276.368	0.968194
NRRL3_01468a1	3.52512	4.78735	3.91607	4.53279	hypothetical protein	NA	4.15623	4.22443	1.01641
NRRL3_01469	104.032	62.8843	95.4314	81.2802	cyclin Pho80-like protein	GO:0000079	83.4582	88.3558	1.05868
NRRL3_01470	0.762363	0.843741	0.729399	0.888202	hypothetical protein	NA	0.803052	0.8088	1.00716
NRRL3_01471.1	1.09438	0.575317	3.89039	4.77382	hypothetical protein	NA	0.834846	4.33211	5.18911
NRRL3_01472	82.2158	79.6119	106.22	124.314	NEDD8-specific protease, required for light-dependent development	GO:0006508|GO:0019784	80.9138	115.267	1.42456
NRRL3_01473	37.9393	36.2474	33.945	28.1491	BAR domain-containing protein	GO:0005085|GO:0005515	37.0934	31.047	0.836996
NRRL3_01474	12.0677	7.5541	8.18723	6.62422	telomerase reverse transcriptase-like protein	GO:0003964|GO:0003677	9.81088	7.40572	0.754848
NRRL3_01475	109.341	106.466	72.4014	72.6203	Rab-GTPase-TBC domain-containing protein	NA	107.904	72.5108	0.671996
NRRL3_01476	2.02237	0.721903	0.695936	1.38984	protein kinase domain-containing protein	GO:0004672	1.37214	1.04289	0.760049
NRRL3_01477	0.27472	0.385123	0.221955	0.107316	short-chain dehydrogenase/reductase family protein	GO:0016491	0.329921	0.164636	0.499015
NRRL3_01478	3.66835	2.21231	8.79511	12.1588	alcohol dehydrogenase domain-containing protein	GO:0016491|GO:0016628	2.94033	10.477	3.56319
NRRL3_01479	10.8833	15.6843	6.99113	13.7262	hypothetical protein	NA	13.2838	10.3587	0.779796
NRRL3_01480	23.8105	9.99381	26.0501	26.5221	alpha/beta hydrolase fold domain-containing protein	NA	16.9021	26.2861	1.55519
NRRL3_01481	85.3557	109.566	48.9603	44.207	ATP phosphoribosyltransferase	GO:0000105|GO:0003879	97.4606	46.5837	0.477974
NRRL3_01482	666.735	817.058	291.234	317.157	40S ribosomal protein eS28	GO:0003735	741.897	304.196	0.410024
NRRL3_01483	10.6903	11.9929	14.5804	9.768	DNA mismatch repair protein	GO:0005524|GO:0006298	11.3416	12.1742	1.07341
NRRL3_01484	0.029376	0.102954	0.261072	0.229508	hypothetical protein	NA	0.0661648	0.24529	3.70726
NRRL3_01485	52.3239	53.0709	108.325	101.495	geranylgeranyl transferase type-2 subunit beta	GO:0004663|GO:0003824|GO:0008318	52.6974	104.91	1.9908
NRRL3_01486	16.4381	19.9405	17.4175	13.0389	Rho GTPase-activating protein domain-containing protein	GO:0007165	18.1893	15.2282	0.837209
NRRL3_01487	52.3388	105.236	15.685	12.2461	ribosome assembly factor, component of the Rpf2-Rrs1 complex	GO:0005634	78.7875	13.9655	0.177255
NRRL3_01488	75.4739	111.493	34.4251	25.575	37S ribosomal protein mS29	NA	93.4833	30.0001	0.320914
NRRL3_01489	3.2091	0.892913	2.00587	2.32933	tetratricopeptide-like helical domain-containing protein	NA	2.05101	2.1676	1.05684
NRRL3_01490	27.8662	21.8397	29.1612	27.0145	hypothetical protein	NA	24.8529	28.0878	1.13016
NRRL3_01491	1.28027	0.705092	2.63026	2.40536	zinc finger domain-containing protein, SWIM-type	GO:0008270	0.99268	2.51781	2.53637
NRRL3_01492	17.5388	12.413	276.767	298.55	alcohol dehydrogenase	GO:0008270|GO:0016491	14.9759	287.659	19.2081
NRRL3_01493	62.3516	16.3101	106.501	148.216	amidohydrolase-related domain-containing protein	GO:0016787	39.3308	127.358	3.23813
NRRL3_01494	2.73096	2.08262	6.57844	12.2981	L-rhamnose-1-dehydrogenase	GO:0016491	2.40679	9.43826	3.92151
NRRL3_01495	5.82327	6.1092	42.4051	70.5262	L-rhamnonate dehydratase lraC	GO:0050032	5.96623	56.4657	9.46421
NRRL3_01496	5.91933	5.81201	18.4389	22.2423	fungal-specific transcription factor RhaR, release and catabolism of L-rhamnose	GO:0000981|GO:0003677	5.86567	20.3406	3.46774
NRRL3_01497	6.62285	9.75357	7.59929	6.09325	protein kinase domain-containing protein	GO:0004672|GO:0005524	8.18821	6.84627	0.836113
NRRL3_01498	60.6626	55.0584	46.9058	55.6671	UBX domain-containing protein	GO:0005515	57.8605	51.2865	0.886381
NRRL3_01499	6.49811	9.01273	10.33	5.84932	cell division control 6-like protein	GO:0006270|GO:0005524	7.75542	8.08967	1.0431
NRRL3_01500	31.7356	38.2493	40.1901	37.7696	Rho GTPase-activating protein domain-containing protein	GO:0007165|GO:0035556	34.9924	38.9799	1.11395
NRRL3_01501	262.155	107.702	292.785	292.89	general amino acid permease	GO:0016020|GO:0006865	184.928	292.838	1.58352
NRRL3_01502	81.0847	70.3003	77.7213	84.2452	U6 snRNA-associated Sm-like protein	NA	75.6925	80.9832	1.0699
NRRL3_01503	8.61958	6.70262	17.8744	20.2497	3'-5' exonuclease domain-containing protein	GO:0003676	7.6611	19.062	2.48816
NRRL3_01504	22.2171	17.5317	45.7285	60.1832	peroxisome biogenesis factor 10-like protein	NA	19.8744	52.9559	2.66453
NRRL3_01505	39.5403	40.0468	43.8094	46.0545	EXS domain-containing protein	GO:0016021	39.7935	44.9319	1.12913
NRRL3_01506	11.9519	13.9184	10.5731	11.8528	hypothetical protein	NA	12.9352	11.213	0.866857
NRRL3_01507	118.425	124.837	108.518	107.032	hypothetical protein	GO:0006078	121.631	107.775	0.886083
NRRL3_01508	18.6044	25.6975	6.13032	4.44131	nucleolar protein 12-like protein	NA	22.1509	5.28582	0.238627
NRRL3_01509	504.175	400.993	575.944	715.986	tropomyosin	NA	452.584	645.965	1.42728
NRRL3_01510	90.0623	78.5766	46.9	37.9179	hypothetical protein	NA	84.3195	42.409	0.502956
NRRL3_01511	170.88	201.029	128.968	134.882	sphingolipid C9-methyltransferase	NA	185.955	131.925	0.709447
NRRL3_01512	9.31435	3.26013	7.36817	5.16966	fungal-specific transcription factor	GO:0000981|GO:0003677	6.28724	6.26891	0.997085
NRRL3_01513	9.80358	2.34263	8.23911	8.10121	major facilitator superfamily protein, efflux pump	GO:0022857	6.0731	8.17016	1.3453
NRRL3_01514	23.5446	20.5672	44.5	48.4501	copper amine oxidase	GO:0005507	22.0559	46.475	2.10715
NRRL3_01515	2.69031	1.55473	7.87347	8.292	fungal-specific transcription factor	GO:0000981	2.12252	8.08273	3.80808
NRRL3_01516	64.6529	89.6109	80.1002	130.18	peroxin domain-containing protein	GO:0016021	77.1319	105.14	1.36312
NRRL3_01517	118.119	115.649	63.4552	51.5989	mitochondrial import inner membrane translocase subunit Tim16	GO:0005744	116.884	57.5271	0.492172
NRRL3_01518	23.6975	20.3941	22.703	18.295	NADP-dependent oxidoreductase domain-containing protein	GO:0047834|GO:0045290|GO:0016491	22.0458	20.499	0.929836
NRRL3_01519	11.1716	16.7333	5.95386	4.13666	poly(A) polymerase domain-containing protein	GO:0016779	13.9524	5.04526	0.361605
NRRL3_01520	28.1989	16.8862	72.569	80.7184	glutathione-dependent formaldehyde-activating enzyme/centromere protein V domain-containing protein	GO:0016846	22.5425	76.6437	3.39996
NRRL3_01521	842.569	232.877	1632.68	1010.11	hypothetical protein	NA	537.723	1321.4	2.45739
NRRL3_01522	3169.71	243.946	3865.72	1552.44	hypothetical protein	NA	1706.83	2709.08	1.5872
NRRL3_01523	73.836	74.6269	156.358	174.821	glucosidase 2 subunit beta protein-like protein	GO:0005515|GO:0006491	74.2315	165.589	2.23072
NRRL3_01524	31.3721	30.3853	30.8088	30.9229	replication termination factor 2-like protein	GO:1902979	30.8787	30.8659	0.999585
NRRL3_01525	111.453	131.924	57.759	45.5722	54S ribosomal protein mL50	GO:0005739	121.689	51.6656	0.424572
NRRL3_01526	27.8637	31.9485	1236.25	1027.14	3-ketoacyl-CoA thiolase	GO:0016747|GO:0016746	29.9061	1131.7	37.8417
NRRL3_01527	10.6263	10.5103	15.3784	15.9409	hypothetical protein	NA	10.5683	15.6597	1.48176
NRRL3_01528	1.92887	2.16534	3.06809	4.06179	short-chain dehydrogenase/reductase family protein	GO:0016491	2.0471	3.56494	1.74146
NRRL3_01529	255.788	488.492	138.911	146.464	phospho-2-dehydro-3-deoxyheptonate aldolase, tyrosine-inhibited	GO:0009058|GO:0003849|GO:0003824	372.14	142.688	0.383424
NRRL3_01530	79.6752	89.8415	25.469	17.4792	cytochrome c oxidase assembly protein Cox14-like protein	NA	84.7584	21.4741	0.253357
NRRL3_01531	11.0833	12.4971	9.42682	10.0475	uncharacterized protein	NA	11.7902	9.73717	0.82587
NRRL3_01532	8.90092	11.3153	17.6515	13.4024	hexokinase	GO:0005524|GO:0001678	10.1081	15.5269	1.53609
NRRL3_01533	1.48658	0.488439	2.74742	2.93988	alpha/beta hydrolase fold domain-containing protein	NA	0.987511	2.84365	2.87962
NRRL3_01534	21.4043	16.9568	24.3252	23.6768	aryl sulfotransferase-like protein	NA	19.1805	24.001	1.25132
NRRL3_01535.1	0.365791	0.20031	0.221651	0.0446539	hypothetical protein	NA	0.283051	0.133152	0.470419
NRRL3_01536	172.837	178.016	166.042	170.941	uridylate kinase	GO:0004127|GO:0005524	175.426	168.492	0.960469
NRRL3_01537	175.802	297.585	80.4975	74.981	eukaryotic translation initiation factor 3 subunit M	GO:0003743	236.694	77.7392	0.328438
NRRL3_01538	350.268	291.734	699.347	617.832	hypothetical protein	NA	321.001	658.589	2.05167
NRRL3_01539	34.5823	28.5102	85.9423	83.6249	thioesterase domain-containing protein	NA	31.5462	84.7836	2.6876
NRRL3_01540	16.2988	13.6221	20.2458	26.6513	hotdog domain-containing protein	NA	14.9604	23.4485	1.56737
NRRL3_01541	63.1824	97.079	31.1583	40.2445	glycosyltransferase family 20 protein	GO:0003824	80.1307	35.7014	0.44554
NRRL3_01542	15.3347	14.4843	20.2849	20.8911	serine-threonine protein kinase 19-like protein	NA	14.9095	20.588	1.38087
NRRL3_01543	5.68256	7.05344	7.80065	7.742	START-like domain-containing protein	NA	6.368	7.77132	1.22037
NRRL3_01544	128.973	74.6781	52.2466	49.317	C2H2 finger domain transcription factor	NA	101.826	50.7818	0.498713
NRRL3_01545	100.861	75.8179	2114.58	1720.9	hypothetical protein	NA	88.3397	1917.74	21.7087
NRRL3_01546	61.604	66.909	44.3064	44.1366	condensin complex subunit 2-like protein	GO:0000796	64.2565	44.2215	0.688203
NRRL3_01547	20.4524	15.2164	32.329	34.2998	sodium/calcium exchanger membrane region-containing protein	GO:0016021	17.8344	33.3144	1.86798
NRRL3_01548	78.4546	70.4029	76.6851	77.1418	actin cytoskeleton-regulatory complex protein Pan1	GO:0003779|GO:0005515|GO:0005509	74.4288	76.9134	1.03338
NRRL3_01549	42.5342	29.6471	41.8671	49.1329	DNA-directed RNA polymerase II subunit Rpb11	GO:0001055|GO:0006351|GO:0003677	36.0906	45.5	1.26071
NRRL3_01550	47.5925	51.624	46.9293	34.559	hypothetical protein	NA	49.6083	40.7441	0.821317
NRRL3_01551	14.4456	16.4287	7.58423	7.38075	leucine-rich repeat domain-containing protein	NA	15.4371	7.48249	0.484708
NRRL3_01552	13.8308	23.2309	11.3085	8.36084	helicase, C-terminal domain-containing protein	GO:0005524|GO:0046872	18.5308	9.83468	0.53072
NRRL3_01553	31.1698	26.8379	19.8096	20.469	Rab effector Noc2-like protein	NA	29.0038	20.1393	0.694366
NRRL3_01554	33.8645	24.799	38.9037	34.5564	Arf-GAP family protein	GO:0005096	29.3317	36.73	1.25223
NRRL3_01555	42.7244	26.3025	39.2678	49.6543	YTH domain-containing protein	GO:0003676|GO:0003723	34.5135	44.461	1.28822
NRRL3_01556	40.8806	46.4025	240.884	378.957	hypothetical protein	NA	43.6416	309.92	7.1015
NRRL3_01557	9.26136	11.2895	10.1668	12.2906	phosphatidylinositol kinase-like protein	GO:0016301|GO:0046854	10.2754	11.2287	1.09277
NRRL3_01558	76.3889	66.4703	46.0181	55.3379	calcium/calmodulin-dependent protein kinase-like protein	GO:0005524|GO:0004672|GO:0005515	71.4296	50.678	0.709481
NRRL3_01559	135.666	145.184	78.5823	70.5869	cytochrome P450	GO:0005506|GO:0004497	140.425	74.5846	0.531135
NRRL3_01560	177.05	205.835	58.0422	43.0145	IGR motif-containing protein	NA	191.442	50.5284	0.263935
NRRL3_01561	37.1069	39.8602	32.393	28.8724	serine/threonine-protein kinase	GO:0005524|GO:0005675|GO:0004672	38.4836	30.6327	0.795993
NRRL3_01562	32.2815	31.1896	37.5158	34.6512	kinesin, CENP-E family	GO:0005524|GO:0007018|GO:0003777	31.7355	36.0835	1.13701
NRRL3_01563	37.166	25.7196	44.6593	48.047	diacylglycerol O-acyltransferase	GO:0016747	31.4428	46.3532	1.47421
NRRL3_01564	74.5306	79.0419	33.5692	29.0339	PinX1-related protein 1	GO:0003676	76.7863	31.3016	0.407645
NRRL3_01565	40.9418	52.4334	41.0709	35.5714	inositol-1,4,5-trisphosphate 5-phosphatase	GO:0016791|GO:0003824	46.6876	38.3212	0.820801
NRRL3_01566	43.8167	54.0914	64.661	43.7499	hypothetical protein	NA	48.954	54.2054	1.10727
NRRL3_01567	223.65	191.48	205.842	200.585	tetratricopeptide repeat-containing protein	GO:0005515	207.565	203.213	0.979033
NRRL3_01568	27.3311	27.4026	25.5856	27.2767	AP-3 complex subunit delta-like protein	GO:0006886|GO:0015031	27.3668	26.4311	0.965809
NRRL3_01569	144.937	125.43	160.187	157.143	stress-associated endoplasmic reticulum protein-like protein	GO:0005783	135.183	158.665	1.1737
NRRL3_01570	18.8199	20.9252	18.6286	16.821	XPG domain-containing protein	NA	19.8725	17.7248	0.891922
NRRL3_01571	46.2994	76.7166	18.4694	16.4834	small-subunit processome, Utp21 domain-containing protein	GO:0005515|GO:0006364	61.508	17.4764	0.284132
NRRL3_01572	5.90722	8.53646	7.04017	8.15749	histidine phosphatase superfamily protein, clade 2	GO:0000829	7.22184	7.59883	1.0522
NRRL3_01573	44.5983	38.5176	149.368	164.044	diacylglycerol kinase domain-containing protein	GO:0016301|GO:0003951	41.5579	156.706	3.77078
NRRL3_01574	22.2288	19.0981	26.4092	25.2375	lipase, Rog1 family protein	NA	20.6634	25.8234	1.24971
NRRL3_01575	44.3607	51.0535	146.648	130.633	inositol monophosphatase	GO:0046855|GO:0008934|GO:0046854	47.7071	138.641	2.90608
NRRL3_01576	6.10122	5.62342	16.9967	23.0857	hypothetical protein	NA	5.86232	20.0412	3.41865
NRRL3_01577	57.0624	73.0923	35.2693	38.6766	protein Hgh1 domain-containing protein	NA	65.0774	36.973	0.568139
NRRL3_01578	71.3376	61.1545	72.2167	83.3938	transcription initiation factor IIF subunit alpha-like protein	GO:0003677|GO:0006367	66.246	77.8053	1.17449
NRRL3_01579	121.627	168.811	51.6603	28.9662	fatty acid synthase beta subunit	GO:0004317|GO:0016740|GO:0004313|GO:0003824|GO:0004312|GO:0004318	145.219	40.3133	0.277603
NRRL3_01580	111.77	138.807	47.8147	28.0625	fatty acid synthase alpha subunit	GO:0000287|GO:0008897|GO:0016746|GO:0016491|GO:0004312|GO:0004315	125.288	37.9386	0.30281
NRRL3_01581	15.4475	23.091	4.27016	2.83107	tRNA methyltransferase Trm1-like protein	GO:0003723	19.2692	3.55061	0.184263
NRRL3_01582	43.6297	39.8305	25.3674	15.9117	uncharacterized protein	GO:0032592|GO:0016020	41.7301	20.6396	0.494596
NRRL3_01583	14.5594	16.2756	17.9234	19.1013	zinc finger domain-containing protein, C2H2-type	NA	15.4175	18.5124	1.20073
NRRL3_01584	475.055	607.273	126.014	100.338	pyruvate dehydrogenase E1 component subunit beta, mitochondrial	GO:0003824|GO:0004739	541.164	113.176	0.209134
NRRL3_01585	47.2904	38.196	75.6682	79.6713	5'-nucleotidase/apyrase family protein	GO:0009166|GO:0016787	42.7432	77.6698	1.81713
NRRL3_01586	184.495	207.095	160.953	216.526	alcohol dehydrogenase domain-containing protein	GO:0016491	195.795	188.74	0.963965
NRRL3_01587	31.0891	38.8364	15.5432	14.9403	glutamyl-tRNA(Gln) amidotransferase subunit A	GO:0006412|GO:0003824	34.9627	15.2418	0.435943
NRRL3_01588	20.884	26.0968	14.5223	14.3752	SPRY domain-containing protein	GO:0048188|GO:0005515	23.4904	14.4487	0.615092
NRRL3_01589	42.3768	79.7053	7.49285	4.88484	bystin family protein	NA	61.0411	6.18884	0.101388
NRRL3_01590	640.633	305.121	247.701	187.027	bZIP transcription factor, major regulator of the unfolded protein response	GO:0003700|GO:0000981	472.877	217.364	0.459663
NRRL3_01591	68.7852	68.1797	147.912	149.738	protein involved in the vacuolar protein sorting via the multivesicular body pathway	NA	68.4825	148.825	2.17318
NRRL3_01592	4.67509	6.82697	5.84438	6.36865	fungal-specific transcription factor	GO:0000981	5.75103	6.10651	1.06181
NRRL3_01593	20.6931	26.6858	85.8355	78.9072	succinyl-CoA:3-ketoacid coenzyme A transferase	GO:0008410	23.6894	82.3714	3.47713
NRRL3_01594	0.218651	0.119735	12.6419	6.07683	hypothetical protein	NA	0.169193	9.35935	55.3176
NRRL3_01595	24.0277	24.2804	20.1504	17.6773	major facilitator superfamily protein	GO:0022857	24.154	18.9138	0.78305
NRRL3_01596	0.118877	0.208314	0.156072	0.319262	cytochrome P450-like protein	GO:0004497	0.163595	0.237667	1.45277
NRRL3_01597	0.10789	0.0315101	0.0581118	0.245852	NADH-cytochrome b5 reductase-like protein	GO:0020037|GO:0016491	0.0697	0.151982	2.18052
NRRL3_01598	1.19146	0.675481	2.81236	3.03443	fungal-specific transcription factor	GO:0000981|GO:0003677	0.933471	2.9234	3.13175
NRRL3_01599	1.50568	0.94231	3.95979	3.10094	major facilitator superfamily protein, efflux pump	GO:0022857	1.22399	3.53036	2.88429
NRRL3_01600	2.91808	4.38299	5.16429	7.38835	pyridoxal phosphate phosphatase-related protein	GO:0016791	3.65053	6.27632	1.71929
NRRL3_01601	6.16096	3.33248	10.5267	7.97122	hypothetical protein	NA	4.74672	9.24896	1.94849
NRRL3_01602	0.265964	0.139818	0.945474	1.05627	hypothetical protein	NA	0.202891	1.00087	4.93307
NRRL3_01603	0.100292	0.483302	0.607718	0.538698	hypothetical protein	NA	0.291797	0.573208	1.96441
NRRL3_01605	1.12433	1.47766	4.08771	5.05087	hypothetical protein	NA	1.30099	4.56929	3.51216
NRRL3_01606	62.6125	80.6485	19.936	27.6658	alpha-arabinofuranosidase Abf51A	GO:0046373	71.6305	23.8009	0.332273
NRRL3_01607	33.5423	40.1181	21.4251	18.6918	solute carrier family 35 member SLC35F1/F2/F6-like protein	GO:0016021	36.8302	20.0585	0.54462
NRRL3_01608	1.86366	0.102055	1.08223	1.13753	hypothetical protein	NA	0.982858	1.10988	1.12924
NRRL3_01609	0.998234	0	1.74743	1.13735	hypothetical protein	NA	0.499117	1.44239	2.88988
NRRL3_01610	114.424	26.7146	73.0673	90.7121	aspartic peptidase-like protein	GO:0004190	70.5693	81.8897	1.16042
NRRL3_01611	0.398177	0.43609	0.784144	0.939743	major facilitator superfamily protein	GO:0022857	0.417133	0.861943	2.06635
NRRL3_01612	26.5929	27.5363	6.70303	4.3642	hypothetical protein	NA	27.0646	5.53362	0.20446
NRRL3_01613	1.00261	2.57681	0.918043	1.52311	hypothetical protein	NA	1.78971	1.22058	0.681999
NRRL3_01614	1.0889	1.90813	0.89975	1.6918	AdipoR/haemolysin-III-related protein	GO:0016021	1.49851	1.29577	0.864707
NRRL3_01615	0.0889351	0	0.0359267	0.0144756	sensitivity to red light reduced SRR1 domain-containing protein	NA	0.0444675	0.0252012	0.566732
NRRL3_01616	0.0633517	0.0925118	0.750697	0.371215	heterokaryon incompatibility domain-containing protein	NA	0.0779317	0.560956	7.19804
NRRL3_01617	0	0	0	0.0246599	hypothetical protein	NA	0	0.01233	#DIV/0!
NRRL3_01618	3.30735	0.807585	1.48937	6.7776	3-hydroxyisobutyrate dehydrogenase-related protein	GO:0016491|GO:0051287|GO:0050661	2.05747	4.13349	2.00902
NRRL3_01619	0.118679	0.103983	2.82859	1.58399	hypothetical protein	NA	0.111331	2.20629	19.8174
NRRL3_01620	1.24925	0.638493	0.672873	1.86392	hypothetical protein	NA	0.943872	1.26839	1.34382
NRRL3_01621	2.08255	1.15797	0.695675	1.96863	hypothetical protein	NA	1.62026	1.33215	0.822185
NRRL3_01622	2.70969	4.72673	3.73167	32.9422	FAD linked oxidase, N-terminal domain-containing protein	GO:0050660|GO:0016491|GO:0071949	3.71821	18.3369	4.93165
NRRL3_01623	11.0072	6.60809	2.63499	5.37483	hypothetical protein	NA	8.80767	4.00491	0.454707
NRRL3_01624	15.4612	6.70114	21.5341	35.8866	cytochrome P450	GO:0004497|GO:0005506	11.0812	28.7103	2.59091
NRRL3_01625	14.6316	11.6447	38.3209	43.3043	hypothetical protein	NA	13.1382	40.8126	3.10642
NRRL3_01626	8.46165	10.9385	66.9074	95.5963	hypothetical protein	NA	9.70007	81.2518	8.37642
NRRL3_01627	0.94356	2.09436	136.559	126.058	acid protease	GO:0004190	1.51896	131.309	86.4464
NRRL3_01628	2.98816	9.30278	0.07705	0.269057	hypothetical protein	GO:0005576	6.14547	0.173054	0.0281595
NRRL3_01629	54.7081	52.4317	50.36	40.3577	signal peptidase complex catalytic subunit Sec11	GO:0006465|GO:0004252	53.5699	45.3588	0.846723
NRRL3_01630	5.86262	8.77358	2.90419	3.70551	glycosyltransferase	NA	7.3181	3.30485	0.451599
NRRL3_01631	5.81644	8.18482	6.97773	5.76639	NAD(P)H-dependent FMN reductase-like protein	GO:0016491	7.00063	6.37206	0.910213
NRRL3_01632	1.27156	0.0675216	0	0.225782	amine oxidase domain-containing protein	GO:0016491	0.669541	0.112891	0.16861
NRRL3_01633	7.96398	4.58347	16.1805	13.9539	uncharacterized protein	NA	6.27372	15.0672	2.40164
NRRL3_01634	67.5191	102.679	5372.26	5323.67	aldehyde dehydrogenase domain-containing protein	GO:0016491	85.0992	5347.96	62.8439
NRRL3_01635	1.0118	2.50536	7837.57	7195.54	alcohol dehydrogenase domain-containing protein	GO:0016491|GO:0008270	1.75858	7516.55	4274.21
NRRL3_01636	0	0	0.246945	0.280407	nucleoside phosphorylase domain-containing protein	GO:0003824|GO:0005515	0	0.263676	#DIV/0!
NRRL3_01638	0.0449163	0	1.95962	1.82772	von Willebrand factor A domain-containing protein	NA	0.0224582	1.89367	84.3199
NRRL3_01639	0	0	0.0198839	0.0640931	hypothetical protein	NA	0	0.0419885	#DIV/0!
NRRL3_01640	1.17001	2.28175	10.261	13.7116	cytochrome P450	GO:0004497	1.72588	11.9863	6.94503
NRRL3_01641	3.17214	3.23565	3.42353	3.76064	fungal-specific transcription factor	GO:0000981	3.20389	3.59209	1.12116
NRRL3_01642	0.267831	0.375466	0.19475	0.523127	protoporphyrin uptake protein	GO:0016021	0.321648	0.358938	1.11593
NRRL3_01643	0.114359	0.0333993	0.030798	0.074455	pyridoxal phosphate-dependent decarboxylase family protein	GO:0003824|GO:0016830|GO:0016831	0.073879	0.0526265	0.712334
NRRL3_01644	0.0230993	0.0202389	0.205289	0.323341	siderophore iron transporter	NA	0.0216691	0.264315	12.1978
NRRL3_01645	3.29844	1.52105	1.21435	1.23139	hypothetical protein	NA	2.40975	1.22287	0.507468
NRRL3_01646	1669.3	585.723	167.387	269.057	hypothetical protein	NA	1127.51	218.222	0.193543
NRRL3_01647	21.466	25.9958	5.29198	5.0034	ATP-dependent RNA helicase	GO:0003676	23.7309	5.14769	0.21692
NRRL3_01648	2.29085	2.8226	30.1342	17.5717	xylanase Xyn11B	GO:0004553	2.55673	23.8529	9.32948
NRRL3_01649	0	0	0.0433648	0.0349452	hypothetical protein	NA	0	0.039155	#DIV/0!
NRRL3_01650	0	0	0.098287	0.19801	hypothetical protein	NA	0	0.148148	#DIV/0!
NRRL3_01651	0	0.0264066	0.109575	0.166788	major facilitator superfamily, sugar/inositol transporter-like protein	GO:0022857|GO:0016020|GO:0016021	0.0132033	0.138181	10.4657
NRRL3_01652	5.7191	3.12586	666.385	552.684	xylose transporter	GO:0016020|GO:0016021|GO:0022857	4.42248	609.534	137.826
NRRL3_01653	0	0	0.0671042	0.0360503	multicopper oxidase	GO:0005507	0	0.0515772	#DIV/0!
NRRL3_01654	0	0	0.126906	0.136355	UbiA prenyltransferase family protein	GO:0016021	0	0.13163	#DIV/0!
NRRL3_01655	0	0	0.2814	0.844066	COMT-type O-methyltransferase family protein	GO:0008171|GO:0008168	0	0.562733	#DIV/0!
NRRL3_01656	0.0398251	0.0348937	0.08044	0.350038	hypothetical protein	NA	0.0373594	0.215239	5.76131
NRRL3_01657	8.35425	8.80582	30.3735	35.3819	protein tyrosine phosphatase domain-containing protein	GO:0016311|GO:0004725	8.58003	32.8777	3.83189
NRRL3_01658	0.712073	0.735881	1.65954	2.17538	nucleoside phosphorylase domain-containing protein	GO:0003824	0.723977	1.91746	2.64851
NRRL3_01659	3.23172	1.43977	1.83656	1.99707	thiopurine S-methyltransferase family protein	GO:0008757	2.33574	1.91682	0.820645
NRRL3_01660	2.06304	3.34232	4.96894	3.76342	bZIP transcription factor	NA	2.70268	4.36618	1.6155
NRRL3_01661	0.637044	0.744214	1.67274	1.38252	hypothetical protein	NA	0.690629	1.52763	2.21194
NRRL3_01662	0.0456067	0.0799188	0.294777	0.237544	uncharacterized protein	NA	0.0627628	0.266161	4.24074
NRRL3_01663	0	0.0468393	0.0863824	0	short-chain dehydrogenase/reductase family protein	GO:0016491	0.0234196	0.0431912	1.84423
NRRL3_01664	2.81082	2.46276	6.6236	2.78316	nuclear transport factor 2 domain-containing protein	NA	2.63679	4.70338	1.78375
NRRL3_01664a1	3.71687	1.37121	12.5651	15.9842	hypothetical protein	NA	2.54404	14.2747	5.61103
NRRL3_01665	25.1769	18.0837	152.121	112.494	glycosyltransferase family 25 protein	NA	21.6303	132.308	6.11678
NRRL3_01666	5.3661	4.25386	12.0945	13.2122	arrestin domain-containing protein	NA	4.80998	12.6534	2.63065
NRRL3_01667	1.37759	1.78244	4.3808	6.4243	ubiquitin-conjugating enzyme E2 domain-containing protein	GO:0003950	1.58001	5.40255	3.41931
NRRL3_01668	1.46988	1.86025	14.4486	11.9623	hypothetical protein	NA	1.66506	13.2055	7.93092
NRRL3_01669	0.890092	0.24203	1.32668	1.27891	ankyrin repeat domain-containing protein	GO:0005515	0.566061	1.3028	2.30151
NRRL3_01670	5.19671	8.04944	11.8273	6.85743	non-structural maintenance of chromosomes element 1-like protein	GO:0006281	6.62308	9.34235	1.41058
NRRL3_01671	113.364	151.003	100.324	95.2143	splicing factor U2af 23kDa subunit	GO:0000398|GO:0046872|GO:0003676	132.184	97.769	0.739645
NRRL3_01672	3.95162	4.93635	8.6296	6.40643	FAD-dependent oxidoreductase domain-containing protein	GO:0016491	4.44398	7.51802	1.69173
NRRL3_01673	66.0771	54.2259	122.128	103.355	short-chain dehydrogenase/reductase family protein	GO:0016491	60.1515	112.742	1.8743
NRRL3_01674	48.5437	49.4139	55.8688	44.6806	negative cofactor 2 complex subunit beta	GO:0000122|GO:0046982	48.9788	50.2747	1.02646
NRRL3_01674a1	0	0	0.0561823	0.0792296	amino acid transporter, transmembrane domain-containing protein	NA	0	0.067706	#DIV/0!
NRRL3_01675	13.7032	9.98082	26.3246	27.0049	fungal-specific transcription factor	GO:0000981	11.842	26.6648	2.25171
NRRL3_01676	2.28609	0.834586	1.66743	1.83982	hypothetical protein	NA	1.56034	1.75362	1.12388
NRRL3_01677	1.40014	2.16145	1.9123	1.54101	phospholipase/carboxylesterase/thioesterase domain-containing protein	GO:0016787	1.7808	1.72666	0.969599
NRRL3_01678	34.2707	41.1689	42.2272	39.1314	zinc finger, C2H2-type and DNA breaking-rejoining enzyme, catalytic core domain-containing protein	GO:0003677	37.7198	40.6793	1.07846
NRRL3_01679	49.4536	20.6791	20.2658	34.7884	BTB/POZ domain-containing protein	GO:0005515	35.0663	27.5271	0.785
NRRL3_01680	5.24686	14.6124	16.313	14.6402	hypothetical protein	NA	9.92962	15.4766	1.55863
NRRL3_01681	20.9988	42.7678	50.652	64.4306	Skp1/BTB/POZ domain-containing protein	NA	31.8833	57.5413	1.80475
NRRL3_01682	22.1534	46.2148	5.22038	8.58531	MADS-box transcription factor	GO:0003677	34.1841	6.90284	0.201931
NRRL3_01683	1.7352	4.98331	0.70096	0.815914	hypothetical protein	NA	3.35925	0.758437	0.225775
NRRL3_01684	0.159897	1.40097	0.968892	0.780774	MADS-box transcription factor	GO:0003677	0.780434	0.874833	1.12096
NRRL3_01685	61.0546	120.312	50.147	54.6308	hypothetical protein	NA	90.6833	52.3889	0.577713
NRRL3_01686	8.55186	36.8529	14.1007	12.7833	MADS-box transcription factor	GO:0003677	22.7024	13.442	0.592095
NRRL3_01687	4.12482	11.6981	5.2181	4.41698	homeobox-like domain-containing protein	NA	7.91146	4.81754	0.608932
NRRL3_01687a1	9.71009	17.6961	10.9831	11.3162	hypothetical protein	NA	13.7031	11.1497	0.813662
NRRL3_01688	22.0548	32.792	36.3248	42.1281	nucleoside phosphorylase domain-containing protein	GO:0003824	27.4234	39.2264	1.4304
NRRL3_01689	0.158709	0.139056	0	0.154995	KAP family P-loop domain-containing protein	NA	0.148883	0.0774974	0.520527
NRRL3_01690	10.3723	3.98898	1.11948	2.03623	WD repeat-containing protein	GO:0005515	7.18064	1.57785	0.219737
NRRL3_01691	20.459	11.1956	17.251	20.0086	kinesin light chain-like protein	GO:0005515|GO:0005871|GO:0003824|GO:0043531	15.8273	18.6298	1.17707
NRRL3_01692	6.6576	7.79874	5.75891	6.0071	hypothetical protein	NA	7.22817	5.88301	0.8139
NRRL3_01693	3.43899	5.2287	3.60929	3.89631	hypothetical protein	NA	4.33385	3.7528	0.865928
NRRL3_01694	0	0.246833	10.3399	11.4766	fungal-specific transcription factor	GO:0000981	0.123416	10.9083	88.3859
NRRL3_01695	0.191075	0.837074	37.4747	38.316	hypothetical protein	NA	0.514075	37.8953	73.7156
NRRL3_01696	7.507	8.21075	41.2145	36.9846	zinc finger domain-containing protein, C2H2-type	NA	7.85887	39.0996	4.97521
NRRL3_01697	316.392	369.568	295.152	278.107	hypothetical protein	NA	342.98	286.629	0.835703
NRRL3_01698	95.7206	110.069	98.9364	94.5121	hypothetical protein	NA	102.895	96.7243	0.940029
NRRL3_01699	96.9515	21.7405	82.5123	51.5673	hypothetical protein	NA	59.346	67.0398	1.12964
NRRL3_01700	98.0835	91.7112	76.3963	76.7848	protein kinase domain-containing protein	GO:0004672	94.8973	76.5905	0.807089
NRRL3_01701	57.806	59.3814	68.6543	70.051	chromo domain-containing protein	NA	58.5937	69.3527	1.18362
NRRL3_01702	1.35512	1.97886	2.79325	2.30748	major facilitator superfamily domain-containing protein	NA	1.66699	2.55036	1.52992
NRRL3_01703	0.138177	0.484269	0.0279094	0.472303	flavin reductase domain-containing protein	GO:0010181	0.311223	0.250106	0.803624
NRRL3_01704	0.134862	0.649895	0.381359	0.526826	short-chain dehydrogenase/reductase family protein	GO:0016491	0.392379	0.454092	1.15728
NRRL3_01705	4.59558	4.32322	7.2695	10.4721	alcohol dehydrogenase domain-containing protein	GO:0016491	4.4594	8.8708	1.98924
NRRL3_01706	17.2573	20.1666	15.0595	18.3125	fungal-specific transcription factor	GO:0003677	18.712	16.686	0.891728
NRRL3_01707	2.15481	3.33174	1.72387	2.20066	metallo-beta-lactamase domain-containing protein	NA	2.74328	1.96227	0.715301
NRRL3_01708	6.94272	4.13333	12.0455	12.5174	3-beta hydroxysteroid dehydrogenase/isomerase domain-containing protein	GO:0003854	5.53802	12.2814	2.21766
NRRL3_01709	0	0.358838	0.33089	0.106658	hypothetical protein	NA	0.179419	0.218774	1.21935
NRRL3_01710	0.861379	0.835579	2.73403	2.90422	major facilitator superfamily protein	GO:0022857	0.848479	2.81912	3.32256
NRRL3_01711	1.05198	1.38257	3.1164	3.07067	major facilitator superfamily protein	GO:0022857	1.21728	3.09354	2.54136
NRRL3_01712	2.11838	3.41907	1.62143	1.70586	hypothetical protein	NA	2.76873	1.66364	0.60087
NRRL3_01713	12.7109	16.1011	2.84602	1.58777	flavin reductase domain-containing protein	GO:0010181	14.406	2.21689	0.153887
NRRL3_01714	1.33737	0.624941	1.0805	1.1029	YciI-related domain-containing protein	NA	0.981154	1.0917	1.11267
NRRL3_01715	1.27345	2.06882	4.98356	6.50327	D-lactate dehydrogenase	GO:0003824|GO:0050660|GO:0071949|GO:0016491	1.67114	5.74342	3.43684
NRRL3_01716	0.896065	0.889789	0.627432	0.875096	N-acetylneuraminate lyase-like protein	GO:0016829|GO:0003824	0.892927	0.751264	0.84135
NRRL3_01717	0.232198	0.244134	0.33768	0.287234	aldehyde dehydrogenase domain-containing protein	GO:0016491	0.238166	0.312457	1.31193
NRRL3_01719	0.337704	1.43717	0.0389774	0.094229	NADPH dehydrogenase	GO:0010181|GO:0003824	0.887435	0.0666032	0.0750513
NRRL3_01720	0.341921	0.795045	0.844685	1.2415	hydantoinase B/oxoprolinase family protein	GO:0003824|GO:0016787	0.568483	1.04309	1.83487
NRRL3_01721	44.9172	47.4811	42.0209	90.6873	alcohol acetyltransferase/N-acetyltransferase family protein	NA	46.1991	66.3541	1.43626
NRRL3_01722	93.3649	95.7005	84.1539	103.787	alpha/beta hydrolase fold-3 domain-containing protein	GO:0016787	94.5327	93.9707	0.994055
NRRL3_01723	1.15027	1.15181	0.597434	1.71178	hypothetical protein	NA	1.15104	1.15461	1.0031
NRRL3_01724	93.6131	135.268	4.28646	7.39372	alpha/beta hydrolase fold-1 domain-containing protein	NA	114.44	5.84009	0.0510317
NRRL3_01725	13.2515	9.88649	17.0654	30.747	chromate transporter-like protein	GO:0015109	11.569	23.9062	2.06641
NRRL3_01726	113.193	51.2804	43.3515	94.1701	histidine phosphatase superfamily protein, clade 1	NA	82.2366	68.7608	0.836134
NRRL3_01727	1.92875	2.60339	6.17002	4.35267	prolyl oligopeptidase catalytic domain-containing protein	GO:0006508	2.26607	5.26135	2.3218
NRRL3_01728	0.0382561	0	0.0309083	0.0996289	hypothetical protein	NA	0.019128	0.0652686	3.41219
NRRL3_01729	0.146116	0.384069	0.324643	0.261611	haemerythrin-like protein	NA	0.265093	0.293127	1.10575
NRRL3_01730	0.395596	0.717979	20.6836	17.9372	major facilitator superfamily protein	GO:0022857	0.556788	19.3104	34.6818
NRRL3_01731	0	0	0.502252	0.239162	beta-glucuronidase	GO:0004553	0	0.370707	#DIV/0!
NRRL3_01732	0	0	0	0.0237503	major facilitator superfamily protein	GO:0022857	0	0.0118752	#DIV/0!
NRRL3_01733	0.0291833	0	0	0	squalene hopene cyclase-like protein	GO:0016866|GO:0000250	0.0145917	0	0
NRRL3_01734	0	0	0	0.0982217	trimeric LpxA-like protein	NA	0	0.0491109	#DIV/0!
NRRL3_01735	1.53843	3.46611	0.44391	0.643898	hypothetical protein	NA	2.50227	0.543904	0.217364
NRRL3_01736	0	0	6.07946	5.57108	fasciclin domain-containing protein	NA	0	5.82527	#DIV/0!
NRRL3_01737	0.0825433	0	5.98537	5.5219	alpha-galactosidase	GO:0004553|GO:0003824	0.0412716	5.75363	139.409
NRRL3_01738	0.784751	0.278748	27.9914	33.6589	fungal-specific transcription factor	GO:0000981|GO:0003677	0.531749	30.8251	57.9693
NRRL3_01739	0.360848	0.221316	24.6206	30.9645	glycoside hydrolase family 88 protein	GO:0005975	0.291082	27.7926	95.4803
NRRL3_01740	0.376537	0.302419	17.8727	19.9798	major facilitator superfamily protein	GO:0022857	0.339478	18.9262	55.751
NRRL3_01741	0	0	9.56675	7.56507	alginate lyase domain-containing protein	NA	0	8.56591	#DIV/0!
NRRL3_01742	0.0646556	0	1.48876	1.07342	polysaccharide lyase-like protein	NA	0.0323278	1.28109	39.6282
NRRL3_01743	5.179	10.1578	4.52977	4.64019	hypothetical protein	NA	7.6684	4.58498	0.597906
NRRL3_01744	9.16885	5.16866	11.5135	20.6051	ankyrin repeat domain-containing protein	GO:0005515	7.16875	16.0593	2.24018
NRRL3_01745	59.5859	76.4444	48.0306	41.6581	actin family protein	NA	68.0151	44.8443	0.659329
NRRL3_01746	39.5902	46.1601	52.2691	47.3899	YjgF/YER057c/translation inhibitor UK114 family protein	NA	42.8751	49.8295	1.1622
NRRL3_01747	0.30344	0.132933	0.858057	8.34689	hypothetical protein	NA	0.218187	4.60248	21.0942
NRRL3_01748	0.656087	0.421554	1.59022	1.06789	hypothetical protein	NA	0.53882	1.32906	2.4666
NRRL3_01749	6.50999	6.42654	16.4691	12.5906	FAD linked oxidase, N-terminal domain-containing protein	GO:0016491|GO:0071949|GO:0050660	6.46827	14.5299	2.24633
NRRL3_01750	0.0363798	0.0637499	0.367405	0.165799	nucleoside phosphorylase domain-containing protein	GO:0003824	0.0500648	0.266602	5.32513
NRRL3_01751	0.637297	1.41457	0.411914	0.37343	hypothetical protein	NA	1.02593	0.392672	0.382746
NRRL3_01752	270.652	142.992	84.4013	79.6043	hypothetical protein	NA	206.822	82.0028	0.396489
NRRL3_01753	0.886398	0.453039	0.492353	0.252483	major facilitator superfamily protein	GO:0022857	0.669719	0.372418	0.556081
NRRL3_01754	0	0	0	0.0362193	fructosamine/ketosamine-3-kinase family protein	NA	0	0.0181096	#DIV/0!
NRRL3_01755	33.7705	42.611	48.6379	47.8797	DNA/RNA-binding protein Kin17 domain-containing protein	NA	38.1907	48.2588	1.26363
NRRL3_01756	1.83581	1.8522	3.4833	3.45894	pyrroline-5-carboxylate reductase	GO:0004735	1.84401	3.47112	1.88238
NRRL3_01757	0.498784	0.655531	0.935497	1.39175	proline oxidase-like protein	GO:0004657	0.577158	1.16362	2.01613
NRRL3_01758	6.42472	5.27734	7.29947	9.84728	hypothetical protein	NA	5.85103	8.57338	1.46528
NRRL3_01759	111.151	108.49	52.2362	59.7744	trehalase	GO:0005975|GO:0003824	109.821	56.0053	0.509969
NRRL3_01760	761.196	545.729	68.1679	42.7214	catalase	GO:0004096|GO:0020037	653.462	55.4447	0.0848476
NRRL3_01761	25.6968	13.7813	14.2226	9.03497	quercetin 2,3-dioxygenase	NA	19.7391	11.6288	0.589125
NRRL3_01762	0.0363303	0.0636632	1.04201	1.0171	sensitivity to red light reduced SRR1 domain-containing protein	NA	0.0499967	1.02955	20.5924
NRRL3_01763	0.124779	0.0819961	0.245732	0.233563	thiamine pyrophosphate enzyme domain-containing protein	NA	0.103388	0.239648	2.31795
NRRL3_01764	2.27337	0.587763	0.346268	0.218377	major facilitator superfamily protein	GO:0022857	1.43057	0.282323	0.19735
NRRL3_01766	17.8018	18.3082	9.05575	9.32827	zinc-regulated transporter	GO:0016020|GO:0005385	18.055	9.19201	0.509112
NRRL3_01767	87.7376	48.6725	93.4231	44.679	hypothetical protein	NA	68.2051	69.0511	1.0124
NRRL3_01768	3.89896	8.9	2.63199	3.3401	ketoreductase	GO:0003824	6.39948	2.98605	0.466607
NRRL3_01769	4.86018	6.28851	8.03603	10.6703	hypothetical protein	NA	5.57435	9.35317	1.6779
NRRL3_01770	10.1662	7.4035	158.805	186.231	hypothetical protein	NA	8.78485	172.518	19.6381
NRRL3_01771	0.663226	1.32823	9.23689	9.46884	hypothetical protein	NA	0.995728	9.35286	9.39299
NRRL3_01772	0	0	0	0	hypothetical protein	NA	0	0	#DIV/0!
NRRL3_01773	0	0	0	0	hypothetical protein	NA	0	0	#DIV/0!
NRRL3_01774	6.70733	9.78539	82.6407	55.5236	cysteine aminopeptidase	GO:0006508	8.24636	69.0822	8.37729
NRRL3_01775	3.8529	5.81389	8.30102	4.70342	EF-hand domain-containing protein	GO:0005509	4.8334	6.50222	1.34527
NRRL3_01776	1.29712	1.05812	60.4668	15.5943	aorsin	GO:0008236|GO:0004252|GO:0006508	1.17762	38.0306	32.2944
NRRL3_01777	0	0	0	0.302352	chymotrypsin inhibitor	NA	0	0.151176	#DIV/0!
NRRL3_01778	0.462786	0.40548	22.6022	13.9805	hypothetical protein	NA	0.434133	18.2914	42.1331
NRRL3_01779	0.107402	0.188205	0.0216933	0.0699256	bicarbonate transporter family protein	GO:0005452|GO:0006820	0.147803	0.0458094	0.309935
NRRL3_01780	1.07495	1.64822	0.483589	0.970265	SET domain-containing protein	GO:0005515	1.36159	0.726927	0.533882
NRRL3_01781	8.05094	9.79026	20.0694	17.264	major facilitator superfamily protein	GO:0022857	8.9206	18.6667	2.09254
NRRL3_01782	431.547	434.822	38.3875	32.3423	catalase CatR	GO:0020037|GO:0004096	433.185	35.3649	0.0816393
NRRL3_01783	334.642	417.248	1657.88	1337	catalase-peroxidase	GO:0004601|GO:0004096	375.945	1497.44	3.98314
NRRL3_01784	2.62771	2.59418	2.10806	2.45779	flavin amine oxidase-like protein	GO:0016491	2.61094	2.28293	0.874368
NRRL3_01785	0.655592	0.706968	1.0186	2.29012	heterokaryon incompatibility domain-containing protein	NA	0.68128	1.65436	2.42832
NRRL3_01786	0.569008	0.106832	0.147767	0.0661539	hypothetical protein	NA	0.33792	0.106961	0.316526
NRRL3_01787	6.64266	0.760584	0.785202	0.896907	xyloglucanase Xeg74C	GO:0005576|GO:0005515	3.70162	0.841054	0.227212
NRRL3_01788	0.531398	1.51319	0.661889	1.08117	alpha-hydroxy acid dehydrogenase family protein, FMN-dependent	GO:0003824|GO:0016491|GO:0010181	1.02229	0.87153	0.852525
NRRL3_01789	0	0.301401	0.046321	0.0279956	major facilitator superfamily protein	GO:0016021|GO:0022857	0.1507	0.0371583	0.246571
NRRL3_01790	0.0480265	0.0841591	4.63686	1.17257	beta-hexosaminidase-like protein	GO:0004553|GO:0004563	0.0660928	2.90471	43.949
NRRL3_01791	0	0	0.188009	0	hypothetical protein	NA	0	0.0940044	#DIV/0!
NRRL3_01792	6.42127	8.31363	9.05575	7.40949	amino acid/polyamine transporter I family protein	GO:0016020	7.36745	8.23262	1.11743
NRRL3_01793	4.54873	2.80459	6.97582	4.9633	hypothetical protein	NA	3.67666	5.96956	1.62363
NRRL3_01794	53.6841	160.152	42.7916	66.2151	magnesium transporter CorA/zinc transporter ZntB family protein	GO:0015095|GO:0016020	106.918	54.5033	0.509767
NRRL3_01795	46.0028	64.7064	33.8918	26.7951	hypothetical protein	NA	55.3546	30.3435	0.548165
NRRL3_01796	15.1026	43.4702	17.7317	19.8121	2,5-diamino-6-ribosylamino-4(3H)-pyrimidinone 5'-phosphate reductase	GO:0008703	29.2864	18.7719	0.640975
NRRL3_01797	0.177722	0.817505	0.466659	0.318199	hypothetical protein	NA	0.497614	0.392429	0.788622
NRRL3_01798	0	0	0.0287079	0	leucine-rich repeat domain-containing protein	NA	0	0.014354	#DIV/0!
NRRL3_01799	2.51052	0.799871	3.68786	22.0659	hypothetical protein	NA	1.65519	12.8769	7.77968
NRRL3_01800	8.46521	8.1805	32.9393	30.6268	aromatic-L-amino-acid decarboxylase family protein	GO:0016830|GO:0003824|GO:0016831|GO:0006520	8.32285	31.7831	3.81877
NRRL3_01801	0	0	0.179503	0.0361628	hypothetical protein	NA	0	0.107833	#DIV/0!
NRRL3_01802	0.0293276	0.077088	0.189557	0.171848	hypothetical protein	NA	0.0532078	0.180702	3.39616
NRRL3_01803	4.98027	9.74843	41.0077	36.0468	uncharacterized protein	NA	7.36435	38.5273	5.23159
NRRL3_01804	0.0584376	0.0227562	0.128526	0.139505	polyketide synthase	GO:0016740|GO:0016746|GO:0016491	0.0405969	0.134015	3.30112
NRRL3_01805	0.0870505	0	0	0	fatty acyl-CoA reductase-like protein	GO:0080019	0.0435253	0	0
NRRL3_01806	0	0	0.159807	0.321949	hypothetical protein	NA	0	0.240878	#DIV/0!
NRRL3_01807	0	0	0.202454	0.0917696	chloramphenicol acetyltransferase-like domain-containing protein	NA	0	0.147112	#DIV/0!
NRRL3_01808	0.689103	0.927224	0.954426	1.23379	fungal-specific transcription factor	GO:0000981	0.808163	1.09411	1.35382
NRRL3_01809	0.0340162	0.178825	0.19238	0.298982	major facilitator superfamily protein	GO:0022857	0.10642	0.245681	2.30859
NRRL3_01810	0	0	0.153953	0.124062	metallopeptidase, extracellular	GO:0004222	0	0.139008	#DIV/0!
NRRL3_01811	24.7701	14.4455	124.983	124.162	OHCU decarboxylase, involved in purine utilization	NA	19.6078	124.572	6.3532
NRRL3_01812	24.1424	20.0022	44.8351	43.8883	ADF-H/gelsolin-like domain-containing protein	NA	22.0723	44.3617	2.00983
NRRL3_01813	16.9335	27.8187	7.66272	7.6988	pseudouridine synthase II-like protein	GO:0001522|GO:0006396	22.3761	7.68076	0.343258
NRRL3_01814	31.6767	27.022	49.018	47.1622	hypothetical protein	NA	29.3493	48.0901	1.63854
NRRL3_01815	60.5774	120.34	13.83	7.23896	rRNA-processing protein Ebp2	NA	90.4589	10.5345	0.116456
NRRL3_01816	3.35496	2.93953	3.54035	3.52163	heterokaryon incompatibility domain-containing protein	NA	3.14724	3.53099	1.12193
NRRL3_01817	0.41149	0.489299	40.2746	34.0816	major facilitator superfamily protein	NA	0.450394	37.1781	82.5457
NRRL3_01818	12.3022	16.1158	15.1706	16.1128	fungal-specific transcription factor	GO:0000981	14.209	15.6417	1.10083
NRRL3_01819	12.4186	18.3949	77.7699	125.223	major facilitator superfamily protein	GO:0022857	15.4068	101.496	6.58777
NRRL3_01820	30.7934	32.1076	82.1648	93.3625	glutamine amidotransferase domain-containing protein	NA	31.4505	87.7636	2.79053
NRRL3_01821	25.489	59.4122	18.1745	24.471	repressor of the phospholipid biosynthetic genes Opi10-like protein	NA	42.4506	21.3228	0.502296
NRRL3_01822	26.083	33.3973	43.3775	51.046	NUDIX hydrolase domain-containing protein	NA	29.7401	47.2118	1.58748
NRRL3_01823	106.407	127.021	45.2279	35.6578	RNA polymerase Rpb8-like protein	GO:0006351	116.714	40.4429	0.346513
NRRL3_01824	18.6129	22.2554	25.2473	25.9458	elongator complex protein 4-like protein	GO:0002098	20.4342	25.5966	1.25263
NRRL3_01825	24.508	29.6459	27.3369	27.7449	hypothetical protein	NA	27.077	27.5409	1.01714
NRRL3_01826	14.387	17.3142	7.86976	9.02065	tRNA-splicing endonuclease subunit Sen34-like protein	GO:0000213|GO:0006388|GO:0003676	15.8506	8.4452	0.5328
NRRL3_01827	8.0041	9.25241	8.31441	8.84589	ribonuclease P subunit p29-like protein	GO:0000172|GO:0001682|GO:0003723	8.62825	8.58015	0.994425
NRRL3_01828	4.24174	4.99072	52.4173	56.4166	oxoglutarate/iron-dependent dioxygenase domain-containing protein	NA	4.61623	54.4169	11.7882
NRRL3_01829	7.32044	8.86774	4.74012	4.92188	AAA-type ATPase family protein	GO:0005524	8.09409	4.831	0.596856
NRRL3_01830	2.83376	4.28665	2.04488	1.76612	hypothetical protein	NA	3.56021	1.9055	0.535222
NRRL3_01831	0.131865	0	0	0.0858531	ribonuclease H domain-containing protein	GO:0003676	0.0659327	0.0429265	0.651066
NRRL3_01832	61.1645	21.8259	57.0969	45.6418	plasma-membrane associated VapA-VipC-VapB methyltransferase complex component	NA	41.4952	51.3693	1.23796
NRRL3_01833	71.4549	57.7259	117.532	118.868	glia maturation factor family protein	GO:0003779|GO:0034316	64.5904	118.2	1.82999
NRRL3_01834	38.9479	44.259	96.1185	98.5354	molybdenum cofactor biosynthesis MoaB/Mog domain-containing protein	NA	41.6034	97.3269	2.3394
NRRL3_01835	147.125	155.183	188.248	159.34	Ras family GTPase protein	GO:0005525|GO:0003924	151.154	173.794	1.14978
NRRL3_01836	0.0238311	0.0417603	0.0673887	0.108609	taurine dioxygenase TauD/TfdA domain-containing protein	GO:0016491	0.0327957	0.087999	2.68325
NRRL3_01837	80.333	79.7598	264.263	230.969	NADP-dependent 3-hydroxy acid dehydrogenase	GO:0016491	80.0464	247.616	3.09341
NRRL3_01838	0.837077	0.440054	0.676301	1.03548	hypothetical protein	NA	0.638566	0.855893	1.34034
NRRL3_01840	2.84829	2.59411	3.45184	5.88048	hypothetical protein	NA	2.7212	4.66616	1.71474
NRRL3_01841	120.228	90.9132	61.5193	44.3848	transcription factor SreA	GO:0006355|GO:0003700	105.57	52.9521	0.501581
NRRL3_01842	195.941	177.557	164.607	190.175	golgi apparatus membrane protein Tvp15-like protein	NA	186.749	177.391	0.94989
NRRL3_01843	5.74986	4.39747	2.12591	3.07732	DNA glycosylase domain-containing protein	GO:0003824	5.07366	2.60161	0.512768
NRRL3_01844	146.547	185.777	116.217	98.8656	D-amino-acid oxidase	GO:0016491|GO:0003884	166.162	107.541	0.647207
NRRL3_01845	30.7424	38.0938	20.1911	15.0672	OTU domain-containing protein	NA	34.4181	17.6291	0.512205
NRRL3_01846	6.72842	4.91579	18.7622	17.3029	MHYT domain-containing protein	NA	5.82211	18.0325	3.09725
NRRL3_01847	802.132	1049.77	584.853	559.251	thioredoxin	GO:0006662	925.948	572.052	0.617801
NRRL3_01848	35.5368	26.0609	26.7042	26.1685	hypothetical protein	NA	30.7989	26.4364	0.858356
NRRL3_01849	2.67921	0.312993	1.01015	0.639591	hypothetical protein	NA	1.4961	0.824872	0.551349
NRRL3_01851	0.0819103	0.143535	0.0992669	0.106658	hypothetical protein	NA	0.112723	0.102962	0.913413
NRRL3_01852	54.8489	64.1982	53.1678	57.9735	AP-1 complex subunit gamma-1	GO:0006886|GO:0005794	59.5235	55.5706	0.933591
NRRL3_01853	143.558	169.491	166.348	180.551	CCAAT-binding protein HapC	GO:0005634|GO:0046982|GO:0001228	156.524	173.45	1.10813
NRRL3_01854	16.4535	20.0091	59.9221	51.079	acetamidase regulatory protein	GO:0000981|GO:0003677	18.2313	55.5006	3.04425
NRRL3_01855	2.20331	1.41184	3.62666	2.34444	COMT-type O-methyltransferase family protein	GO:0008171|GO:0008168	1.80757	2.98555	1.65169
NRRL3_01856	8.31816	6.03045	9.23326	7.63225	hypothetical protein	NA	7.1743	8.43276	1.17541
NRRL3_01857	18.4796	16.5872	12.2472	12.7227	deoxyribonuclease TatD-like protein	GO:0016788	17.5334	12.4849	0.712067
NRRL3_01858	11.638	9.25274	43.5833	59.3119	hypothetical protein	NA	10.4454	51.4476	4.9254
NRRL3_01859	30.5088	33.4005	31.8607	20.8957	alpha/beta hydrolase fold-1 domain-containing protein	NA	31.9546	26.3782	0.825489
NRRL3_01860	22.1279	12.6792	34.5184	32.7266	sporulation/nuclear morphology SPO7-like protein	GO:0019888	17.4036	33.6225	1.93193
NRRL3_01861	32.4723	51.2337	37.2496	16.135	DNA replication licensing factor Mcm3	GO:0003677	41.853	26.6923	0.637762
NRRL3_01862	3.73416	4.81505	7.71313	7.47703	carbohydrate-binding module family 50 protein	NA	4.27461	7.59508	1.77679
NRRL3_01863	0.174243	0.27989	0	0.0567218	tannase	NA	0.227066	0.0283609	0.124901
NRRL3_01864	0.101531	0.177918	0.820304	0.36357	mitochondrial ATPase BCS1 domain-containing protein	NA	0.139725	0.591937	4.23645
NRRL3_01865	2.50608	0.454296	1.46619	0.900207	hypothetical protein	NA	1.48019	1.1832	0.799358
NRRL3_01866	25.439	25.2256	10.6316	8.17393	pentatricopeptide repeat-containing protein	GO:0005515	25.3323	9.40278	0.371178
NRRL3_01867	91.4871	67.1084	54.5096	45.3938	signal recognition particle subunit Srp68-like protein	GO:0005047|GO:0003723	79.2977	49.9517	0.629926
NRRL3_01868	94.473	50.8884	36.3113	22.3745	cytochrome P450	GO:0005506|GO:0004497	72.6807	29.3429	0.403723
NRRL3_01869	80.1451	71.3827	115.012	108.58	rhodanese-like domain-containing protein	NA	75.7639	111.796	1.47558
NRRL3_01870	110.069	182.291	52.9172	52.6938	eukaryotic translation initiation factor 2B	GO:0005525|GO:0003924	146.18	52.8055	0.361237
NRRL3_01871	20.8601	23.0795	19.243	24.2786	thermotolerance protein	GO:0006281|GO:0003676|GO:0005515	21.9698	21.7608	0.990486
NRRL3_01872	12.9207	14.0995	7.46549	7.41804	Rab-GTPase-TBC domain-containing protein	NA	13.5101	7.44177	0.550831
NRRL3_01873	62.0396	54.2724	90.8224	89.3895	Yip1 domain-containing protein	GO:0005794|GO:0016020	58.156	90.106	1.54938
NRRL3_01874.1	1370.15	1536.94	649.375	798.705	ubiquitin-60S ribosomal protein L40	GO:0003735|GO:0005515	1453.55	724.04	0.498119
NRRL3_01875	21.5105	26.8698	17.3687	14.7874	RNA polymerase I transcription initiation factor TAF1B/Rrn7-like protein	GO:0001164	24.1902	16.0781	0.664654
NRRL3_01876	1328.22	1487.26	817.355	730.639	eukaryotic translation initiation factor 5A	GO:0003723	1407.74	773.997	0.549815
NRRL3_01877	35.1712	28.1849	32.0553	29.2491	vacuolar protein sorting-associated protein 52-like protein	NA	31.6781	30.6522	0.967616
NRRL3_01878	39.6058	32.7889	61.7142	54.2242	FAD-dependent oxidoreductase domain-containing protein	GO:0016491	36.1973	57.9692	1.60148
NRRL3_01879	1.77336	0.836647	4.32582	4.41847	hypothetical protein	NA	1.305	4.37215	3.35029
NRRL3_01880	1.72943	2.60233	4.67019	4.05717	fungal-specific transcription factor	GO:0003677	2.16588	4.36368	2.01474
NRRL3_01881	0.259057	0.384117	2.98655	4.08683	nucleoside phosphorylase domain-containing protein	NA	0.321587	3.53669	10.9976
NRRL3_01882	0.270941	0.290145	2.73627	3.81221	homogentisate 1,2-dioxygenase	GO:0004411	0.280543	3.27424	11.6711
NRRL3_01883	3.94769	3.09992	52.0695	50.2766	fumarate lyase family protein	GO:0003824	3.5238	51.173	14.5221
NRRL3_01884	0.186082	0.16304	2.74373	3.69512	peptidase M49 family protein	NA	0.174561	3.21943	18.443
NRRL3_01885	0.8755	0.511393	4.24407	6.50759	hypothetical protein	NA	0.693446	5.37583	7.75233
NRRL3_01886	37.9759	51.0091	2271.16	1681.23	succinyl-CoA:3-ketoacid coenzyme A transferase	GO:0008410	44.4925	1976.2	44.4164
NRRL3_01887	0	1.01723	1.01617	0.50392	hypothetical protein	NA	0.508614	0.760043	1.49434
NRRL3_01888	1.61022	1.12866	9.51858	15.1313	fungal-specific transcription factor	GO:0000981	1.36944	12.3249	8.99998
NRRL3_01889	2.67028	0.779874	2.47912	2.66879	tartrate dehydrogenase-like protein	GO:0016616	1.72507	2.57395	1.49208
NRRL3_01890	9.89956	8.17571	13.4323	11.8035	fungal-specific transcription factor	GO:0003677	9.03763	12.6179	1.39615
NRRL3_01891	120.015	226.461	22.9189	16.5079	polyadenylate-binding protein, cytoplasmic and nuclear	GO:0003723|GO:0003676	173.238	19.7134	0.113794
NRRL3_01892	30.1671	27.2186	32.816	32.9419	HECT domain-containing protein	GO:0000209|GO:0004842|GO:0005515	28.6928	32.879	1.14589
NRRL3_01893	84.9181	82.4438	54.4487	43.8411	54S ribosomal protein mL41	NA	83.6809	49.1449	0.587289
NRRL3_01894	17.0685	28.0599	6.00632	4.29144	small-subunit processome Utp14-like protein	GO:0006364	22.5642	5.14888	0.228188
NRRL3_01895	13.9035	13.6038	24.683	21.6281	laminarinase	GO:0052861	13.7537	23.1556	1.68359
NRRL3_01896	318.884	116.723	108.689	109.582	vacuolar calcium ion transporter	GO:0006812|GO:0016021|GO:0006816	217.803	109.136	0.501075
NRRL3_01897	137.66	158.469	81.4385	74.8186	37S ribosomal protein uS7m	GO:0006412	148.065	78.1286	0.527665
NRRL3_01898	35.6529	36.7193	39.5474	37.2936	low-affinity phosphate transporter	GO:0016020	36.1861	38.4205	1.06175
NRRL3_01899	42.7472	35.2067	50.3547	78.113	hypothetical protein	NA	38.9769	64.2338	1.648
NRRL3_01900	78.1585	69.0003	43.1822	63.0008	hypothetical protein	NA	73.5794	53.0915	0.721554
NRRL3_01901	44.2227	28.3719	29.6439	31.9647	uncharacterized protein	NA	36.2973	30.8043	0.848668
NRRL3_01902	2723.99	3370.76	1002.22	1157.87	40S ribosomal protein eS8	GO:0003735	3047.38	1080.04	0.354417
NRRL3_01903	23.2355	19.8596	42.1237	27.5435	calcineurin-like phosphoesterase domain-containing protein	GO:0016787	21.5476	34.8336	1.61659
NRRL3_01904	16.1705	16.5258	22.3111	20.2595	dedicator of cytokinesis Dock1-like protein	GO:0005515|GO:0005085	16.3482	21.2853	1.302
NRRL3_01905	11.2641	10.582	14.8969	15.2852	exocyst complex component Sec3 domain-containing protein	GO:0000145	10.923	15.091	1.38158
NRRL3_01906	1.99404	0.633015	1.71611	1.95678	amino acid/polyamine transporter I family protein	GO:0016020	1.31353	1.83645	1.39811
NRRL3_01907	0.712073	0.575907	1.43827	1.49781	short-chain dehydrogenase/reductase family protein	GO:0016491	0.64399	1.46804	2.27959
NRRL3_01908	2.3918	2.21538	4.52737	3.52599	fungal-specific transcription factor	NA	2.30359	4.02668	1.748
NRRL3_01909	39.3336	59.5304	12.1397	6.89891	Srp40 C-terminal domain-containing protein	NA	49.432	9.51928	0.192573
NRRL3_01910	3.90424	3.89521	6.53897	8.12672	F-box domain-containing protein	GO:0005515	3.89973	7.33285	1.88035
NRRL3_01911	6.60558	6.85234	51.5938	34.4155	cytochrome P450-like protein	GO:0004497|GO:0005506	6.72896	43.0047	6.39098
NRRL3_01912	107.029	128.512	51.7511	38.7524	37S ribosomal protein mS37	GO:0003735	117.771	45.2518	0.384236
NRRL3_01913	17.6149	17.2256	13.099	15.3772	DnaJ domain-containing protein	NA	17.4203	14.2381	0.817329
NRRL3_01914	31.2306	15.4619	584.39	492.267	hypothetical protein	NA	23.3462	538.328	23.0585
NRRL3_01915	98.4285	39.1037	47.9893	51.1964	GNAT-type acetyltransferase	GO:0016746	68.7661	49.5928	0.721181
NRRL3_01916	86.0798	66.7006	39.6585	44.27	ornithine cyclodeaminase/mu-crystallin family protein	NA	76.3902	41.9643	0.549341
NRRL3_01917	28.6556	12.6437	42.9487	29.2163	cyclin-like protein	GO:0000079	20.6496	36.0825	1.74737
NRRL3_01918	8.69862	6.55803	27.3216	24.1901	xyloglucanase Xeg12A	GO:0004553|GO:0000272	7.62833	25.7558	3.37634
NRRL3_01919	167.76	71.5924	33.3858	24.3393	C-8 sterol isomerase	NA	119.676	28.8626	0.241172
NRRL3_01920	9.54281	11.8481	6.37885	7.00703	cytoplasmic tRNA 2-thiolation protein 1	GO:0000049	10.6954	6.69294	0.625775
NRRL3_01921	182.859	147.902	108.69	141.827	LYR motif-containing protein	GO:0033615	165.381	125.259	0.757395
NRRL3_01922	41.1602	35.9527	44.9863	38.8648	Ras guanine-nucleotide exchange factor domain-containing protein	GO:0005085	38.5564	41.9255	1.08738
NRRL3_01923	54.072	59.7863	49.6438	50.2301	zinc finger domain-containing protein, HIT-type	NA	56.9292	49.9369	0.877176
NRRL3_01924	16.5141	10.3868	15.5342	19.3724	fungal-specific transcription factor	GO:0000981	13.4505	17.4533	1.2976
NRRL3_01925	77.77	105.672	48.9477	48.7761	NIF system FeS cluster assembly NifU, C-terminal domain-containing protein	GO:0005506	91.7211	48.8619	0.532722
NRRL3_01926	153.098	69.3748	198.693	191.76	polymerase suppressor 1, C-terminal domain-containing protein	NA	111.237	195.226	1.75505
NRRL3_01927	1587.42	2040.65	698.033	766.938	60S ribosomal protein eL15	GO:0003735	1814.04	732.486	0.403787
NRRL3_01928	10.9376	10.1009	21.8884	23.9575	HECT domain-containing protein	GO:0004842	10.5193	22.9229	2.17914
NRRL3_01929	1783.57	1107.77	1646.02	1654.83	sorbitol dehydrogenase	GO:0016491|GO:0008270	1445.67	1650.42	1.14163
NRRL3_01930	16.7846	20.9759	15.7076	14.5077	spliceosome component Frg1-like protein	NA	18.8803	15.1076	0.800181
NRRL3_01931	3.90339	1.89657	2.20757	2.39119	zinc finger domain-containing protein, RING-type	NA	2.89998	2.29938	0.792896
NRRL3_01932	29.4402	27.0594	37.5585	36.6581	SAGA transcriptional regulatory complex subunit	NA	28.2498	37.1083	1.31358
NRRL3_01933	13.7581	11.6293	18.7836	21.2786	nitrogen permease regulator 2-like protein	NA	12.6937	20.0311	1.57803
NRRL3_01934	240.062	80.3398	33.1273	39.8626	hypothetical protein	NA	160.201	36.4949	0.227807
NRRL3_01935	6.21354	5.07102	4.89501	5.96102	DNA repair metallo-beta-lactamase domain-containing protein	NA	5.64228	5.42801	0.962024
NRRL3_01936	36.1592	25.7752	112.583	92.9976	urease	GO:0006807|GO:0016787|GO:0035550|GO:0016151|GO:0016810|GO:0009039	30.9672	102.79	3.31932
NRRL3_01937	130.343	141.272	242.01	211.719	high mobility group box domain-containing protein	NA	135.808	226.865	1.67048
NRRL3_01938	286.342	288.665	381.364	302.919	NADH-cytochrome b5 reductase	GO:0016491	287.503	342.142	1.19004
NRRL3_01939	1182.97	1458.8	488.025	556.463	60S ribosomal protein eL20	GO:0003735	1320.88	522.244	0.395376
NRRL3_01940	23.4712	17.7036	41.4716	44.9027	COP9 signalosome complex subunit 12	GO:0016973	20.5874	43.1871	2.09774
NRRL3_01941	6.89821	7.91572	10.5533	9.37354	BTB/POZ domain-containing protein	GO:0005515	7.40697	9.96341	1.34514
NRRL3_01942	65.1607	41.3629	85.7953	99.8001	negative regulator of gluconeogenesis Rmd5-like protein	GO:0061630|GO:0004842	53.2618	92.7977	1.74229
NRRL3_01942a1	12.9262	9.98438	14.7033	20.0429	hypothetical protein	NA	11.4553	17.3731	1.5166
NRRL3_01943	40.0125	10.3315	10.577	10.5137	hypothetical protein	NA	25.172	10.5454	0.418932
NRRL3_01944	187.648	198.665	119.915	112.594	mitochondrial import inner membrane translocase subunit Tim10	GO:0042719	193.156	116.255	0.601868
NRRL3_01945	24.7804	22.3856	8.59754	5.87045	lysine-tRNA ligase, cytosolic and mitochondrial	GO:0000166|GO:0003676|GO:0004824	23.583	7.23399	0.306746
NRRL3_01946	46.341	28.7684	62.64	75.9339	isopenicillin N synthase-like domain-containing protein	NA	37.5547	69.2869	1.84496
NRRL3_01947	3.14845	2.1379	1.70907	1.90892	transcription-silencing protein Clr2-like protein	GO:0006342|GO:0003677	2.64317	1.80899	0.684402
NRRL3_01948	50.0799	57.8383	191.962	295.776	ABC transporter type 1, transmembrane domain-containing protein	GO:0005524	53.9591	243.869	4.51951
NRRL3_01949	72.063	77.0986	164.2	164.729	Dullard phosphatase domain-containing protein	GO:0016791	74.5808	164.464	2.20518
NRRL3_01950	94.357	62.3578	44.7905	51.4522	leucine-rich repeat domain-containing protein	GO:0005515	78.3574	48.1213	0.614126
NRRL3_01951	8.23808	8.89803	7.91812	4.69309	hypothetical protein	NA	8.56806	6.3056	0.735943
NRRL3_01952	7.05821	7.26537	35.9899	37.2128	NAD(P)H-dependent D-xylose reductase XyrA	GO:0016491|GO:0032866|GO:0047834	7.16179	36.6013	5.11064
NRRL3_01953	3.58484	4.67357	2.60842	1.95435	conidiophore development regulator	GO:0003700	4.1292	2.28138	0.5525
NRRL3_01954	22.8881	37.9291	4.43656	4.40304	multiple RNA-binding domain-containing protein	GO:0003676	30.4086	4.4198	0.145347
NRRL3_01955	97.6819	81.1069	122.511	150.375	dynein light chain	GO:0007017|GO:0005875	89.3944	136.443	1.5263
NRRL3_01956	153.15	100.589	73.7307	59.6039	hypothetical protein	NA	126.869	66.6673	0.52548
NRRL3_01957	25.6169	15.0178	61.5335	22.2124	urea active transporter	GO:0016020|GO:0015204	20.3173	41.873	2.06095
NRRL3_01958	22.5295	17.1317	75.8037	74.8041	histidine triad HIT family protein	GO:0003824	19.8306	75.3039	3.79736
NRRL3_01959	133.605	68.5061	130.774	96.5417	protein transport protein Sec61 subunit beta	GO:0005784	101.056	113.658	1.12471
NRRL3_01960	111.551	107.903	118.684	114.408	hypothetical protein	NA	109.727	116.546	1.06214
NRRL3_01961	9.08055	11.1364	6.97114	15.1471	ABC transporter	GO:0005524|GO:0140359|GO:0016020	10.1085	11.0591	1.09404
NRRL3_01962	125.006	181.998	145.211	66.4663	proliferating cell nuclear antigen	GO:0003677	153.502	105.839	0.689493
NRRL3_01963	1.03574	2.83591	1.35982	0.863994	NAD(P)-binding domain-containing protein	NA	1.93582	1.1119	0.574383
NRRL3_01964	31.3076	23.3962	28.1002	20.4084	myosin-binding domain-containing protein	GO:0017022	27.3519	24.2543	0.886751
NRRL3_01965	11.1166	11.3996	13.5436	12.758	abnormal spindle protein Asp-like protein	GO:0005515	11.2581	13.1508	1.16813
NRRL3_01965a1	7.60959	8.6069	11.29	14.2775	hypothetical protein	NA	8.10825	12.7838	1.57664
NRRL3_01966	70.1732	79.6917	65.2591	44.3328	uncharacterized protein	NA	74.9325	54.7959	0.731271
NRRL3_01967	219.142	179.44	245.299	279.577	small COPII coat GTPase SarA	GO:0003924|GO:0005525	199.291	262.438	1.31686
NRRL3_01968	80.8983	126.776	68.9985	67.5478	serine/threonine-protein phosphatase	GO:0016787|GO:0000164	103.837	68.2732	0.657504
NRRL3_01969	204.259	122.225	281.455	207.03	leucine-rich repeat domain-containing protein	GO:0005515	163.242	244.242	1.4962
NRRL3_01970	55.3655	60.2887	26.0453	29.4408	patatin-like phospholipase domain-containing protein	GO:0004806|GO:0006629	57.8271	27.7431	0.479759
NRRL3_01971	15.9459	21.804	18.5813	17.9089	tetratricopeptide repeat-containing protein	GO:0005515|GO:0006383	18.8749	18.2451	0.966631
NRRL3_01972	111.216	149.031	124.802	102.076	post-transcriptional regulator Vts1	GO:0005515|GO:0003729	130.123	113.439	0.87178
NRRL3_01973	233.145	166.534	172.717	206.135	ER membrane protein complex subunit 6-like protein	GO:0005783	199.84	189.426	0.947889
NRRL3_01974	0.160446	0.261074	4.46295	2.12652	major facilitator superfamily protein	GO:0022857	0.21076	3.29473	15.6327
NRRL3_01975	29.1783	48.1299	5.80261	4.30012	Slc26A/SulP transporter family protein	GO:0008272|GO:0008271	38.6541	5.05137	0.130681
NRRL3_01976	30.6877	47.7772	7.81507	6.74122	tRNA (guanine-N(7)-)-methyltransferase non-catalytic subunit Trm82	GO:0005515|GO:0036265	39.2325	7.27814	0.185513
NRRL3_01977	1350.45	2038.56	515.11	479.374	60S acidic ribosomal protein uL10	GO:0042254	1694.51	497.242	0.293443
NRRL3_01978	100.538	118.211	71.1409	80.2892	uroporphyrinogen decarboxylase	GO:0004853	109.374	75.715	0.692257
NRRL3_01979	15.4002	16.1761	84.0768	36.7348	cytidine deaminase-like protein	GO:0003824	15.7882	60.4058	3.82601
NRRL3_01980	289.157	603.325	257.637	181.753	mitochondrial protein import protein	GO:0006457|GO:0031072|GO:0005524	446.241	219.695	0.492323
NRRL3_01981	28.8684	25.929	36.3472	35.0576	vacuolar protein sorting-associated protein 53, N-terminal domain-containing protein	GO:0000938	27.3987	35.7024	1.30307
NRRL3_01982	55.9104	75.0128	30.7955	29.478	nuclear transport factor 2-like protein	GO:0005515|GO:0005634	65.4616	30.1367	0.460373
NRRL3_01983	40.3123	38.5844	73.9595	60.14	endoplasmic reticulum vesicle transporter, C-terminal domain-containing protein	NA	39.4483	67.0497	1.69968
NRRL3_01984	16.3706	11.9152	11.5498	9.71405	PH domain-containing protein	NA	14.1429	10.6319	0.751752
NRRL3_01985	0.561375	0.0983723	0.166303	0.109648	hypothetical protein	NA	0.329874	0.137975	0.418267
NRRL3_01986	11.9045	21.1499	4.67578	3.32867	zinc finger domain-containing protein, C2H2-type	NA	16.5272	4.00223	0.24216
NRRL3_01987	72.6003	95.5087	30.7015	15.4023	DNA-directed RNA polymerases I, II, and III subunit RPABC2	GO:0003899|GO:0003677	84.0545	23.0519	0.274249
NRRL3_01988	14.2829	10.882	6.17744	5.71085	major facilitator superfamily protein	GO:0022857	12.5824	5.94415	0.472417
NRRL3_01989	25.4085	35.4524	37.9746	28.7832	N-acetyltransferase	GO:0008080	30.4305	33.3789	1.09689
NRRL3_01990	28.2644	39.9678	30.2348	26.2473	hypothetical protein	NA	34.1161	28.241	0.827791
NRRL3_01991	148.497	262.024	58.4095	63.576	eukaryotic translation initiation factor 3 subunit A	GO:0005852	205.26	60.9927	0.297148
NRRL3_01992	274.31	292.027	290.465	247.266	G protein-coupled receptor gamma subunit	GO:0007186|GO:0000750	283.169	268.865	0.949487
NRRL3_01993	21.8477	16.4981	30.5322	37.8674	selenoprotein, Rdx type family protein	NA	19.1729	34.1998	1.78376
NRRL3_01994	37.506	59.9127	27.8699	17.1523	3',5'-cyclic-nucleotide phosphodiesterase-like protein	GO:0004114|GO:0008081	48.7094	22.5111	0.462152
[truncated: 9,862 more rows]

## Sheet: DESeq2 analysis
Protein ID	baseMean	log2FoldChange	lfcSE	stat	pvalue	padj	annotation
NRRL3_02631	35757.3	-9.93109	0.330945	-30.0082	7.662e-198	8.7982e-194	alcohol dehydrogenase
NRRL3_02630	18530.4	-8.56318	0.294328	-29.094	4.2734e-186	2.4535e-182	beta-galactosidase Lac35B
NRRL3_01405	266512	-8.99992	0.313243	-28.7314	1.5453e-181	5.915e-178	catechol 1,2-dioxygenase
NRRL3_06530	10007.7	6.89612	0.266257	25.9002	6.6259e-148	1.9021e-144	major facilitator superfamily protein
NRRL3_01635	135176	-11.8019	0.459454	-25.6868	1.6398e-145	3.7661e-142	alcohol dehydrogenase domain-containing protein
NRRL3_04659	24279	-7.83531	0.30828	-25.4163	1.6674e-142	3.1911e-139	FAD-binding domain-containing protein
NRRL3_10043	12921.8	-8.15363	0.344264	-23.6842	5.241e-124	8.5975e-121	tannase/feruloyl esterase family protein
NRRL3_08804	6499.91	-8.24307	0.354118	-23.2778	7.4465e-120	1.0689e-116	flavin-dependent halogenase family protein
NRRL3_07131	33390.5	-5.71235	0.247605	-23.0704	9.1793e-118	1.1712e-114	hypothetical protein
NRRL3_10111	5700.17	-7.04015	0.326879	-21.5375	6.9366e-103	7.9654e-100	homogentisate 1,2-dioxygenase
NRRL3_07266	14150.2	-7.20085	0.335598	-21.4568	3.9479e-102	4.1212e-99	lysophospholipase ANL
NRRL3_01409	14726.1	-5.4508	0.255136	-21.3643	2.873e-101	2.7492e-98	alpha/beta hydrolase fold-1 domain-containing protein
NRRL3_07484	8766.07	-5.70029	0.272815	-20.8943	6.03211e-97	5.32821e-94	flavin monooxygenase-like protein
NRRL3_02931	6399.57	-5.79751	0.282344	-20.5335	1.08049e-93	8.8623e-91	feruloyl esterase FaeB
NRRL3_04421	19256.1	-6.63001	0.336528	-19.7012	2.10625e-86	1.61241e-83	major facilitator superfamily short-chain carboxylic acid transporter
NRRL3_06385	8517.4	-5.78971	0.294074	-19.6879	2.73772e-86	1.96482e-83	aldehyde dehydrogenase domain-containing protein
NRRL3_10437	12843.4	-7.19951	0.367673	-19.5813	2.23329e-85	1.50852e-82	hypothetical protein
NRRL3_02841	7623.69	9.98725	0.519122	19.2387	1.75447e-82	1.11925e-79	glucose oxidase Gox3B
NRRL3_01410	6148.71	-5.47239	0.287378	-19.0425	7.58028e-81	4.58128e-78	aldehyde dehydrogenase domain-containing protein
NRRL3_06382	5231.17	-8.03448	0.423074	-18.9907	2.03455e-80	1.16814e-77	amino acid transporter, transmembrane domain-containing protein
NRRL3_02177	2444.9	-5.90271	0.312182	-18.9079	9.82187e-80	5.37069e-77	uncharacterized protein
NRRL3_01404	8792.76	-5.87773	0.312575	-18.8042	6.97437e-79	3.6403e-76	acetate transporter
NRRL3_00837	9104.15	-5.25531	0.281393	-18.676	7.75745e-78	3.87299e-75	AhpD-like domain-containing protein
NRRL3_05474	10029.4	-6.71983	0.360876	-18.6209	2.17713e-77	1.04167e-74	carboxylesterase family protein
NRRL3_02995	3411.12	-5.42923	0.292759	-18.545	8.94362e-77	4.10798e-74	uncharacterized protein
NRRL3_01066	6630.14	-5.40416	0.292653	-18.4661	3.86911e-76	1.70881e-73	hypothetical protein
NRRL3_10110	3396.92	-6.24696	0.339651	-18.3923	1.51411e-75	6.43947e-73	carboxylesterase family protein
NRRL3_01652	17861.1	-6.88118	0.375848	-18.3084	7.09146e-75	2.90826e-72	xylose transporter
NRRL3_07125	4035.54	-6.22085	0.340223	-18.2846	1.09675e-74	4.34276e-72	fungal-specific transcription factor
NRRL3_07972	6410.44	-5.10242	0.281978	-18.0951	3.48492e-73	1.33391e-70	hypothetical protein
NRRL3_07129	3030.9	-9.17455	0.50743	-18.0804	4.54488e-73	1.68351e-70	hypothetical protein
NRRL3_07311	1701.1	-6.74348	0.374114	-18.0252	1.23616e-72	4.43587e-70	P-loop containing nucleoside triphosphate hydrolase domain-containing protein
NRRL3_02586	16831.2	-5.23841	0.290854	-18.0105	1.61302e-72	5.61281e-70	carboxy-cis,cis-muconate cyclase
NRRL3_11740	16097.3	-6.37825	0.354336	-18.0006	1.92817e-72	6.51211e-70	major facilitator superfamily, sugar/inositol transporter-like protein
NRRL3_02342	2365.1	-8.59676	0.484976	-17.7261	2.63548e-70	8.64663e-68	major facilitator superfamily protein
NRRL3_01398	2370.8	-5.94692	0.335528	-17.7241	2.73469e-70	8.7229e-68	major facilitator superfamily protein
NRRL3_03932	3857.86	7.23669	0.409822	17.6581	8.81189e-70	2.73478e-67	Slc26A/SulP transporter family protein
NRRL3_02663	2056.41	-5.11704	0.292099	-17.5182	1.04142e-68	3.14701e-66	short-chain dehydrogenase/reductase family protein
NRRL3_06249	1634.94	-6.1524	0.352426	-17.4573	3.03116e-68	8.92482e-66	amidohydrolase-related domain-containing protein
NRRL3_11735	3468.45	-4.84461	0.277813	-17.4384	4.21883e-68	1.21112e-65	hypothetical protein
NRRL3_09935	243085	-4.46846	0.256608	-17.4136	6.50666e-68	1.82234e-65	phosphoenolpyruvate carboxykinase, ATP-utilizing
NRRL3_06224	6107.59	-6.52109	0.376151	-17.3364	2.50104e-67	6.83797e-65	amidase family protein
NRRL3_01526	21476.2	-5.00139	0.289068	-17.3018	4.56281e-67	1.21848e-64	3-ketoacyl-CoA thiolase
NRRL3_02935	8045.38	-4.70893	0.276173	-17.0507	3.45564e-65	9.01845e-63	hypothetical protein
NRRL3_08311	2987.37	-5.55728	0.326323	-17.03	4.92034e-65	1.25556e-62	uncharacterized protein
NRRL3_03887	16151.9	-6.3812	0.375001	-17.0165	6.19676e-65	1.5469e-62	aldehyde dehydrogenase domain-containing protein
NRRL3_02833	19745.1	-8.19018	0.487373	-16.8048	2.252e-63	5.50206e-61	major facilitator superfamily protein
NRRL3_01634	125757	-5.72687	0.340942	-16.7972	2.55762e-63	6.11857e-61	aldehyde dehydrogenase domain-containing protein
NRRL3_04113	3026.18	4.30959	0.261758	16.464	6.65659e-61	1.55995e-58	hypothetical protein
NRRL3_04334	1592.54	-4.95448	0.301996	-16.4058	1.73888e-60	3.99351e-58	fungal-specific transcription factor
NRRL3_11096	1824.9	-4.9062	0.299139	-16.4011	1.87871e-60	4.23004e-58	kynurenine formamidase-like protein
NRRL3_03899	2217.12	-6.9168	0.42253	-16.37	3.1335e-60	6.91961e-58	DapA-like protein
NRRL3_08551	42652.4	-7.61316	0.46555	-16.353	4.13759e-60	8.96451e-58	phenol hydroxylase, C-terminal dimerisation domain-containing protein
NRRL3_07127	1324.16	-7.55956	0.463891	-16.296	1.05384e-59	2.24096e-57	hypothetical protein
NRRL3_06201	3926.24	-5.3222	0.326642	-16.2937	1.09459e-59	2.28531e-57	ketopantoate reductase ApbA/PANE-like protein
NRRL3_06395	5122.79	-5.6001	0.34642	-16.1656	8.81623e-59	1.8078e-56	AMP-dependent synthetase/ligase domain-containing protein
NRRL3_00200	2765.26	-5.15727	0.319632	-16.135	1.44753e-58	2.91613e-56	amino acid/polyamine transporter I family protein
NRRL3_00087	5579.5	-6.37954	0.395506	-16.1301	1.56797e-58	3.10431e-56	dienelactone hydrolase domain-containing protein
NRRL3_02644	8849.93	-4.28223	0.267423	-16.0129	1.03774e-57	2.01973e-55	hydroxyquinol 1,2-dioxygenase
NRRL3_11228	3544.17	-6.59374	0.414526	-15.9067	5.69429e-57	1.08979e-54	alpha/beta hydrolase fold-3 domain-containing protein
NRRL3_03898	1301.71	-4.86392	0.308985	-15.7416	7.84739e-56	1.47724e-53	fungal-specific transcription factor
NRRL3_04956	4634.47	-4.17884	0.268878	-15.5418	1.80903e-54	3.3505e-52	diphthamide synthesis Dph1/Dph2-like protein
NRRL3_00896	1595.85	-4.57039	0.295218	-15.4814	4.63224e-54	8.44318e-52	alcohol dehydrogenase domain-containing protein
NRRL3_05813	3779.13	-4.6602	0.302041	-15.429	1.04436e-53	1.8738e-51	thiamine pyrophosphate enzyme domain-containing protein
NRRL3_07468	5439.27	-6.95972	0.4516	-15.4113	1.37517e-53	2.4294e-51	carboxylesterase family protein
NRRL3_08673	3708.19	-4.4847	0.291028	-15.4098	1.4054e-53	2.44519e-51	fungal-specific transcription factor
NRRL3_03742	2232.74	-5.89583	0.383352	-15.3797	2.24101e-53	3.84082e-51	AMP-dependent synthetase/ligase domain-containing protein
NRRL3_02340	1023.67	-7.18786	0.467508	-15.3748	2.41469e-53	4.07763e-51	fungal-specific transcription factor
NRRL3_02940	2140.36	5.70176	0.372553	15.3046	7.12815e-53	1.18627e-50	zinc-regulated transporter
NRRL3_04570	11632	-7.07046	0.462123	-15.3	7.65094e-53	1.25508e-50	carboxylesterase family protein
NRRL3_01886	55072.9	-5.23049	0.342265	-15.282	1.00819e-52	1.61427e-50	succinyl-CoA:3-ketoacid coenzyme A transferase
NRRL3_01817	1015.16	-6.12221	0.400623	-15.2817	1.01217e-52	1.61427e-50	major facilitator superfamily protein
NRRL3_10300	7403.96	-9.34685	0.611814	-15.2773	1.08398e-52	1.70511e-50	major facilitator superfamily, sugar/inositol transporter-like protein
NRRL3_06331	4550.81	-4.87448	0.319358	-15.2634	1.34104e-52	2.08097e-50	1-aminocyclopropane-1-carboxylate deaminase
NRRL3_08789	4380.73	-4.41032	0.289761	-15.2206	2.58335e-52	3.95528e-50	major facilitator superfamily protein
NRRL3_01348	4871.4	-4.10437	0.269793	-15.213	2.89737e-52	4.37769e-50	class II aldolase/adducin family protein
NRRL3_00355	4753.86	-8.8338	0.581445	-15.1928	3.94537e-52	5.88372e-50	hypothetical protein
NRRL3_09851	1009.52	-5.78963	0.381865	-15.1615	6.36325e-52	9.36784e-50	fungal-specific transcription factor
NRRL3_08332.1	7071.71	4.46536	0.295617	15.1052	1.49588e-51	2.17432e-49	beta-1,3-glucanosyltransferase
NRRL3_03189	541.746	6.25691	0.415169	15.0708	2.52144e-51	3.61921e-49	major facilitator superfamily protein
NRRL3_10597	3499.48	-6.92362	0.460361	-15.0395	4.04317e-51	5.73181e-49	alcohol oxidase
NRRL3_00881	8789.18	-4.56672	0.308086	-14.8229	1.04224e-49	1.45951e-47	uncharacterized protein
NRRL3_00318	2018.54	-4.04638	0.273183	-14.812	1.22605e-49	1.69623e-47	glyoxylate reductase
NRRL3_08952	14977.1	5.76164	0.389812	14.7806	1.95522e-49	2.67283e-47	hypothetical protein
NRRL3_00319	2082.37	-4.47555	0.303565	-14.7433	3.39856e-49	4.59125e-47	alcohol dehydrogenase domain-containing protein
NRRL3_11067	22191.2	4.83599	0.328594	14.7172	4.99836e-49	6.67397e-47	external alternative NADH-ubiquinone oxidoreductase, mitochondrial
NRRL3_01065	3040.72	-4.68065	0.31821	-14.7093	5.61553e-49	7.41185e-47	short-chain dehydrogenase/reductase family protein
NRRL3_03489	1876	-5.39704	0.367301	-14.6938	7.06553e-49	9.21972e-47	major facilitator superfamily, sugar/inositol transporter-like protein
NRRL3_10202	793.789	-6.81618	0.470682	-14.4815	1.58618e-47	2.04653e-45	major facilitator superfamily, sugar/inositol transporter-like protein
NRRL3_05639	34150.8	-6.13414	0.42461	-14.4465	2.63655e-47	3.36394e-45	methionine synthase domain-containing protein
NRRL3_01782	19585.6	3.85273	0.267271	14.4151	4.16112e-47	5.25078e-45	catalase CatR
NRRL3_06247	1189.03	-5.07851	0.352738	-14.3974	5.3719e-47	6.70495e-45	alpha/beta hydrolase fold-1 domain-containing protein
NRRL3_06512	2090.07	-4.23702	0.295415	-14.3426	1.18462e-46	1.46269e-44	major facilitator superfamily protein
NRRL3_08658	8368.01	-4.00506	0.27951	-14.3289	1.4441e-46	1.76411e-44	hypothetical protein
NRRL3_00357	1651.71	-7.70895	0.53806	-14.3273	1.47758e-46	1.786e-44	uncharacterized protein
NRRL3_03768	8106.37	-6.34844	0.443136	-14.3262	1.50163e-46	1.79617e-44	alpha-arabinofuranosidase Abf54B
NRRL3_06148	3286.61	-6.87901	0.480945	-14.3031	2.09287e-46	2.47757e-44	NADPH dehydrogenase
NRRL3_08604	5103.79	-3.98138	0.278792	-14.2809	2.88001e-46	3.37461e-44	HpcH/HpaI aldolase/citrate lyase domain-containing protein
NRRL3_10522	1923.09	-4.88854	0.342422	-14.2763	3.07306e-46	3.56444e-44	D-galactonate dehydratase DgdA
NRRL3_11462	4650.18	-4.05403	0.284067	-14.2714	3.29819e-46	3.78732e-44	acetoacetyl-CoA synthetase
NRRL3_07974	48225.6	-4.55184	0.319007	-14.2688	3.42484e-46	3.89381e-44	hypothetical protein
NRRL3_00686	17407.6	-6.52703	0.459136	-14.2159	7.29862e-46	8.21667e-44	glycine dehydrogenase (decarboxylating), mitochondrial
NRRL3_01627	1673.69	-6.17309	0.435969	-14.1595	1.63217e-45	1.81963e-43	acid protease
NRRL3_03272	1975.06	-8.0585	0.569766	-14.1435	2.04721e-45	2.2604e-43	major facilitator superfamily, sugar/inositol transporter-like protein
NRRL3_09571	24475.9	-3.747	0.265638	-14.1056	3.5061e-45	3.83434e-43	alpha/beta hydrolase fold-1 domain-containing protein
NRRL3_08669	14156.1	-3.48641	0.247302	-14.0978	3.91981e-45	4.24634e-43	aldehyde oxidase/xanthine dehydrogenase family protein
NRRL3_10259	5623.05	-4.5142	0.321047	-14.0609	6.6074e-45	7.09091e-43	cytochrome P450
NRRL3_01545	45442.7	-4.20791	0.299353	-14.0567	7.00831e-45	7.45152e-43	hypothetical protein
NRRL3_04569	4093.53	-4.96172	0.353384	-14.0406	8.79885e-45	9.26947e-43	major facilitator superfamily, sugar/inositol transporter-like protein
NRRL3_06175	810.021	-6.85206	0.489635	-13.9942	1.69044e-44	1.76466e-42	CocE/serine esterase family protein
NRRL3_04712	4372.13	-5.04571	0.362081	-13.9353	3.86417e-44	3.99751e-42	GMC oxidoreductase
NRRL3_08666	1624.05	-4.57625	0.329433	-13.8913	7.15485e-44	7.33564e-42	phenol hydroxylase, C-terminal dimerisation domain-containing protein
NRRL3_03277	745.998	-5.38551	0.38966	-13.8211	1.90262e-43	1.93344e-41	aminotransferase class III family protein
NRRL3_08290	619.832	-5.48646	0.397714	-13.795	2.73126e-43	2.75115e-41	PLC-like phosphodiesterase, TIM beta/alpha-barrel domain-containing protein
NRRL3_03591	3658.63	-4.91889	0.356849	-13.7842	3.17146e-43	3.16677e-41	peptidoglycan deacetylase
NRRL3_04503	1594.7	-5.77131	0.420651	-13.72	7.71147e-43	7.63369e-41	major facilitator superfamily protein
NRRL3_01267	8997.9	4.26491	0.31105	13.7113	8.68442e-43	8.52335e-41	cysteine-rich transmembrane domain-containing protein
NRRL3_00734	3289.21	-4.78335	0.34917	-13.6992	1.02647e-42	9.98897e-41	major facilitator superfamily protein
NRRL3_04385	1373.35	-5.21678	0.381364	-13.6793	1.3505e-42	1.30318e-40	2,3-dihydroxybenzoate decarboxylase
NRRL3_08668	1780.48	-6.22213	0.455531	-13.6591	1.78216e-42	1.70537e-40	FAD-binding domain-containing protein
NRRL3_01492	6726.03	-4.03081	0.295765	-13.6284	2.71297e-42	2.57463e-40	alcohol dehydrogenase
NRRL3_03467	2859.59	-4.39864	0.323036	-13.6166	3.19187e-42	2.99675e-40	major facilitator superfamily protein
NRRL3_07587	741.234	6.525	0.47921	13.6162	3.20996e-42	2.99675e-40	polyamine transporter
NRRL3_06374	3483.58	3.92268	0.288286	13.6069	3.64319e-42	3.37377e-40	FAD-binding domain-containing protein
NRRL3_02420	881.916	-4.77709	0.351542	-13.589	4.65675e-42	4.27788e-40	F-box domain-containing protein
NRRL3_03730	14890.2	8.20167	0.60413	13.576	5.55861e-42	5.06584e-40	sodium transport ATPase
NRRL3_07437	1226.87	-4.2319	0.312576	-13.5388	9.23051e-42	8.34598e-40	3-isopropylmalate dehydrogenase Leu2B
NRRL3_00271	1569.13	-4.4662	0.332048	-13.4505	3.05835e-41	2.74367e-39	glyoxalase/bleomycin resistance protein/dihydroxybiphenyl dioxygenase domain-containing protein
NRRL3_04310	1957.09	-3.87397	0.288712	-13.4181	4.73654e-41	4.21625e-39	glutathione S-transferase domain-containing protein
NRRL3_07814	12009.8	-3.75396	0.281156	-13.3519	1.155e-40	1.02022e-38	versiconal hemiacetal acetate reductase
NRRL3_07973	10567.5	-4.24386	0.319122	-13.2986	2.35918e-40	2.06797e-38	hypothetical protein
NRRL3_03795	1118.09	5.01141	0.376914	13.2959	2.4447e-40	2.12671e-38	glutathione-dependent formaldehyde-activating enzyme/centromere protein V domain-containing protein
NRRL3_06300	1235.67	-5.40278	0.406467	-13.2921	2.57408e-40	2.22241e-38	alcohol dehydrogenase domain-containing protein
NRRL3_07242	9005.23	-4.52712	0.341277	-13.2652	3.68263e-40	3.1558e-38	epoxide hydrolase-like protein
NRRL3_05346	1515.11	-3.74128	0.282697	-13.2342	5.56567e-40	4.73412e-38	fungal-specific transcription factor
NRRL3_07595	83193.8	3.52274	0.267414	13.1734	1.24875e-39	1.05437e-37	ATP synthase, F0 complex, subunit C, mitochondrial
NRRL3_01770	2188.06	-4.06233	0.30857	-13.165	1.39521e-39	1.16943e-37	hypothetical protein
NRRL3_05456	710.562	-5.04857	0.384152	-13.1421	1.88843e-39	1.57136e-37	fumarylacetoacetase
NRRL3_02963	851.162	4.50914	0.343395	13.1311	2.1851e-39	1.80514e-37	short-chain dehydrogenase/reductase family protein
NRRL3_08670	1022.09	-5.26978	0.402189	-13.1028	3.17496e-39	2.60415e-37	NADH:flavin oxidoreductase/NADH oxidase, N-terminal domain-containing protein
NRRL3_08674	603.852	-5.39505	0.411813	-13.1008	3.26006e-39	2.65498e-37	major facilitator superfamily protein
NRRL3_08020	5096.76	-4.18864	0.320014	-13.0889	3.80925e-39	3.0804e-37	aldehyde reductase
NRRL3_00110	540.248	-5.79204	0.443192	-13.0689	4.95624e-39	3.97989e-37	fungal-specific transcription factor
NRRL3_05537	3212.47	4.12544	0.315708	13.0673	5.06615e-39	4.0399e-37	resistance to 7-aminocholesterol Rta-like protein
NRRL3_01739	615.684	-6.35401	0.486833	-13.0517	6.21304e-39	4.9203e-37	glycoside hydrolase family 88 protein
NRRL3_00390	7432.69	-5.61741	0.430927	-13.0356	7.67294e-39	6.03482e-37	short-chain dehydrogenase/reductase family protein
NRRL3_11477	13454	-4.42474	0.339855	-13.0195	9.47771e-39	7.40357e-37	cell wall mannoprotein 1-like protein
NRRL3_11114	814.988	-4.17505	0.322359	-12.9516	2.30256e-38	1.78651e-36	fungal-specific transcription factor
NRRL3_03021	3835.29	-3.82277	0.296255	-12.9036	4.29288e-38	3.3084e-36	myo-inositol transporter
NRRL3_00833	1007.97	-4.70636	0.364797	-12.9013	4.42392e-38	3.38666e-36	aldehyde dehydrogenase domain-containing protein
NRRL3_08675	2140.34	-4.77791	0.371005	-12.8783	5.96422e-38	4.53557e-36	2-oxoglutarate-Fe(II) type oxidoreductase
NRRL3_09252	4806.46	3.40552	0.264534	12.8737	6.33326e-38	4.78453e-36	fungal-specific transcription factor
NRRL3_07282	839.031	-4.00367	0.311311	-12.8607	7.48918e-38	5.6208e-36	alcohol dehydrogenase [NADP(+)]
NRRL3_02148	3481.93	-4.37363	0.340265	-12.8536	8.21114e-38	6.12263e-36	major facilitator superfamily protein
NRRL3_02890	3953.99	-4.25847	0.331997	-12.8268	1.16011e-37	8.59453e-36	RmlC-like cupin domain-containing protein
NRRL3_11140	1105.18	-6.07567	0.474306	-12.8096	1.44877e-37	1.06643e-35	kynurenine formamidase-like protein
NRRL3_01740	486.648	-5.56828	0.438578	-12.6962	6.20566e-37	4.53883e-35	major facilitator superfamily protein
NRRL3_06438	15051.7	-3.46216	0.272731	-12.6944	6.34859e-37	4.61398e-35	NAD(P)-binding domain-containing protein
NRRL3_03112	3029.94	-3.47848	0.274617	-12.6667	9.04922e-37	6.53536e-35	alpha/beta hydrolase fold-3 domain-containing protein
NRRL3_00084	961.989	-5.74435	0.456562	-12.5818	2.66051e-36	1.90941e-34	threonine/serine exporter ThrE domain-containing protein
NRRL3_04755	3843.56	-3.38036	0.269048	-12.5642	3.32288e-36	2.36998e-34	short-chain dehydrogenase/reductase family protein
NRRL3_08629	577.357	-4.9255	0.392908	-12.536	4.74275e-36	3.3572e-34	alpha/beta hydrolase fold-3 domain-containing protein
NRRL3_07975	13508.4	-7.31187	0.583287	-12.5356	4.76552e-36	3.3572e-34	beta-glucosidase
NRRL3_02495	922.216	-4.34762	0.347982	-12.4938	8.06761e-36	5.6488e-34	hypothetical protein
NRRL3_08576	2077.07	-3.40054	0.272305	-12.488	8.68378e-36	6.04338e-34	short-chain dehydrogenase/reductase family protein
NRRL3_09897	2279.81	-6.78124	0.543509	-12.4768	9.99517e-36	6.91413e-34	FAD-binding domain-containing protein
NRRL3_10237	3980.08	-3.97758	0.318944	-12.4711	1.07335e-35	7.38043e-34	alpha/beta hydrolase fold-1 domain-containing protein
NRRL3_02600	738.783	3.5754	0.287274	12.446	1.47084e-35	1.00534e-33	hypothetical protein
NRRL3_00967	656.25	-4.23591	0.340577	-12.4374	1.63648e-35	1.11194e-33	fructose-bisphosphate aldolase, class-II-like protein
NRRL3_09658	624.638	-4.47138	0.360828	-12.392	2.88819e-35	1.95089e-33	amidohydrolase-related domain-containing protein
NRRL3_08616	1761.57	-3.8855	0.314784	-12.3434	5.28786e-35	3.55091e-33	alpha/beta hydrolase fold-3 domain-containing protein
NRRL3_08707	7327.97	-7.47906	0.609721	-12.2664	1.37301e-34	9.16646e-33	arabinoxylan arabinofuranohydrolase Axh62A
NRRL3_04364	833.177	-3.92062	0.319774	-12.2606	1.47422e-34	9.78521e-33	mannosyl-oligosaccharide 1,2-alpha-mannosidase
NRRL3_07080	2364.63	-4.72029	0.386201	-12.2224	2.36153e-34	1.55847e-32	glycoside hydrolase family 92 protein
NRRL3_08667	1963.12	-6.44598	0.529376	-12.1766	4.14427e-34	2.71935e-32	short-chain dehydrogenase/reductase family protein
NRRL3_09298	541.287	-6.44463	0.529829	-12.1636	4.85719e-34	3.16904e-32	peptidase family A1 domain-containing protein
NRRL3_06477	4229.31	3.76093	0.310203	12.1241	7.8748e-34	5.10883e-32	bestrophin/UPF0187 family protein
NRRL3_01238	695.956	-4.04523	0.333886	-12.1156	8.73187e-34	5.63303e-32	nucleoside phosphorylase domain-containing protein
NRRL3_09840	867.138	-4.87433	0.402549	-12.1087	9.50251e-34	6.09594e-32	fungal-specific transcription factor
NRRL3_01883	1174.49	-3.62691	0.300089	-12.0861	1.25071e-33	7.97883e-32	fumarate lyase family protein
NRRL3_10968	9105.63	-4.9431	0.409068	-12.0838	1.28606e-33	8.15903e-32	glycine decarboxylase complex subunit T, mitochondrial
NRRL3_11401	2961.41	-4.19283	0.347259	-12.0741	1.44781e-33	9.13475e-32	short-chain dehydrogenase/reductase family protein
NRRL3_06899	4220.47	-4.262	0.353623	-12.0524	1.88485e-33	1.18272e-31	purine-cytosine permease
NRRL3_03737	5544.65	-3.88966	0.32432	-11.9933	3.85222e-33	2.40408e-31	amino acid/polyamine transporter I family protein
NRRL3_09121	12363.1	-3.15978	0.263507	-11.9913	3.94731e-33	2.45011e-31	amidase family protein
NRRL3_02742	4585.84	-3.54366	0.295799	-11.98	4.52574e-33	2.79404e-31	homoserine acetyltransferase-like protein
NRRL3_09010	2551.71	-4.31551	0.360495	-11.9711	5.03743e-33	3.09331e-31	amidohydrolase family protein
NRRL3_00056	14514.9	7.16622	0.600066	11.9424	7.11513e-33	4.3459e-31	sodium transport ATPase
NRRL3_11745	6508.01	-4.48794	0.376884	-11.908	1.07504e-32	6.53157e-31	tripeptidyl peptidase
NRRL3_08883	885.917	-3.93643	0.331462	-11.8759	1.57842e-32	9.53949e-31	short-chain dehydrogenase/reductase family protein
NRRL3_09299	1503.7	-3.56373	0.300727	-11.8504	2.14197e-32	1.28776e-30	glucose N-acetyltransferase
NRRL3_11801	4043.3	-3.08839	0.261002	-11.8328	2.64079e-32	1.57939e-30	dynamin superfamily protein
NRRL3_01738	1171.04	-5.64251	0.477135	-11.8258	2.87123e-32	1.70831e-30	fungal-specific transcription factor
NRRL3_08396	889.782	-3.5336	0.298946	-11.8202	3.06956e-32	1.81689e-30	major facilitator superfamily, sugar/inositol transporter-like protein
NRRL3_11747	887.119	-6.88406	0.585737	-11.7528	6.82891e-32	4.02135e-30	alpha-galactosidase Mel27A
NRRL3_05837	14857.6	4.26968	0.36331	11.7522	6.88214e-32	4.03202e-30	annexin-like protein
NRRL3_11036	2208.12	-3.67462	0.312976	-11.7409	7.86397e-32	4.58385e-30	major facilitator superfamily, sugar/inositol transporter-like protein
NRRL3_08356	692.199	-4.68861	0.39977	-11.7283	9.13047e-32	5.29521e-30	fungal-specific transcription factor
NRRL3_05442	424.449	-5.43963	0.463921	-11.7253	9.45197e-32	5.45412e-30	uncharacterized protein
NRRL3_10132	6994.61	-5.42388	0.463288	-11.7074	1.16851e-31	6.70898e-30	flavin monooxygenase-like protein
NRRL3_04004	982.832	-4.48318	0.383567	-11.6881	1.46545e-31	8.37204e-30	major facilitator superfamily, sugar/inositol transporter-like protein
NRRL3_10217	841.082	-3.79447	0.325658	-11.6517	2.24978e-31	1.27892e-29	glycoside hydrolase
NRRL3_09372	3903.48	-3.06458	0.26305	-11.6502	2.28981e-31	1.29526e-29	D-lactate dehydrogenase
NRRL3_07413	2965.24	-4.00975	0.344991	-11.6227	3.15827e-31	1.77776e-29	fungal-specific transcription factor
NRRL3_03702	2595.68	-5.32187	0.458319	-11.6117	3.59295e-31	2.01258e-29	major facilitator superfamily, sugar/inositol transporter-like protein
NRRL3_00283	8741.26	-3.91158	0.336959	-11.6085	3.73184e-31	2.08023e-29	benzoate 4-monooxygenase BhpA
NRRL3_10504	5297.48	-3.00348	0.258765	-11.607	3.79715e-31	2.10641e-29	dihydroxyacid dehydratase
NRRL3_05270	21529.8	-3.73495	0.322714	-11.5736	5.61073e-31	3.0975e-29	altered inheritance of mitochondria protein 24-like protein
NRRL3_08520	1838.05	-3.73225	0.32272	-11.565	6.19957e-31	3.4062e-29	quinate dehydrogenase
NRRL3_01332	1055.57	3.42056	0.295896	11.56	6.57046e-31	3.59279e-29	CDR ABC transporter domain-containing protein
NRRL3_08054	3427.51	-3.24977	0.281989	-11.5245	9.93266e-31	5.40553e-29	nitronate monooxygenase domain-containing protein
NRRL3_00356	890.298	-7.1882	0.625672	-11.4888	1.50229e-30	8.13718e-29	uncharacterized protein
NRRL3_06240	3227.62	6.78488	0.590607	11.488	1.51609e-30	8.17337e-29	phosphate transporter-like protein
NRRL3_02451	1010.9	-3.55317	0.309461	-11.4818	1.62805e-30	8.73592e-29	beta-xylosidase Xyl3D
NRRL3_01373	2348.71	3.47079	0.302892	11.4589	2.12302e-30	1.13389e-28	purine permease
NRRL3_11777	3376.03	-2.94129	0.257002	-11.4446	2.50208e-30	1.33016e-28	nitrilase
NRRL3_11005	7200	4.00142	0.3499	11.4359	2.76629e-30	1.46384e-28	F-box domain-containing protein
NRRL3_07128	965.483	-4.38335	0.38385	-11.4194	3.34408e-30	1.76147e-28	zinc finger domain-containing protein, C2H2-type
NRRL3_00624	1672.84	-3.11635	0.273603	-11.39	4.68781e-30	2.458e-28	homeobox transcription factor
NRRL3_01266	4766.89	3.96357	0.348343	11.3783	5.36099e-30	2.7982e-28	dihydropyrimidinase
NRRL3_11352	1929.47	-3.64695	0.32097	-11.3622	6.44633e-30	3.34947e-28	cytochrome P450-like protein
NRRL3_05966	11482.4	-2.85277	0.251684	-11.3347	8.83131e-30	4.56802e-28	3-hydroxyisobutyrate dehydrogenase-related protein
NRRL3_04191	493.786	-4.34119	0.383151	-11.3302	9.29719e-30	4.78743e-28	aspergillopepsin, secreted glutamic protease involved in protein digestion
NRRL3_07576	3084.48	-3.31675	0.292892	-11.3242	9.96315e-30	5.09238e-28	cytochrome P450-like protein
NRRL3_07187	479.326	-4.04068	0.356824	-11.324	9.9781e-30	5.09238e-28	hypothetical protein
NRRL3_01730	559.175	-4.85956	0.42997	-11.3021	1.28142e-29	6.51085e-28	major facilitator superfamily protein
NRRL3_11640	8552.17	-3.76187	0.333206	-11.2899	1.47143e-29	7.44334e-28	succinyl-CoA:3-ketoacid coenzyme A transferase 1, mitochondrial
NRRL3_02423	4243.47	-2.8376	0.251459	-11.2846	1.56433e-29	7.87861e-28	glucose-methanol-choline oxidoreductase domain-containing protein
NRRL3_07757	1281.49	-4.19912	0.373444	-11.2443	2.47027e-29	1.23869e-27	stress responsive alpha-beta barrel domain-containing protein
NRRL3_07050	81266.6	3.93444	0.350529	11.2243	3.0984e-29	1.54691e-27	thaumatin-like protein, role in early conidial germination
NRRL3_04927	14276.5	-3.57881	0.319499	-11.2013	4.01828e-29	1.99748e-27	hypothetical protein
NRRL3_08293	1777.69	-3.28368	0.293519	-11.1873	4.70623e-29	2.32938e-27	flavin reductase domain-containing protein
NRRL3_04260	8513.6	-3.55967	0.31849	-11.1767	5.30152e-29	2.61276e-27	lipase-like protein
NRRL3_04583	50793.3	-4.53335	0.406409	-11.1546	6.79759e-29	3.33576e-27	hypothetical protein
NRRL3_04213	191.683	5.00865	0.449082	11.1531	6.9159e-29	3.37937e-27	arylamine N-acetyltransferase-like protein
NRRL3_06686	1601.69	4.64487	0.417986	11.1125	1.09068e-28	5.3069e-27	malic acid transporter-like protein
NRRL3_07653	7852.99	-3.9485	0.355402	-11.11	1.12218e-28	5.43714e-27	hypothetical protein
NRRL3_01724	2551.84	4.54079	0.408768	11.1085	1.14083e-28	5.50426e-27	alpha/beta hydrolase fold-1 domain-containing protein
NRRL3_08527	8303.13	3.03198	0.273395	11.0901	1.40093e-28	6.73092e-27	sulfide:quinone oxidoreductase, mitochondrial
NRRL3_00926	1366.92	-3.09942	0.280554	-11.0475	2.25428e-28	1.07858e-26	cytochrome P450
NRRL3_01828	1171.39	-3.31556	0.300342	-11.0393	2.47081e-28	1.17728e-26	oxoglutarate/iron-dependent dioxygenase domain-containing protein
NRRL3_00097	8604.4	3.45663	0.313386	11.03	2.73948e-28	1.29989e-26	lysophospholipase
NRRL3_03956	777.499	-3.32393	0.301377	-11.0291	2.76522e-28	1.30671e-26	heterokaryon incompatibility domain-containing protein
NRRL3_06360	2982.31	-11.7411	1.06566	-11.0177	3.14112e-28	1.47826e-26	major facilitator superfamily protein
NRRL3_06844	6574.97	-3.0611	0.277944	-11.0134	3.29481e-28	1.54426e-26	glutathione S-transferase and glutathione peroxidase
NRRL3_10584	5499.51	-2.88702	0.262387	-11.0029	3.70106e-28	1.72761e-26	MaoC-like domain-containing protein
NRRL3_06357	9225.48	-4.1465	0.377153	-10.9942	4.07459e-28	1.89427e-26	aldehyde dehydrogenase domain-containing protein
NRRL3_00771	143447	-2.90009	0.263883	-10.9901	4.26675e-28	1.97561e-26	glycosylphosphatidylinositol-anchored cell wall mannoprotein CwpA
NRRL3_02099	7995.82	-3.29864	0.300163	-10.9895	4.29326e-28	1.9799e-26	fumarylacetoacetase, C-terminal domain-containing protein
NRRL3_00424	562.962	-4.3307	0.394199	-10.9861	4.45903e-28	2.04812e-26	kynurenine formamidase-like protein
NRRL3_09068	2829.91	-3.21439	0.29385	-10.9389	7.51251e-28	3.4369e-26	hypothetical protein
NRRL3_00092	608.756	-6.72221	0.614847	-10.9331	8.00234e-28	3.64646e-26	endo-1,5-alpha-arabinanase Abn43A
NRRL3_00838	414.682	-4.05083	0.371474	-10.9047	1.09394e-27	4.96512e-26	major facilitator superfamily protein
NRRL3_05531	525.004	-3.71799	0.342219	-10.8643	1.70444e-27	7.70555e-26	hypothetical protein
NRRL3_00353	14759.2	3.25746	0.300212	10.8505	1.98236e-27	8.92685e-26	regulator of cytoskeleton and endocytosis
NRRL3_00016	22617.8	3.0826	0.284762	10.8252	2.6159e-27	1.17337e-25	alpha-galactosidase Mel36C
NRRL3_05198	967.545	-4.957	0.458783	-10.8047	3.27185e-27	1.46189e-25	cytochrome P450-like protein
NRRL3_06445	1062.86	-3.39113	0.314817	-10.7718	4.68002e-27	2.08297e-25	hypothetical protein
NRRL3_05638	820.807	-3.27593	0.304562	-10.7562	5.541e-27	2.45665e-25	hypothetical protein
NRRL3_03806	631.136	3.77368	0.350972	10.7521	5.79282e-27	2.55842e-25	hypothetical protein
NRRL3_04708	3307.9	4.40999	0.411112	10.727	7.60263e-27	3.34487e-25	siderophore iron transporter 1-like protein
NRRL3_11029	647.887	-3.42801	0.319919	-10.7152	8.63323e-27	3.78379e-25	fungal-specific transcription factor CaaR
NRRL3_02155	778.767	-3.61501	0.337507	-10.7109	9.04424e-27	3.94886e-25	mannan endo-1,6-alpha-mannosidase
NRRL3_11302	44660.2	-2.7883	0.260677	-10.6964	1.05841e-26	4.6037e-25	aldehyde dehydrogenase, ethanol utilization
NRRL3_00248	16325	3.39153	0.317763	10.6732	1.35919e-26	5.88963e-25	cell wall alpha-1,3-glucan synthase
NRRL3_00842	520.74	-3.70103	0.346901	-10.6688	1.42386e-26	6.14668e-25	GMC oxidoreductase
NRRL3_01914	11564.6	-4.30234	0.403451	-10.6638	1.50254e-26	6.46203e-25	hypothetical protein
NRRL3_07601	796.081	-8.24834	0.773877	-10.6585	1.5922e-26	6.8221e-25	nuclear transport factor 2 domain-containing protein
NRRL3_08061	1750.66	-7.72833	0.72581	-10.6479	1.78391e-26	7.61509e-25	tryptophan synthase subunit beta domain-containing protein
NRRL3_05343	9675.44	3.64714	0.342777	10.64	1.94171e-26	8.25804e-25	UDP-glucose 4-epimerase
NRRL3_09352	3272.1	-3.11128	0.293526	-10.5996	2.99114e-26	1.26743e-24	AMP-dependent synthetase/ligase domain-containing protein
NRRL3_04817	1055.57	-5.67578	0.53632	-10.5828	3.58061e-26	1.51162e-24	fungal-specific transcription factor
NRRL3_05510	16271.4	-3.18525	0.300997	-10.5823	3.59928e-26	1.51319e-24	aldose 1-/glucose-6-phosphate 1-epimerase family protein
NRRL3_10608	1441.15	-3.22866	0.305108	-10.582	3.61067e-26	1.51319e-24	major facilitator superfamily protein
NRRL3_09528	2109.56	-4.12798	0.390401	-10.5737	3.94691e-26	1.64809e-24	hypothetical protein
NRRL3_08072	2067.52	-2.87442	0.272003	-10.5676	4.21069e-26	1.75186e-24	carboxylesterase family protein
NRRL3_03335	1138.3	-3.58006	0.339722	-10.5382	5.75919e-26	2.38747e-24	fungal-specific transcription factor
NRRL3_03867	149.439	5.67713	0.539155	10.5297	6.30459e-26	2.60416e-24	disintegrin and metallopeptidase domain-containing protein
NRRL3_11353	1192.54	-3.29815	0.313259	-10.5285	6.38314e-26	2.62715e-24	phenol hydroxylase, C-terminal dimerisation domain-containing protein
NRRL3_09570	356.549	-4.21145	0.400309	-10.5205	6.95046e-26	2.85043e-24	hypothetical protein
NRRL3_05231	1459.93	2.77585	0.264066	10.5119	7.61054e-26	3.11003e-24	hypothetical protein
NRRL3_03202	664.274	-4.61883	0.43961	-10.5067	8.04948e-26	3.27774e-24	six-bladed beta-propeller, TolB-like domain-containing protein
NRRL3_03330	356.341	-4.86589	0.464225	-10.4817	1.04798e-25	4.25227e-24	short-chain dehydrogenase/reductase family protein
NRRL3_04198	642.457	5.004	0.478254	10.4631	1.2766e-25	5.16168e-24	cell wall synthesis Kre9/Knh1 family protein
NRRL3_07704	477.696	3.52152	0.337363	10.4384	1.65625e-25	6.67322e-24	oxidoreductase domain-containing protein
NRRL3_03805	1305.07	3.79953	0.364359	10.428	1.84755e-25	7.41796e-24	hypothetical protein
NRRL3_10607	724.732	-3.18416	0.305573	-10.4203	2.003e-25	8.01407e-24	fungal-specific transcription factor
NRRL3_04584	496.847	-3.84111	0.36889	-10.4126	2.17131e-25	8.65734e-24	hypothetical protein
NRRL3_11794	501.058	-7.83872	0.752945	-10.4108	2.21458e-25	8.79933e-24	oxidase UstYa-like protein
NRRL3_05129	4518.77	-3.94939	0.38014	-10.3893	2.77403e-25	1.09842e-23	cytochrome P450-like protein
NRRL3_08006	575.325	-4.07444	0.392263	-10.387	2.8406e-25	1.12091e-23	cytochrome b2
NRRL3_01247	857.943	-3.71685	0.358316	-10.3731	3.28646e-25	1.29241e-23	FAD linked oxidase, N-terminal domain-containing protein
NRRL3_04363.1	557.252	-3.6037	0.347601	-10.3673	3.49135e-25	1.3683e-23	hypothetical protein
NRRL3_05563	909.198	-3.07158	0.296482	-10.3601	3.76502e-25	1.47053e-23	peptidase C45 family protein
NRRL3_09969	1532.13	-5.12285	0.494529	-10.359	3.80729e-25	1.482e-23	homogentisate 1,2-dioxygenase, involved in L-tyrosine degradation
NRRL3_11053	1839.76	-3.37174	0.325615	-10.355	3.97211e-25	1.54094e-23	FAD/NAD(P)-binding domain-containing protein
NRRL3_03749	444.1	-7.67059	0.7433	-10.3196	5.74357e-25	2.22065e-23	hypothetical protein
NRRL3_11389	1942.45	-5.99967	0.582173	-10.3056	6.64447e-25	2.56035e-23	glycoside hydrolase family 92 protein
NRRL3_08839	511.256	-4.01847	0.390458	-10.2917	7.68127e-25	2.94997e-23	SMP-30/gluconolaconase/LRE domain-containing protein
NRRL3_07020	3488.98	-3.09374	0.300715	-10.288	7.98506e-25	3.05641e-23	vacuolar ion transporter
NRRL3_11314	11751.1	4.56924	0.444223	10.2859	8.15676e-25	3.11176e-23	multifunctional carbamoyl-phosphate synthase and aspartate carbamoyltransferase enzyme
NRRL3_02700	8049.62	3.56876	0.346973	10.2854	8.19904e-25	3.11754e-23	hypothetical protein
NRRL3_04888	3253.28	-2.9964	0.291567	-10.2769	8.95855e-25	3.39508e-23	mediator of ErbB2-driven cell motility Memo-like protein
NRRL3_02662	820.479	-3.69821	0.359914	-10.2753	9.10945e-25	3.44092e-23	amidase family protein
NRRL3_05339	26157.8	2.9044	0.282928	10.2655	1.0077e-24	3.79392e-23	glycosyltransferase family 4 protein
NRRL3_00728	301.545	-5.2162	0.508157	-10.2649	1.01387e-24	3.79677e-23	major facilitator superfamily, sugar/inositol transporter-like protein
NRRL3_01760	30148.8	3.78872	0.369097	10.2648	1.01507e-24	3.79677e-23	catalase
NRRL3_11503	330.205	-5.62936	0.548499	-10.2632	1.03208e-24	3.84783e-23	zinc finger domain-containing protein, C2H2-type
NRRL3_09970	1292.87	-6.42502	0.628591	-10.2213	1.59174e-24	5.9152e-23	fumarylacetoacetase
NRRL3_05467	9078.95	-2.95983	0.289684	-10.2174	1.65672e-24	6.1368e-23	NAD(P) transhydrogenase, mitochondrial
NRRL3_07880	11630.1	2.84344	0.278809	10.1985	2.01285e-24	7.432e-23	isochorismatase-like domain-containing protein
NRRL3_05989	3046.13	-3.02395	0.297329	-10.1704	2.68847e-24	9.89479e-23	long-chain-fatty-acid--CoA ligase FadD17-like protein
NRRL3_00874	919.567	-3.28398	0.323672	-10.146	3.45255e-24	1.26663e-22	acyl-CoA dehydrogenase/oxidase domain-containing protein
NRRL3_08625	476.324	-8.09024	0.797533	-10.1441	3.52035e-24	1.2874e-22	fungal-specific transcription factor
NRRL3_06111	700.287	3.9563	0.39004	10.1433	3.5486e-24	1.29361e-22	mitochondrial carrier domain-containing protein
NRRL3_06853	1981.24	-3.15486	0.311842	-10.1169	4.65129e-24	1.69021e-22	cytochrome P450-like protein
NRRL3_09850	394.71	-6.62223	0.654989	-10.1105	4.96516e-24	1.79858e-22	tetrapeptide transporter Opt1/Isp4-like protein
NRRL3_01695	318.651	-5.91629	0.585341	-10.1074	5.1215e-24	1.84938e-22	hypothetical protein
NRRL3_04617	1557.33	-2.81242	0.278407	-10.1018	5.42182e-24	1.95168e-22	fungal-specific transcription factor
NRRL3_09602	18391.7	4.4627	0.441799	10.1012	5.45813e-24	1.95862e-22	ferredoxin reductase-type FAD-binding domain-containing protein
NRRL3_10508	541.9	-3.72065	0.368462	-10.0978	5.65006e-24	2.02117e-22	CoA-transferase family III protein
NRRL3_03511	5815.68	3.18701	0.316185	10.0796	6.80188e-24	2.42565e-22	patatin/phospholipase A2-related domain-containing protein
NRRL3_10646	9544.98	2.86263	0.284187	10.0731	7.26847e-24	2.58402e-22	chorismate synthase
NRRL3_10609	2513.12	-4.82767	0.480636	-10.0443	9.72959e-24	3.4483e-22	glycoside hydrolase family 31 protein
NRRL3_08679	4522.34	-2.54243	0.25326	-10.0388	1.02897e-23	3.63561e-22	short-chain dehydrogenase/reductase family protein
NRRL3_09981	78229.2	2.42971	0.242118	10.0353	1.06676e-23	3.75754e-22	6-phosphogluconate dehydrogenase
NRRL3_00227	1527.78	-2.78044	0.277133	-10.0329	1.09314e-23	3.83869e-22	fungal-specific transcription factor
NRRL3_10375	28999.6	8.42135	0.83962	10.03	1.12559e-23	3.92909e-22	polyketide synthase
NRRL3_09841	310.992	-4.6733	0.465935	-10.03	1.12573e-23	3.92909e-22	blastomyces yeast-phase-specific Bys1-like protein
NRRL3_08071	2414.64	-4.75385	0.474534	-10.0179	1.27137e-23	4.42399e-22	hypothetical protein
NRRL3_00895	337.391	-3.85772	0.3851	-10.0174	1.27761e-23	4.43228e-22	dihydroxyacetone synthase
NRRL3_11054	3419.84	-2.78167	0.277762	-10.0146	1.31491e-23	4.54792e-22	major facilitator superfamily, sugar/inositol transporter-like protein
NRRL3_10187	803.693	-3.18111	0.317802	-10.0097	1.38139e-23	4.7635e-22	cytochrome P450
NRRL3_04522	720.937	-3.10066	0.309895	-10.0055	1.44137e-23	4.95547e-22	short-chain dehydrogenase/reductase family protein
NRRL3_07018	4825.42	3.64915	0.364918	9.99991	1.52529e-23	5.22834e-22	hypothetical protein
NRRL3_05924	2146.86	-2.66843	0.267091	-9.99073	1.67343e-23	5.71906e-22	3-hydroxyacyl-CoA dehydrogenase-like protein
NRRL3_04386	1403.3	-2.94163	0.294631	-9.98411	1.78901e-23	6.0959e-22	major facilitator superfamily, sugar/inositol transporter-like protein
NRRL3_05341	17155.5	2.80108	0.281926	9.93555	2.91574e-23	9.90576e-22	glycoside hydrolase family 114 protein
NRRL3_00839	670.495	-3.06685	0.308702	-9.93465	2.94218e-23	9.96609e-22	glycoside hydrolase family 105 protein
NRRL3_09342	30138.2	4.21191	0.424083	9.93182	3.02673e-23	1.02223e-21	sulfate adenylyltransferase sC
NRRL3_03611	498.464	-3.34635	0.337125	-9.92614	3.20424e-23	1.07901e-21	cytokinin riboside 5'-monophosphate phosphoribohydrolase LOG-like protein
NRRL3_03865	143.61	4.76787	0.480764	9.91727	3.502e-23	1.17583e-21	dienelactone hydrolase domain-containing protein
NRRL3_08580	24405.5	-3.7453	0.377684	-9.91651	3.52883e-23	1.18139e-21	hypothetical protein
NRRL3_01375	353.451	-4.61554	0.465487	-9.91551	3.56416e-23	1.18975e-21	hypothetical protein
NRRL3_01397	1532.74	-3.08394	0.311347	-9.90516	3.95332e-23	1.31526e-21	fungal-specific transcription factor
NRRL3_05340	53798.9	2.81118	0.28382	9.90479	3.96805e-23	1.31526e-21	glycoside hydrolase/deacetylase domain-containing protein
NRRL3_03199	2139.48	-3.45844	0.349174	-9.90463	3.97453e-23	1.31526e-21	amidohydrolase-related domain-containing protein
NRRL3_08157	6725.26	-3.01678	0.305304	-9.88121	5.0223e-23	1.65721e-21	YciI-related domain-containing protein
NRRL3_01044	16053.5	-2.4291	0.245973	-9.87547	5.31807e-23	1.74978e-21	WD repeat-containing protein
NRRL3_01333.1	2752.03	-3.1107	0.315087	-9.87252	5.47716e-23	1.79698e-21	hypothetical protein
NRRL3_05973	50056.6	4.74524	0.48132	9.85881	6.27878e-23	2.05411e-21	major facilitator superfamily glucose transporter
NRRL3_09625	2819.03	-5.04155	0.512159	-9.84373	7.29574e-23	2.38003e-21	fungal-specific transcription factor
NRRL3_02763	1039.61	2.83658	0.288313	9.83852	7.68314e-23	2.49931e-21	hypothetical protein
NRRL3_04339	1194.37	-3.24206	0.329828	-9.82957	8.39758e-23	2.724e-21	CocE/serine esterase family protein
NRRL3_05659	8672.08	-2.52908	0.257554	-9.8196	9.27136e-23	2.99862e-21	major facilitator superfamily, sugar/inositol transporter-like protein
NRRL3_00442	4317.29	-2.66368	0.27127	-9.81932	9.29644e-23	2.99862e-21	hypothetical protein
NRRL3_08879	363.601	-4.48178	0.456905	-9.80902	1.02967e-22	3.31197e-21	nitronate monooxygenase domain-containing protein
NRRL3_06609	44844.7	3.50016	0.357379	9.79397	1.19511e-22	3.83337e-21	DnaK-type molecular chaperone
NRRL3_03933	899.012	-6.24389	0.640052	-9.75529	1.75108e-22	5.60102e-21	alcohol dehydrogenase domain-containing protein
NRRL3_01778	321.945	-5.16444	0.530827	-9.72904	2.26715e-22	7.23157e-21	hypothetical protein
NRRL3_04964	14758.6	-3.31336	0.341265	-9.70904	2.75923e-22	8.77681e-21	PH and SAM domain-containing protein
NRRL3_11470	235.338	-5.4636	0.563357	-9.69829	3.06582e-22	9.7251e-21	major facilitator superfamily, sugar/inositol transporter-like protein
NRRL3_08352	337.75	-4.69715	0.484512	-9.69461	3.17863e-22	1.00552e-20	amidase family protein
NRRL3_03320	1156.69	-4.3668	0.450564	-9.69186	3.26516e-22	1.03005e-20	fungal-specific transcription factor
NRRL3_00223	6436.01	-2.90545	0.300133	-9.68052	3.6484e-22	1.1478e-20	prolyl oligopeptidase catalytic domain-containing protein
NRRL3_04921	117346	3.65547	0.378108	9.66779	4.13187e-22	1.29634e-20	pyruvate kinase PkiA
NRRL3_06972	3256.31	-3.25307	0.336652	-9.66299	4.33055e-22	1.35498e-20	HAD-like domain-containing protein
NRRL3_02151	877.687	-2.77803	0.287764	-9.65383	4.73524e-22	1.47757e-20	glyoxalase-like domain-containing protein
NRRL3_06053	399.041	-3.63164	0.37672	-9.64016	5.41044e-22	1.68369e-20	carbohydrate esterase family 16 protein
NRRL3_08612	2726.42	-3.20046	0.332195	-9.63426	5.73037e-22	1.77843e-20	D-serine dehydratase-like protein
NRRL3_10492	5847.05	2.54268	0.263952	9.63312	5.79456e-22	1.7935e-20	survival protein SurE-like phosphatase/nucleotidase domain-containing protein
NRRL3_05229	1090.12	-3.00048	0.312119	-9.61324	7.03026e-22	2.17012e-20	hypothetical protein
NRRL3_01399	5088.28	-4.6674	0.485987	-9.60397	7.69227e-22	2.3681e-20	5-oxoprolinase
NRRL3_11106	1936.91	-4.34944	0.45318	-9.5976	8.18305e-22	2.51246e-20	tripeptidyl peptidase
NRRL3_01043	581.264	-5.32123	0.554692	-9.59314	8.54451e-22	2.61644e-20	hypothetical protein
NRRL3_11037	280.477	-3.91781	0.408478	-9.59123	8.70446e-22	2.65833e-20	catabolic 3-dehydroquinase
NRRL3_04034	7796.41	-2.53078	0.263913	-9.58945	8.85568e-22	2.69734e-20	xylanolytic transcriptional activator XlnR
NRRL3_03268	238.908	-4.96157	0.518353	-9.57181	1.05054e-21	3.19137e-20	hypothetical protein
NRRL3_07159	496.37	3.39877	0.355112	9.57097	1.05909e-21	3.20642e-20	helicase, C-terminal domain-containing protein
NRRL3_06788	977.675	-2.74756	0.287078	-9.57077	1.06108e-21	3.20642e-20	hypothetical protein
NRRL3_00055	1258.4	-3.86676	0.404233	-9.56567	1.11479e-21	3.35988e-20	microcystin LR degradation protein MlrC-like protein
NRRL3_02403	6540.08	-2.59574	0.271666	-9.5549	1.23704e-21	3.71857e-20	gamma-glutamyltranspeptidase-like protein
NRRL3_00001	3479.52	-3.05042	0.319272	-9.55428	1.24445e-21	3.73109e-20	WD repeat and NACHT nucleoside triphosphatase domain-containing protein
NRRL3_07346	563.677	-3.29605	0.345423	-9.54205	1.4004e-21	4.1877e-20	phenylacetate 2-hydroxylase
NRRL3_10044	4282.01	-3.91411	0.41026	-9.54057	1.42044e-21	4.23661e-20	fungal-specific transcription factor
NRRL3_07491	3085.36	-6.13274	0.643272	-9.53367	1.51824e-21	4.51657e-20	hypothetical protein
NRRL3_07815	8486.69	2.59078	0.272055	9.52301	1.68234e-21	4.9918e-20	hypothetical protein
NRRL3_02837	1241.5	-3.47972	0.365746	-9.51405	1.83379e-21	5.42717e-20	major facilitator superfamily protein
NRRL3_09881	3186.94	-2.86252	0.300894	-9.51337	1.84592e-21	5.44903e-20	short-chain dehydrogenase/reductase family protein
NRRL3_05988	1820.14	-2.59885	0.273209	-9.51229	1.86518e-21	5.49175e-20	autophagy-related protein 22-like protein
NRRL3_03592	1112.48	-2.67681	0.281452	-9.51071	1.89372e-21	5.56154e-20	amidase family protein
NRRL3_09934	355.938	-7.33509	0.771312	-9.50989	1.90872e-21	5.59128e-20	hypothetical protein
NRRL3_02421	282.336	-4.12867	0.434617	-9.49955	2.10791e-21	6.15906e-20	hypothetical protein
NRRL3_10438	890.26	-6.14234	0.647694	-9.48341	2.4611e-21	7.17278e-20	thioredoxin
NRRL3_08284	367.076	-6.39475	0.675132	-9.47186	2.74914e-21	7.99199e-20	short-chain dehydrogenase/reductase family protein
NRRL3_06864	912.276	-3.37859	0.356863	-9.46746	2.86728e-21	8.31438e-20	ribonuclease E inhibitor RraA-like protein
NRRL3_02033	5062.21	-2.94974	0.311663	-9.46453	2.94892e-21	8.52958e-20	aminoglycoside phosphotransferase domain-containing protein
NRRL3_03618	3849.35	3.92897	0.416127	9.44175	3.66597e-21	1.0577e-19	bifunctional purine biosynthetic protein
NRRL3_00124	1887.07	-3.62642	0.38422	-9.43838	3.78577e-21	1.08823e-19	copper/quinone-containing amine oxidase AO-I
NRRL3_01360	451.694	-3.93924	0.41737	-9.43825	3.79074e-21	1.08823e-19	major facilitator superfamily, sugar/inositol transporter-like protein
NRRL3_09988	5824.14	-2.73418	0.289996	-9.42835	4.16573e-21	1.1929e-19	peptidase C15, pyroglutamyl peptidase I-like protein
NRRL3_05203	29718.6	2.88663	0.306681	9.41247	4.84598e-21	1.38424e-19	lysophospholipase
NRRL3_03765	706.636	-2.86982	0.304949	-9.4108	4.92396e-21	1.40302e-19	hypothetical protein
NRRL3_02828	228.053	-4.31797	0.45905	-9.4063	5.13906e-21	1.46069e-19	major facilitator superfamily, sugar/inositol transporter-like protein
NRRL3_08237	1336.65	2.99481	0.318404	9.40569	5.16886e-21	1.46553e-19	uncharacterized protein
NRRL3_07501	435.325	-4.11372	0.437742	-9.39757	5.58357e-21	1.57922e-19	carbohydrate esterase family 12 protein
NRRL3_00554	4731.63	2.87216	0.305641	9.39716	5.60581e-21	1.58161e-19	hypothetical protein
NRRL3_08571	6582.05	-3.17981	0.33856	-9.39216	5.87845e-21	1.65447e-19	Gcn5-related N-acetyltransferases GNAT domain-containing protein
NRRL3_04173	4076.39	3.39541	0.36231	9.37156	7.14689e-21	2.00655e-19	oligopeptide transporter OPT superfamily protein
NRRL3_07578	968.555	-2.99217	0.319713	-9.35894	8.054e-21	2.25571e-19	fungal-specific transcription factor
NRRL3_03003	932.863	-3.15974	0.337668	-9.35756	8.1603e-21	2.27992e-19	cytochrome P450
NRRL3_01447	332.966	-4.18825	0.44831	-9.34231	9.42527e-21	2.62695e-19	polyketide cyclase SnoaL-like domain-containing protein
NRRL3_11817	477.799	-3.55463	0.380799	-9.33466	1.01312e-20	2.81688e-19	fungal-specific transcription factor
NRRL3_09153	4510.57	2.43977	0.262113	9.3081	1.30141e-20	3.60969e-19	hypothetical protein
NRRL3_08901	320.262	-3.99715	0.430083	-9.29391	1.48717e-20	4.11498e-19	NADPH-dependent FMN reductase
NRRL3_02988	2032.23	-2.76324	0.297407	-9.29111	1.52683e-20	4.21457e-19	phytanoyl-CoA dioxygenase-like protein
NRRL3_10385	3433.95	-2.34453	0.25236	-9.2904	1.5371e-20	4.23274e-19	histidine kinase-like ATPase domain-containing protein
NRRL3_08606	13953.1	4.41679	0.476059	9.27783	1.72968e-20	4.75165e-19	mannitol 2-dehydrogenase
NRRL3_02192	18510	2.48868	0.268498	9.26889	1.88096e-20	5.15491e-19	HAD hydrolase subfamily IA protein
NRRL3_08469	435.541	4.0662	0.438773	9.2672	1.91105e-20	5.22491e-19	dihydroxy-acid dehydratase
NRRL3_04199	182.798	4.68589	0.505786	9.26458	1.95841e-20	5.34166e-19	alpha-amylase
NRRL3_03879	50631.2	3.07982	0.332921	9.2509	2.22607e-20	6.05733e-19	high-affinity glucose transporter
NRRL3_02807	393.345	-3.36652	0.36415	-9.24489	2.35493e-20	6.39283e-19	alcohol dehydrogenase [NADP(+)]
NRRL3_05424	123454	2.51715	0.27237	9.24163	2.42762e-20	6.57461e-19	4-amino-5-hydroxymethyl-2-methylpyrimidine phosphate synthase
NRRL3_11393	414.808	-7.07124	0.768662	-9.19942	3.59885e-20	9.72367e-19	short-chain dehydrogenase/reductase family protein
NRRL3_08921	114.554	4.8849	0.531103	9.19764	3.65884e-20	9.86255e-19	six-bladed beta-propeller, TolB-like domain-containing protein
NRRL3_00301	3198.45	-3.17639	0.345573	-9.19168	3.86755e-20	1.04007e-18	acyl-CoA dehydrogenase/oxidase domain-containing protein
NRRL3_06032	732.366	-2.71565	0.295606	-9.18672	4.04994e-20	1.08658e-18	peptidase S8, subtilisin-related protein
NRRL3_07283	210.511	-4.32318	0.470799	-9.18265	4.2062e-20	1.12587e-18	galactitol dehydrogenase LadB
NRRL3_00958	1063.72	-3.0387	0.331145	-9.17633	4.46028e-20	1.1911e-18	D-galacturonic acid transporter GatA
NRRL3_11421	1614.05	-2.75747	0.300699	-9.17019	4.72198e-20	1.25806e-18	peroxidase
NRRL3_02554	305.994	-3.55689	0.387929	-9.16891	4.77813e-20	1.27008e-18	fungal-specific transcription factor
NRRL3_05593	4398.94	2.34907	0.256552	9.15631	5.36999e-20	1.4241e-18	plasma membrane proteolipid
NRRL3_06755	1739.97	3.21097	0.351616	9.13205	6.72139e-20	1.77838e-18	methylenetetrahydrofolate dehydrogenase
NRRL3_11598	3418.11	-2.86103	0.313326	-9.13118	6.77585e-20	1.78867e-18	amidase, carbamoylase-type family protein
NRRL3_03072	16325.2	2.78261	0.304914	9.12589	7.1152e-20	1.87394e-18	peroxiredoxin, type 2
NRRL3_08313	2310.53	-2.47849	0.272051	-9.11038	8.20909e-20	2.15709e-18	NADP-dependent alcohol dehydrogenase
NRRL3_08447	668.323	-3.15731	0.346857	-9.10262	8.81769e-20	2.31173e-18	RmlC-like cupin domain-containing protein
NRRL3_05347	963.413	-3.29416	0.362024	-9.09929	9.09276e-20	2.37841e-18	fungal-specific transcription factor
NRRL3_08619	266.116	-3.76298	0.413672	-9.09653	9.3264e-20	2.43398e-18	hypothetical protein
NRRL3_00600	2020.9	3.35153	0.368819	9.08718	1.01637e-19	2.64649e-18	xanthine phosphoribosyltransferase
NRRL3_03471	384.116	-3.45391	0.380332	-9.08131	1.07275e-19	2.78696e-18	S-adenosyl-L-methionine-dependent methyltransferase domain-containing protein
NRRL3_04914	2213.48	2.38714	0.262895	9.08021	1.08363e-19	2.80887e-18	molybdopterin oxidoreductase family protein
NRRL3_09351	6041.06	-2.36633	0.260697	-9.07691	1.11699e-19	2.88882e-18	polyketide synthase
NRRL3_01248	200.582	-4.7061	0.518898	-9.06943	1.19645e-19	3.08739e-18	short-chain dehydrogenase/reductase family protein
NRRL3_03043	2362.1	-2.83648	0.312875	-9.06585	1.23642e-19	3.18336e-18	aminotransferase class V domain-containing protein
NRRL3_11176	15814.6	2.29361	0.253745	9.03906	1.58026e-19	4.05953e-18	Isocitrate dehydrogenase [NAD] subunit 2, mitochondrial
NRRL3_07609	202.972	-5.36187	0.593861	-9.02882	1.73528e-19	4.44781e-18	major facilitator superfamily, sugar/inositol transporter-like protein
NRRL3_09070	1689.91	-2.82464	0.312985	-9.02484	1.79953e-19	4.60222e-18	cell shape determining MreB-like protein
NRRL3_08971	1664.71	-2.95578	0.327844	-9.0158	1.95443e-19	4.98727e-18	major facilitator superfamily protein
NRRL3_05191	442.631	-3.02113	0.335853	-8.99541	2.35362e-19	5.99261e-18	carboxylesterase family protein
NRRL3_00832	733.815	-4.39038	0.489253	-8.97364	2.86864e-19	7.28774e-18	amidohydrolase-related domain-containing protein
NRRL3_07957	29676.5	2.67488	0.298673	8.95586	3.37091e-19	8.54485e-18	peroxiredoxin
NRRL3_10221	529.77	-3.93744	0.440171	-8.94524	3.71148e-19	9.38742e-18	alpha/beta hydrolase fold-1 domain-containing protein
NRRL3_04062	1087.35	-2.52863	0.283501	-8.9193	4.69254e-19	1.18168e-17	phytanoyl-CoA dioxygenase-like protein
NRRL3_00982	5413.94	-4.05735	0.454896	-8.9193	4.69255e-19	1.18168e-17	PLAC8 motif-containing protein
NRRL3_02182	7098.39	4.73512	0.530919	8.91874	4.71643e-19	1.18509e-17	phytanoyl-CoA dioxygenase Fum9
NRRL3_07892	568.307	3.12325	0.350718	8.90528	5.32509e-19	1.33511e-17	hypothetical protein
NRRL3_11744	992.455	-2.83763	0.318885	-8.89861	5.65521e-19	1.41479e-17	hypothetical protein
NRRL3_06814	2041.86	-2.39663	0.269358	-8.89756	5.70881e-19	1.42509e-17	nucleoside phosphorylase domain-containing protein
NRRL3_06426	4795.17	-2.62699	0.295408	-8.89276	5.96116e-19	1.48486e-17	peptidase M28 domain-containing protein
NRRL3_07019	6056.23	-3.77319	0.424513	-8.88827	6.20655e-19	1.54264e-17	phosphoesterase domain-containing protein
NRRL3_10567	19779.6	2.14244	0.241255	8.88036	6.66419e-19	1.65281e-17	hypothetical protein
NRRL3_02180	5910.9	4.59313	0.517403	8.87727	6.85207e-19	1.69406e-17	AMP-dependent synthetase/ligase Fum10
NRRL3_00351	4560.95	2.93863	0.331034	8.87714	6.86003e-19	1.69406e-17	indoleamine 2,3-dioxygenase, tryptophan-degrading enzyme
NRRL3_11755	218.924	-5.63081	0.634476	-8.87473	7.01022e-19	1.72743e-17	phytase
NRRL3_07319	350.236	-3.56886	0.402721	-8.86186	7.86894e-19	1.93488e-17	von Willebrand factor A domain-containing protein
NRRL3_03083	1115.91	-3.23852	0.365467	-8.86133	7.90639e-19	1.93994e-17	siderophore iron transporter 1-like protein
NRRL3_11405.1	4006.08	-2.70582	0.305506	-8.85685	8.23076e-19	2.01522e-17	aldehyde dehydrogenase
NRRL3_04245	277.72	-6.71966	0.759629	-8.84598	9.0731e-19	2.21673e-17	alpha-L-rhamnosidase-like protein
NRRL3_03866	152.013	3.89183	0.440013	8.84479	9.16999e-19	2.23565e-17	short-chain dehydrogenase/reductase family protein
NRRL3_08379	994.46	-2.73012	0.30897	-8.83619	9.90392e-19	2.40946e-17	glutathione S-transferase
NRRL3_02373	9943.78	-3.08894	0.349891	-8.8283	1.06277e-18	2.58009e-17	metallo-beta-lactamase domain-containing protein
NRRL3_08837	283.673	-3.9342	0.446099	-8.81911	1.15377e-18	2.79508e-17	L-rhamnose-1-dehydrogenase
NRRL3_07497	217.987	-5.46639	0.619903	-8.81813	1.16383e-18	2.81353e-17	short-chain dehydrogenase/reductase family protein
NRRL3_07276	2024.08	4.01851	0.455771	8.81695	1.17618e-18	2.83741e-17	hypothetical protein
NRRL3_08283	205.633	-4.65712	0.529641	-8.79297	1.45653e-18	3.50636e-17	cytochrome P450
NRRL3_11378	1147.45	-2.64185	0.300652	-8.78707	1.53511e-18	3.6878e-17	GMC oxidoreductase
NRRL3_11127	12140.5	2.91815	0.332215	8.78391	1.5789e-18	3.78506e-17	hypoxia induced protein domain-containing protein
NRRL3_05246	11056.7	4.12362	0.469653	8.78015	1.63251e-18	3.90544e-17	RNA recognition motif domain-containing protein
NRRL3_04031	28313.4	3.81486	0.434946	8.77089	1.77262e-18	4.2318e-17	flavodoxin-like protein
NRRL3_06849	970.717	3.16025	0.360515	8.76592	1.85257e-18	4.4135e-17	histidine phosphatase superfamily protein, clade 1
NRRL3_04461	26371.2	-3.63207	0.414383	-8.76501	1.86762e-18	4.44014e-17	hypothetical protein
NRRL3_02143	437.523	-4.53118	0.517203	-8.76093	1.9365e-18	4.59438e-17	crotonase superfamily protein
NRRL3_09343	8234.03	3.82756	0.437109	8.75653	2.01352e-18	4.76726e-17	phosphoadenosine phosphosulfate reductase
NRRL3_04221	1260.43	-3.59463	0.41064	-8.75372	2.06435e-18	4.87757e-17	chitinase-like protein
NRRL3_07402	2550.79	-3.84149	0.439458	-8.74143	2.3017e-18	5.4272e-17	aquaporin-like protein
NRRL3_10041	1232.57	-3.25775	0.372731	-8.74024	2.32624e-18	5.47381e-17	glycoside hydrolase family 76 protein
NRRL3_09401	174.538	-4.49459	0.515284	-8.72255	2.72014e-18	6.3876e-17	dihydroxy-acid dehydratase-like protein
NRRL3_11420	551.766	-3.91802	0.449236	-8.72151	2.74509e-18	6.43304e-17	drug resistance protein
NRRL3_09891	7681.07	-2.93286	0.336288	-8.72126	2.75134e-18	6.43454e-17	hydroxyacid-oxoacid transhydrogenase, mitochondrial
NRRL3_03028	2217.28	-3.18758	0.36623	-8.70375	3.21091e-18	7.49408e-17	major facilitator superfamily, sugar/inositol transporter-like protein
NRRL3_07477	168.508	-4.73216	0.544134	-8.69668	3.41746e-18	7.95998e-17	amino acid/polyamine transporter I family protein
NRRL3_11478	340.367	-4.05791	0.467097	-8.68751	3.70481e-18	8.61181e-17	WD repeat-containing protein
NRRL3_08790	7360.35	-4.38827	0.505541	-8.68034	3.94591e-18	9.15372e-17	non-ribosomal peptide synthetase
NRRL3_03909	215.813	-5.60601	0.645941	-8.67881	3.99914e-18	9.2585e-17	FAD-dependent oxidoreductase domain-containing protein
NRRL3_10373	11601.2	7.21646	0.832233	8.6712	4.27597e-18	9.87948e-17	cytochrome P450-like protein
NRRL3_10422	6813.69	-2.62256	0.302948	-8.65682	4.85087e-18	1.11852e-16	NADP-dependent oxidoreductase
NRRL3_03809	551.51	-3.40745	0.393717	-8.65456	4.94821e-18	1.13868e-16	acetyl-CoA carboxyltransferase domain-containing protein
NRRL3_03911	214.259	-6.12209	0.707546	-8.65257	5.03543e-18	1.15327e-16	amidohydrolase-related domain-containing protein
NRRL3_00237	232.816	-5.32926	0.61592	-8.65252	5.03727e-18	1.15327e-16	YrdC domain-containing protein
NRRL3_00522	1418.61	-3.24975	0.375588	-8.65242	5.04172e-18	1.15327e-16	alpha/beta hydrolase fold-3 domain-containing protein
NRRL3_08838	203.729	-5.84658	0.676763	-8.63903	5.66916e-18	1.29421e-16	fructose-bisphosphate aldolase, class-II-like protein
NRRL3_05145	730.866	-2.55601	0.296062	-8.63336	5.95781e-18	1.35741e-16	dopa 4,5-dioxygenase-like protein
NRRL3_04468	408.196	-3.10567	0.360228	-8.62138	6.615e-18	1.50416e-16	zinc finger domain-containing protein, CCCH-type
NRRL3_07355	19647.9	-2.19655	0.254807	-8.62046	6.66863e-18	1.51336e-16	peroxiredoxin
NRRL3_08286	656.334	-2.88136	0.334277	-8.61968	6.71437e-18	1.52073e-16	FAD/NAD(P)-binding domain-containing protein
NRRL3_05317	32116.6	3.41572	0.396737	8.60951	7.33725e-18	1.65854e-16	ATP-dependent RNA helicase eIF4A
NRRL3_11081	9321.59	-2.868	0.333245	-8.60625	7.54874e-18	1.70299e-16	glycine cleavage system H protein
NRRL3_09411	1660.27	3.13387	0.364167	8.60558	7.59326e-18	1.70967e-16	aspartic peptidase-like protein
NRRL3_09747	23770	3.32413	0.386504	8.60052	7.93583e-18	1.78331e-16	alternative oxidase AOX1, mitochondrial
NRRL3_09619	308.204	-4.10855	0.477729	-8.60017	7.95971e-18	1.78518e-16	hypothetical protein
NRRL3_11710	12050.7	-5.66717	0.65929	-8.59588	8.26292e-18	1.84957e-16	major facilitator superfamily, sugar/inositol transporter-like protein
NRRL3_02937	4013.88	-2.83768	0.330261	-8.59223	8.52983e-18	1.9056e-16	hypothetical protein
NRRL3_04200	780.889	3.01418	0.351299	8.58009	9.47987e-18	2.11373e-16	glycoside hydrolase family 13/glycosyltransferase family 5 protein
NRRL3_06491	9868.84	-2.47436	0.288661	-8.57186	1.01824e-17	2.26599e-16	acyl-CoA dehydrogenase/oxidase domain-containing protein
NRRL3_03130	5001.48	-2.40864	0.28111	-8.56832	1.05004e-17	2.33222e-16	lactam utilization protein
NRRL3_03871	11957.3	3.39325	0.396039	8.56798	1.05315e-17	2.33463e-16	hydrophobin-like protein
NRRL3_01594	277.407	-5.5746	0.651053	-8.56243	1.10516e-17	2.44519e-16	hypothetical protein
NRRL3_10007	2652.19	-3.36087	0.393036	-8.55105	1.21979e-17	2.69123e-16	major facilitator superfamily protein
NRRL3_01338	646.584	-2.90075	0.339233	-8.55093	1.22105e-17	2.69123e-16	calycin domain-containing protein
NRRL3_10670	1289.97	-3.39361	0.397015	-8.54781	1.2545e-17	2.75966e-16	major facilitator superfamily protein
NRRL3_11736	2103.49	-2.45061	0.287095	-8.5359	1.39071e-17	3.05344e-16	serine-type carboxypeptidase
NRRL3_09193	3704.88	-2.79924	0.328035	-8.53337	1.42142e-17	3.11492e-16	alcohol dehydrogenase domain-containing protein
NRRL3_07327	513.036	-4.93035	0.578841	-8.51762	1.62869e-17	3.56234e-16	FAD-binding domain-containing protein
NRRL3_10448	1106	-3.09082	0.36299	-8.51489	1.66753e-17	3.64035e-16	arsenical-resistance protein
NRRL3_05180	607.945	-2.72857	0.320473	-8.51418	1.67778e-17	3.65579e-16	alpha/beta hydrolase fold-3 domain-containing protein
NRRL3_02831	483.159	-3.96125	0.465615	-8.50757	1.77617e-17	3.86284e-16	globin/protoglobin domain-containing protein
NRRL3_07444	250.953	-3.81867	0.448963	-8.50552	1.80781e-17	3.91468e-16	serine hydrolase Fsh domain-containing protein
NRRL3_08876	1229.37	-3.42946	0.403206	-8.50548	1.80842e-17	3.91468e-16	GTP cyclohydrolase 1 type 2/Nif3 family protein
NRRL3_09297	2508.37	-2.30412	0.270902	-8.50537	1.81024e-17	3.91468e-16	aldehyde dehydrogenase domain-containing protein
NRRL3_06575	12388.2	3.36202	0.395666	8.49712	1.94354e-17	4.19505e-16	centromere/microtubule-binding protein Cbf5
NRRL3_02808	748.867	-2.55075	0.300301	-8.49396	1.99718e-17	4.30275e-16	fructosamine/ketosamine-3-kinase family protein
NRRL3_05302	5494.15	2.6573	0.313029	8.48899	2.08448e-17	4.48241e-16	E3-binding domain-containing protein
NRRL3_01694	217.104	-6.14746	0.72523	-8.47656	2.31958e-17	4.97864e-16	fungal-specific transcription factor
NRRL3_00235	13886	-5.3583	0.632756	-8.46819	2.49227e-17	5.33931e-16	glycerol proton symporter
NRRL3_04317	937.043	-3.77785	0.446293	-8.46495	2.56269e-17	5.47995e-16	alcohol dehydrogenase domain-containing protein
NRRL3_05777	4434.3	2.72821	0.322397	8.46227	2.62232e-17	5.59704e-16	iron reductase domain protein
NRRL3_06379	180.176	-5.86794	0.695512	-8.43686	3.25986e-17	6.94489e-16	acetylesterase
NRRL3_02585	265.564	-7.22905	0.858055	-8.42492	3.61004e-17	7.67668e-16	endoglucanase
NRRL3_11711	296.143	-3.84235	0.456519	-8.41662	3.87497e-17	8.22481e-16	aminoglycoside phosphotransferase domain-containing protein
NRRL3_11275	1005.11	-2.83372	0.336727	-8.41548	3.91302e-17	8.29026e-16	S-adenosyl-L-methionine-dependent methyltransferase domain-containing protein
NRRL3_09638	876.843	-3.89248	0.463021	-8.4067	4.21711e-17	8.91807e-16	proline-specific permease
NRRL3_02181	4241.08	4.7723	0.567965	8.40245	4.37251e-17	9.22969e-16	iron-containing alcohol dehydrogenase Fum7
NRRL3_01434	203.638	-4.09201	0.487541	-8.39316	4.73244e-17	9.97111e-16	fungal-specific transcription factor
NRRL3_06003	365.166	-3.27938	0.390861	-8.39014	4.85561e-17	1.02119e-15	major facilitator superfamily protein
NRRL3_04398	26113.3	2.64692	0.315635	8.38603	5.02854e-17	1.05563e-15	dihydrolipoyllysine-residue acetyltransferase
NRRL3_10679	2677.51	3.13818	0.374355	8.38289	5.16444e-17	1.08218e-15	Frag1/DRAM/Sfk1 family protein
NRRL3_02245	348.064	-2.90495	0.346633	-8.38047	5.27186e-17	1.10267e-15	major facilitator superfamily protein
NRRL3_04564	2523.64	-2.59212	0.309341	-8.3795	5.31527e-17	1.10973e-15	hypothetical protein
NRRL3_04562	7218.01	-3.40076	0.406535	-8.36525	5.99865e-17	1.25014e-15	heterokaryon incompatibility domain-containing protein
NRRL3_05023	5034.65	-2.28416	0.273109	-8.36353	6.08712e-17	1.26627e-15	D-xylose 1-dehydrogenase (NADP(+))
NRRL3_04019	192.073	-3.77484	0.45234	-8.34514	7.11321e-17	1.47705e-15	WD repeat-containing protein
NRRL3_09111	1063	-2.4045	0.288237	-8.3421	7.29812e-17	1.51271e-15	hypothetical protein
NRRL3_01374	200.837	-4.12544	0.494558	-8.34168	7.32413e-17	1.51537e-15	polyamine transporter
NRRL3_10822	353.561	-3.35507	0.402255	-8.34065	7.38804e-17	1.52584e-15	hypothetical protein
NRRL3_02185	14879.6	3.44916	0.413649	8.33837	7.53216e-17	1.55282e-15	non-ribosomal peptide synthetase-like protein Fum14
NRRL3_04574	302.804	-3.13482	0.376074	-8.33564	7.70825e-17	1.58627e-15	hypothetical protein
NRRL3_02809	1657.51	-2.95288	0.354331	-8.3337	7.83559e-17	1.60774e-15	GPI inositol-deacylase PGAP1-like protein
NRRL3_05879	851.611	2.50691	0.300819	8.33362	7.84056e-17	1.60774e-15	diphthamide biosynthesis protein 1
NRRL3_08012	209.202	-6.29236	0.756651	-8.31606	9.09333e-17	1.8613e-15	D-galactonate dehydratase DgdB
NRRL3_01139	5576.86	-2.67381	0.32169	-8.31175	9.4303e-17	1.92684e-15	ATPase expression protein 2-like protein
NRRL3_11738	368.328	-3.4231	0.412515	-8.29812	1.0577e-16	2.1573e-15	exo-beta-1,4-galactanase
NRRL3_00746	7965.95	3.02338	0.364564	8.29315	1.1029e-16	2.2455e-15	hypothetical protein
NRRL3_06088	4959.12	-2.13154	0.257054	-8.29221	1.1116e-16	2.25921e-15	alcohol dehydrogenase domain-containing protein
NRRL3_00764	1216.59	-2.6347	0.318063	-8.28357	1.19537e-16	2.42517e-15	uncharacterized protein
NRRL3_00721	381.647	-2.96385	0.358192	-8.27449	1.29009e-16	2.61272e-15	peptidase S8, subtilisin-related protein
NRRL3_04882	1797.64	2.65575	0.321155	8.26939	1.34651e-16	2.72218e-15	hypothetical protein
NRRL3_04425	610.391	-2.98819	0.361499	-8.26611	1.38399e-16	2.79303e-15	carboxylesterase family protein
NRRL3_08199	2944.37	-2.87213	0.347512	-8.26483	1.3989e-16	2.81817e-15	thiolase domain-containing protein
NRRL3_03321	204.026	-4.34835	0.526684	-8.25609	1.5052e-16	3.02701e-15	flavin amine oxidase-like protein
NRRL3_02859	1324.34	-2.53671	0.307689	-8.2444	1.65997e-16	3.33243e-15	major facilitator superfamily, sugar transporter-like protein
NRRL3_05090	4620.58	2.9053	0.352436	8.2435	1.67249e-16	3.3517e-15	GMP synthase [glutamine-hydrolyzing]
NRRL3_02981	5751.69	-4.58243	0.555905	-8.24319	1.67683e-16	3.35455e-15	glycosyltransferase family 25 protein
NRRL3_11438	1080.64	-3.18497	0.387439	-8.22057	2.0253e-16	4.04461e-15	molybdenum cofactor sulfurase, C-terminal domain-containing protein
NRRL3_00899	232.424	-4.07975	0.496707	-8.2136	2.14652e-16	4.27925e-15	fungal-specific transcription factor
NRRL3_09693	639.576	-3.95559	0.481749	-8.21089	2.19548e-16	4.36927e-15	non-ribosomal peptide synthetase-like protein
NRRL3_04222	2045.89	-3.16046	0.385047	-8.20797	2.24953e-16	4.46908e-15	carbohydrate-binding module family 50 protein
NRRL3_00740	625.401	-3.31293	0.404121	-8.19786	2.44708e-16	4.85317e-15	DEAD/DEAH box helicase domain-containing protein
NRRL3_08513	5350.1	4.01669	0.49103	8.18013	2.83541e-16	5.61363e-15	squalene epoxidase domain-containing protein
NRRL3_05547	846.732	-2.61145	0.319601	-8.17096	3.05935e-16	6.04655e-15	NAD-dependent epimerase/dehydratase domain-containing protein
NRRL3_11521	283.633	-3.12578	0.38256	-8.17069	3.0664e-16	6.05009e-15	cytochrome P450
NRRL3_03680	1319.75	-2.51693	0.308202	-8.16651	3.17452e-16	6.24652e-15	crotonase superfamily protein
NRRL3_07655	17311.3	-2.90262	0.355433	-8.16642	3.17684e-16	6.24652e-15	fungal-specific transcription factor
NRRL3_04855	1642.81	-2.2765	0.278806	-8.16519	3.20918e-16	6.29932e-15	NUDIX hydrolase domain-containing protein
NRRL3_07985	377.013	-2.8879	0.353697	-8.16491	3.21666e-16	6.30323e-15	major facilitator superfamily protein
NRRL3_09716	563.387	-3.17066	0.38854	-8.16047	3.33737e-16	6.52862e-15	xylose transporter
NRRL3_02162	3235.63	-2.7579	0.33809	-8.15729	3.42628e-16	6.69115e-15	alpha-L-rhamnosidase
NRRL3_02147.1	236.455	-4.87002	0.597239	-8.15422	3.51426e-16	6.85132e-15	hypothetical protein
NRRL3_09615	1025.42	-3.4118	0.418614	-8.15024	3.63193e-16	7.06872e-15	hypothetical protein
NRRL3_01219	851.906	-2.57106	0.315486	-8.14951	3.65395e-16	7.09955e-15	fungal-specific transcription factor
NRRL3_00346	225.213	-4.02646	0.494423	-8.14376	3.83178e-16	7.43248e-15	hypothetical protein
NRRL3_04881	1100.94	2.97021	0.364921	8.13934	3.97442e-16	7.69617e-15	hypothetical protein
NRRL3_04014	178.78	-6.06221	0.744935	-8.1379	4.02179e-16	7.77479e-15	amino acid transporter, transmembrane domain-containing protein
NRRL3_00844	999.445	-2.32344	0.285532	-8.13723	4.04411e-16	7.8048e-15	hypothetical protein
NRRL3_07336	428.574	-2.73364	0.336383	-8.12659	4.41542e-16	8.5071e-15	arylamine N-acetyltransferase-like protein
NRRL3_00724	6678.89	3.23278	0.398203	8.11842	4.72282e-16	9.08411e-15	ribosome-associated chaperone Zuotin
NRRL3_08312	1537.95	-2.4253	0.29884	-8.1157	4.82992e-16	9.27458e-15	uncharacterized protein
NRRL3_06654	30862.1	2.15645	0.265734	8.11508	4.85457e-16	9.30634e-15	cell wall synthesis Kre9/Knh1 family protein
NRRL3_04916	208.74	-4.95353	0.61062	-8.11229	4.96754e-16	9.50705e-15	acetylesterase
NRRL3_01328	4321.46	-3.24071	0.399806	-8.10569	5.24451e-16	1.00204e-14	major facilitator superfamily protein
NRRL3_09967	1447.58	-7.29092	0.900052	-8.10056	5.47077e-16	1.04354e-14	4-hydroxyphenylpyruvate dioxygenase
NRRL3_06030	2213.83	-2.508	0.310229	-8.08437	6.24874e-16	1.18995e-14	alcohol dehydrogenase domain-containing protein
NRRL3_07411	692.457	-4.80072	0.594804	-8.0711	6.96703e-16	1.32454e-14	alpha/beta hydrolase fold domain-containing protein
NRRL3_06203	4286.09	2.63202	0.326181	8.06921	7.07545e-16	1.34293e-14	glycoside hydrolase family 2 protein
NRRL3_01321	1059.84	2.38264	0.295465	8.06403	7.38168e-16	1.39874e-14	major facilitator superfamily protein, efflux pump
NRRL3_04285	2920.5	-2.29581	0.284819	-8.06062	7.59075e-16	1.43599e-14	aldehyde dehydrogenase
NRRL3_10600	152.565	-4.38205	0.544308	-8.05069	8.23298e-16	1.55492e-14	hypothetical protein
NRRL3_01495	1307.7	-2.99877	0.372496	-8.05048	8.24722e-16	1.55505e-14	L-rhamnonate dehydratase lraC
NRRL3_07482	619.738	-3.45743	0.429574	-8.04852	8.38036e-16	1.57757e-14	major facilitator superfamily protein
NRRL3_08682	3090.32	3.16792	0.393716	8.04621	8.53967e-16	1.60493e-14	CTP synthase
NRRL3_04420	337.219	-3.54602	0.440922	-8.04228	8.81786e-16	1.6545e-14	dimethylallyltransferase
NRRL3_05392	7590.97	2.24959	0.279902	8.03707	9.20086e-16	1.72355e-14	cysteine synthase
NRRL3_03411	299.248	-2.89955	0.360812	-8.0362	9.26704e-16	1.73312e-14	cytochrome P450-like protein
NRRL3_11494	2802.6	-3.13338	0.390117	-8.0319	9.5976e-16	1.79202e-14	glycoside hydrolase family 71 protein
NRRL3_00743	1261.37	-3.52824	0.439324	-8.03105	9.66418e-16	1.80152e-14	alpha-galactosidase
NRRL3_06951	2889.35	-2.06394	0.257022	-8.03021	9.73055e-16	1.81096e-14	short-chain dehydrogenase/reductase family protein
NRRL3_08450	534.8	-2.62567	0.327032	-8.02879	9.84372e-16	1.82905e-14	major facilitator superfamily protein
NRRL3_04362	1896.97	-3.01088	0.375138	-8.02606	1.00649e-15	1.86713e-14	glycosyltransferase family 34 protein
NRRL3_09800	941.444	-2.70505	0.337182	-8.02254	1.03577e-15	1.91834e-14	alcohol dehydrogenase
NRRL3_09149	37168.6	-3.29359	0.410982	-8.01395	1.11083e-15	2.05405e-14	glycogen binding-domain containing protein, involved in sexual development
NRRL3_01954	1701.33	3.03087	0.378348	8.01079	1.13974e-15	2.10413e-14	multiple RNA-binding domain-containing protein
NRRL3_00900	147.133	-5.02401	0.627736	-8.00338	1.21052e-15	2.23121e-14	major facilitator superfamily protein
NRRL3_04240	914.923	-4.69096	0.586555	-7.99749	1.26981e-15	2.33673e-14	hypothetical protein
NRRL3_05100	13756.2	2.29663	0.287488	7.9886	1.36483e-15	2.50386e-14	hexokinase HxkA
NRRL3_00311	177.547	-3.87919	0.485592	-7.98858	1.36499e-15	2.50386e-14	fungal-specific transcription factor
NRRL3_00965	278.704	-2.95327	0.369732	-7.98762	1.37574e-15	2.51955e-14	pectin lyase Pel1A
NRRL3_06310	455.954	-2.66501	0.333985	-7.97944	1.47003e-15	2.68795e-14	DapA-like protein
NRRL3_09799	894.758	-2.5141	0.315587	-7.9664	1.6336e-15	2.98229e-14	fungal-specific transcription factor
NRRL3_05199	176.493	-3.63881	0.457129	-7.96013	1.71853e-15	3.13237e-14	nuclear transport factor 2 domain-containing protein
NRRL3_01647	810.106	2.44756	0.30759	7.95722	1.75941e-15	3.20179e-14	ATP-dependent RNA helicase
NRRL3_02064	21866.7	-2.47649	0.311537	-7.94924	1.87653e-15	3.40953e-14	uncharacterized protein
NRRL3_01975	2059.09	3.18254	0.400515	7.94613	1.92435e-15	3.49089e-14	Slc26A/SulP transporter family protein
NRRL3_00215	292.146	-2.94914	0.371338	-7.94193	1.99052e-15	3.60522e-14	hypothetical protein
NRRL3_08391	747.455	3.70457	0.466551	7.94034	2.01623e-15	3.64605e-14	aminotransferase class V domain-containing protein
NRRL3_02416	6163.82	-5.67465	0.715682	-7.92901	2.20899e-15	3.98834e-14	taurine dioxygenase TauD/TfdA domain-containing protein
NRRL3_03378	2897.76	-2.32423	0.293651	-7.91495	2.47353e-15	4.45896e-14	isochorismatase-like domain-containing protein
NRRL3_08851	3758.71	-2.10407	0.265845	-7.91467	2.47913e-15	4.46205e-14	major facilitator superfamily protein
NRRL3_10885	1299.46	-2.77021	0.350996	-7.89242	2.96383e-15	5.32608e-14	uncharacterized protein
NRRL3_02116	1840.34	3.1915	0.405264	7.87511	3.40439e-15	6.10822e-14	ribosome biogenesis protein Brx1
NRRL3_06301	385.836	-3.07046	0.39016	-7.86974	3.55391e-15	6.36655e-14	chloramphenicol acetyltransferase-like protein
NRRL3_01584	15236.4	2.49959	0.317654	7.86891	3.57731e-15	6.39848e-14	pyruvate dehydrogenase E1 component subunit beta, mitochondrial
NRRL3_04641	1482.52	3.38201	0.429911	7.86676	3.63951e-15	6.49961e-14	WD repeat-containing protein
NRRL3_05303	1104.88	2.5132	0.319693	7.86127	3.80253e-15	6.7802e-14	hypothetical protein
NRRL3_06926	2376.31	-2.45584	0.31242	-7.86067	3.82074e-15	6.80211e-14	AMP-dependent synthetase/ligase domain-containing protein
NRRL3_05974	5315.15	3.59492	0.457511	7.85757	3.91671e-15	6.96216e-14	nucleolar GTP-binding protein 1
NRRL3_06070	1008.14	-2.15331	0.2741	-7.85593	3.96826e-15	7.04289e-14	biogenesis of lysosome-related organelles complex 1 subunit 1-like protein
NRRL3_02061	22534.6	-2.31494	0.294835	-7.85166	4.10557e-15	7.26653e-14	benzoquinone reductase
NRRL3_04725	569.339	-5.75069	0.732421	-7.85162	4.10692e-15	7.26653e-14	hypothetical protein
NRRL3_08855	1989.34	-2.205	0.280862	-7.85082	4.13332e-15	7.30199e-14	nitronate monooxygenase domain-containing protein
NRRL3_08448	1510.46	-2.1108	0.268874	-7.85052	4.14309e-15	7.30801e-14	fungal-specific transcription factor
NRRL3_02419	4867.89	-3.66917	0.467695	-7.84522	4.32199e-15	7.61188e-14	voltage-gated potassium channel subunit beta-like protein
NRRL3_04637	4048.35	2.35182	0.299826	7.84394	4.36636e-15	7.67825e-14	54S ribosomal protein uL22m
NRRL3_08078	2465.28	3.38251	0.431278	7.843	4.39921e-15	7.72417e-14	ATP-dependent RNA helicase Ded1
NRRL3_07126	516.879	-11.6523	1.48834	-7.82904	4.91618e-15	8.6187e-14	AAA-type ATPase family protein
NRRL3_10564	1053.98	-3.24661	0.414816	-7.82662	5.01175e-15	8.77285e-14	major facilitator superfamily protein
NRRL3_04063	2275.31	-2.03673	0.260363	-7.82264	5.17275e-15	9.04089e-14	component of the plasma membrane-associated VapA-VipC-VapB methyltransferase complex
NRRL3_02098	7336.67	-3.01072	0.385034	-7.81937	5.30868e-15	9.26438e-14	hypothetical protein
NRRL3_01891	7883.05	3.38385	0.432907	7.81658	5.4279e-15	9.45805e-14	polyadenylate-binding protein, cytoplasmic and nuclear
NRRL3_01069	415.958	-2.54835	0.326105	-7.81452	5.51734e-15	9.59934e-14	alpha-glucuronidase
NRRL3_10254	134.705	-4.75225	0.608153	-7.81424	5.52953e-15	9.60599e-14	fatty acid hydroxylase
NRRL3_03819	802.231	-2.49958	0.319951	-7.81236	5.61279e-15	9.7359e-14	pyruvate/phosphoenolpyruvate kinase-like domain-containing protein
NRRL3_05017	6537.28	2.81004	0.359841	7.80914	5.75805e-15	9.9728e-14	mitochondrial GTP/GDP carrier protein 1
NRRL3_01589	1864.44	3.5503	0.454665	7.80861	5.7821e-15	9.99938e-14	bystin family protein
NRRL3_03886	314.812	3.33015	0.426781	7.80296	6.04706e-15	1.04419e-13	major facilitator superfamily protein
NRRL3_02637	9146.47	3.39006	0.434921	7.79464	6.45908e-15	1.11366e-13	rRNA 2'-O-methyltransferase fibrillarin
NRRL3_09503	3636.48	-2.5956	0.333122	-7.79173	6.60992e-15	1.13796e-13	six-hairpin glycosidase domain-containing protein
NRRL3_11793	1259.67	-2.78658	0.357729	-7.78964	6.72016e-15	1.1552e-13	ankyrin repeat domain-containing protein
NRRL3_08215	1280.39	3.38144	0.434198	7.78776	6.82056e-15	1.17071e-13	RNA recognition motif domain-containing protein
NRRL3_03351	543.808	3.72422	0.479269	7.77063	7.80973e-15	1.33849e-13	helicase, C-terminal domain-containing protein
NRRL3_08970	224.357	-3.14757	0.405801	-7.75643	8.7352e-15	1.49488e-13	methyltransferase
NRRL3_08611	238.117	-3.38522	0.437103	-7.74467	9.58282e-15	1.63749e-13	phenol hydroxylase, C-terminal dimerisation domain-containing protein
NRRL3_00811	1306.05	-2.39981	0.310496	-7.72894	1.08445e-14	1.85033e-13	methionine synthase domain-containing protein
NRRL3_07363	979.01	-3.61886	0.468261	-7.7283	1.08995e-14	1.85695e-13	glutathione transporter
NRRL3_10967	423.002	-2.4851	0.321648	-7.72614	1.10855e-14	1.88585e-13	glycoside hydrolase family 92 protein
NRRL3_11285	4570.55	3.59933	0.465949	7.72474	1.12084e-14	1.90384e-13	DNA-directed RNA polymerase I subunit Rpa1
NRRL3_08632	138.863	-5.97115	0.773008	-7.72456	1.12244e-14	1.90384e-13	extradiol aromatic ring-opening dioxygenase-like protein
NRRL3_07462	1181.45	-2.36519	0.306336	-7.72092	1.15497e-14	1.95612e-13	alpha/beta hydrolase fold-3 domain-containing protein
NRRL3_05137	1975.98	2.4265	0.314375	7.71847	1.1773e-14	1.99101e-13	ribosome biogenesis protein Nop53-like protein
NRRL3_09005	364.365	5.80366	0.75194	7.71825	1.17934e-14	1.99153e-13	RmlC-like cupin domain-containing protein
NRRL3_09990	1298.15	3.17744	0.412072	7.71089	1.24945e-14	2.10682e-13	DNA polymerase V-like protein
NRRL3_07447	9665.53	-2.31137	0.299935	-7.70624	1.29579e-14	2.18176e-13	short-chain dehydrogenase/reductase family protein
NRRL3_01150	6874.63	-2.04435	0.265304	-7.70568	1.30149e-14	2.18815e-13	amidohydrolase-related domain-containing protein
NRRL3_00196	905.948	2.1096	0.273842	7.70371	1.32177e-14	2.21898e-13	mitochondria homeostasis protein Sym1
NRRL3_10133	368.455	-3.18233	0.413189	-7.70187	1.34094e-14	2.24789e-13	beta-glucosidase
NRRL3_05627	273.309	-3.3546	0.435622	-7.70072	1.353e-14	2.2648e-13	concanavalin A-like lectin/glucanase domain-containing protein
NRRL3_06386	158.375	-4.74878	0.617142	-7.6948	1.41716e-14	2.36874e-13	hypothetical protein
NRRL3_09573	247.387	-2.92681	0.380686	-7.68826	1.49144e-14	2.48927e-13	aminoglycoside phosphotransferase domain-containing protein
NRRL3_10689	11373.4	-2.02348	0.263423	-7.68149	1.57246e-14	2.62069e-13	WW domain-containing protein
NRRL3_11113	141.478	-3.92919	0.511577	-7.68054	1.58421e-14	2.63644e-13	succinate dehydrogenase/fumarate reductase flavoprotein catalytic domain-containing protein
NRRL3_00076	4745.92	-1.98509	0.258539	-7.67811	1.61449e-14	2.68295e-13	pyruvate decarboxylase
NRRL3_07994	220.716	-3.25643	0.424183	-7.67693	1.62942e-14	2.70384e-13	GMC oxidoreductase
NRRL3_04085	3554.31	3.7161	0.484154	7.67546	1.64827e-14	2.73118e-13	S1 RNA-binding domain-containing protein
NRRL3_11511	701.339	-2.71431	0.35371	-7.67384	1.66925e-14	2.76197e-13	hypothetical protein
NRRL3_11273	11395.3	2.30095	0.300501	7.65704	1.90261e-14	3.14354e-13	pentafunctional AROM polypeptide
NRRL3_06367	210.473	-7.31787	0.956708	-7.649	2.02542e-14	3.33842e-13	tannase
NRRL3_06515	1535.31	3.4543	0.451605	7.64894	2.02637e-14	3.33842e-13	RNA polymerase I associated factor Rpa49-like protein
NRRL3_10369.1	37550.3	5.96226	0.779529	7.64853	2.03288e-14	3.34435e-13	methyltransferase, type 11
NRRL3_04741	751.147	3.50075	0.457742	7.64787	2.04337e-14	3.3568e-13	DNA-directed RNA polymerase I subunit Rpa34-like protein
NRRL3_07516	1102.21	3.04138	0.397749	7.64648	2.06548e-14	3.38827e-13	60S ribosome subunit biogenesis protein Nip7
NRRL3_00660	319.997	-2.95758	0.386881	-7.6447	2.09436e-14	3.43074e-13	carboxylesterase family protein
NRRL3_07383	157.27	3.6387	0.476372	7.63836	2.19999e-14	3.59523e-13	deoxyribonuclease TatD
NRRL3_11507	1471.14	-2.11748	0.277219	-7.6383	2.20104e-14	3.59523e-13	BTB/POZ domain-containing protein
NRRL3_09145	2968.79	-2.04053	0.267157	-7.63793	2.20738e-14	3.60047e-13	fungal-specific transcription factor
NRRL3_06745	1924.66	-3.58389	0.469259	-7.63733	2.21775e-14	3.61226e-13	amidase family protein
NRRL3_00053	328.765	-4.56141	0.59799	-7.62791	2.38599e-14	3.88079e-13	oligopeptide transporter OPT superfamily protein
NRRL3_07179.2	224.481	-3.49391	0.458449	-7.62114	2.51436e-14	4.08379e-13	hypothetical protein
NRRL3_06381	143.728	-6.34629	0.832775	-7.62066	2.52381e-14	4.09335e-13	hypothetical protein
NRRL3_07878	1258.72	-4.36302	0.572838	-7.6165	2.60647e-14	4.22145e-13	tannase
NRRL3_08023	2966.12	3.97996	0.523087	7.6086	2.77083e-14	4.48133e-13	pescadillo protein
NRRL3_01776	1401.33	-4.78665	0.629489	-7.60402	2.87066e-14	4.63626e-13	aorsin
NRRL3_02519	821.709	2.27181	0.298812	7.60281	2.89769e-14	4.67334e-13	ATP-dependent RNA helicase Rok1
NRRL3_07551	6378.84	-2.02922	0.266931	-7.60206	2.91465e-14	4.69409e-13	glycoside hydrolase family 125 protein
NRRL3_07347	1237.09	-2.30244	0.302963	-7.59975	2.96701e-14	4.77084e-13	fungal-specific transcription factor
NRRL3_03068	12241.6	2.12422	0.279518	7.59959	2.97061e-14	4.77084e-13	glucokinase GlkA
NRRL3_04938	1826.53	-2.66333	0.35049	-7.59887	2.98717e-14	4.79074e-13	long-chain-fatty-acid--CoA ligase FadD17-like protein
NRRL3_02452	7274.3	-5.93097	0.781379	-7.59039	3.18951e-14	5.10811e-13	hypothetical protein
NRRL3_04373	1139.83	2.57092	0.339394	7.57502	3.5907e-14	5.74262e-13	caspase-like domain-containing protein
NRRL3_06909	23573.8	2.69972	0.356521	7.57241	3.66362e-14	5.85109e-13	heat shock protein 70
NRRL3_04128	1847.53	2.52383	0.333346	7.57119	3.69826e-14	5.89822e-13	hypothetical protein
NRRL3_11498	287.105	-8.35816	1.10404	-7.57053	3.71691e-14	5.91973e-13	RmlC-like cupin domain-containing protein
NRRL3_11493	1570.39	-6.43154	0.85004	-7.56617	3.84402e-14	6.1137e-13	hypothetical protein
NRRL3_08708	308.14	-5.6164	0.742499	-7.56419	3.90288e-14	6.19873e-13	xylanase Xyn10B
NRRL3_07736	1327.37	3.56877	0.472327	7.55572	4.1655e-14	6.60669e-13	fungal-specific transcription factor
NRRL3_09979	201.22	-4.5234	0.598757	-7.55464	4.20016e-14	6.65248e-13	EthD domain-containing protein
NRRL3_10912	35540	2.7727	0.367126	7.55245	4.27138e-14	6.75596e-13	non-ribosomal peptide synthetase
NRRL3_04965	863.148	-3.14561	0.416549	-7.55158	4.30005e-14	6.79195e-13	fungal-specific transcription factor
NRRL3_02650	5661.06	2.41531	0.320105	7.54536	4.51035e-14	7.11434e-13	pleiotropic ABC efflux transporter of multiple drugs
NRRL3_09112	594.263	-2.25955	0.299569	-7.54269	4.60384e-14	7.25183e-13	molybdopterin synthase sulfur carrier subunit
NRRL3_10188	243.537	-3.65401	0.484642	-7.53961	4.71369e-14	7.4147e-13	EthD domain-containing protein
NRRL3_00253	1771.4	-2.12237	0.281579	-7.53737	4.79545e-14	7.533e-13	iron-type alcohol dehydrogenase domain-containing protein
NRRL3_03214	1271.65	-4.43533	0.58873	-7.53372	4.93165e-14	7.73635e-13	glyceraldehyde-3-phosphate dehydrogenase
NRRL3_07648a1	215.11	-4.78515	0.635982	-7.52404	5.31085e-14	8.31985e-13	hypothetical protein
NRRL3_07913	160.397	2.97517	0.395577	7.52109	5.43202e-14	8.49807e-13	high-affinity methionine permease
NRRL3_02514	2484.88	3.45221	0.459567	7.51188	5.82857e-14	9.10605e-13	nucleolar complex protein 2-like protein
NRRL3_10001	2100.22	2.238	0.298013	7.50973	5.92481e-14	9.24383e-13	chitin synthesis regulation, Congo red resistance, RCR-like protein
NRRL3_09721	306.277	-2.78478	0.371157	-7.50297	6.23877e-14	9.72047e-13	class I glutamine amidotransferase-like domain-containing protein
NRRL3_04042	1813.49	-1.99448	0.265854	-7.50216	6.27765e-14	9.76778e-13	aldehyde dehydrogenase domain-containing protein
NRRL3_02417	1546.44	-4.2761	0.570576	-7.49435	6.66278e-14	1.0353e-12	major facilitator superfamily protein
NRRL3_08211	10512.7	1.9556	0.261147	7.4885	6.96649e-14	1.08103e-12	3-hydroxy-3-methylglutaryl-coenzyme A reductase
NRRL3_07067	6678.2	-2.63528	0.351983	-7.48697	7.0482e-14	1.09223e-12	AMMECR1-like protein
NRRL3_01395	216.221	-4.04915	0.541174	-7.48217	7.31073e-14	1.13139e-12	glycoside hydrolase-like protein
NRRL3_11611	2564.1	2.44256	0.326484	7.48138	7.35439e-14	1.13661e-12	mitochondrial RNA-splicing protein
NRRL3_01881	310.449	-3.20728	0.429122	-7.47407	7.77517e-14	1.20003e-12	nucleoside phosphorylase domain-containing protein
NRRL3_01347	1779.29	-2.34676	0.314176	-7.46958	8.04533e-14	1.24006e-12	tripeptidyl aminopeptidase-like protein
NRRL3_02959	293.547	-2.90271	0.388843	-7.46501	8.32958e-14	1.28215e-12	fungal-specific transcription factor
NRRL3_11350	4094.41	-2.97209	0.398189	-7.46403	8.39184e-14	1.29001e-12	3-hydroxyisobutyrate dehydrogenase-like protein
NRRL3_11335	1737.37	1.9492	0.261205	7.46235	8.4996e-14	1.30482e-12	ATP-dependent RNA helicase Dbp10
NRRL3_02002	1756.23	3.59108	0.481459	7.45875	8.73497e-14	1.33917e-12	RNA cytidine acetyltransferase
NRRL3_01556	4486.71	-2.58335	0.346374	-7.45826	8.76703e-14	1.34229e-12	hypothetical protein
NRRL3_05376	288.44	2.56015	0.343349	7.45641	8.89119e-14	1.35949e-12	NADPH dehydrogenase
NRRL3_08603	1347.89	-2.23082	0.299248	-7.45476	9.00323e-14	1.37438e-12	short-chain dehydrogenase/reductase family protein
NRRL3_05497	6863.29	3.35866	0.450547	7.45462	9.01249e-14	1.37438e-12	nucleolar protein 58
NRRL3_07808	207.995	-3.22887	0.433302	-7.45178	9.20893e-14	1.40247e-12	plasma membrane fusion protein
NRRL3_08581	3207.57	-1.92887	0.258908	-7.45001	9.33329e-14	1.41953e-12	phthalate dioxygenase reductase-like protein
NRRL3_03399	12021.2	-2.92979	0.393753	-7.44068	1.00171e-13	1.52151e-12	hypothetical protein
NRRL3_08081	1138.02	3.27542	0.440782	7.43092	1.07848e-13	1.63595e-12	ribosome biogenesis protein Ytm1
NRRL3_04615	566.366	-3.22253	0.433982	-7.4255	1.12352e-13	1.70202e-12	delta-1-pyrroline-5-carboxylate dehydrogenase, mitochondrial
NRRL3_05748	7577.4	2.43335	0.327848	7.42221	1.15182e-13	1.74261e-12	clustered mitochondria protein
NRRL3_04582	1672.68	-2.18821	0.2949	-7.42018	1.1696e-13	1.76717e-12	epoxide hydrolase-like protein
NRRL3_06169	137.367	-4.04338	0.545078	-7.41797	1.1893e-13	1.79458e-12	fungal-specific transcription factor
NRRL3_03897	371.163	-3.11687	0.420888	-7.40545	1.30706e-13	1.96969e-12	NADP-dependent oxidoreductase domain-containing protein
NRRL3_05150	6442.75	3.25802	0.439993	7.4047	1.31443e-13	1.97819e-12	glutaminase
NRRL3_09830	451.194	-3.91609	0.529071	-7.40182	1.34328e-13	2.01896e-12	major facilitator superfamily protein
NRRL3_00220	4862.41	2.96077	0.400332	7.3958	1.40564e-13	2.10992e-12	serine O-acetyltransferase
NRRL3_06317	47888.9	2.77282	0.375195	7.39033	1.46464e-13	2.19562e-12	beta-1,3-glucanosyltransferase
NRRL3_07114	959.348	3.04472	0.412252	7.38559	1.5178e-13	2.27234e-12	sulfhydryl oxidase
NRRL3_06171	188.871	-3.70076	0.501131	-7.38482	1.52665e-13	2.28262e-12	FAD-binding domain-containing protein
NRRL3_07324	292.224	-4.03346	0.547008	-7.37368	1.65979e-13	2.47846e-12	thiamine pyrophosphate enzyme domain-containing protein
NRRL3_06209	215.429	-2.93694	0.39868	-7.36666	1.74962e-13	2.60743e-12	oxoglutarate/iron-dependent dioxygenase domain-containing protein
NRRL3_01626	527.718	-2.81864	0.382626	-7.36657	1.7507e-13	2.60743e-12	hypothetical protein
NRRL3_05104	4707.86	2.31472	0.314484	7.36038	1.83394e-13	2.72787e-12	13kDa ribonucleoprotein-associated protein
NRRL3_03360	807.715	2.93476	0.399216	7.35131	1.96271e-13	2.91562e-12	threonylcarbamoyl-AMP synthase
NRRL3_06787	11534.9	2.76292	0.375912	7.34992	1.98327e-13	2.94237e-12	eukaryotic translation initiation factor 4G domain-containing protein
NRRL3_06857	817.668	-2.60147	0.354183	-7.34498	2.05794e-13	3.04921e-12	N amino acid transport system protein
NRRL3_08902	265.085	-8.23604	1.12142	-7.34427	2.06878e-13	3.06132e-12	rhodanese-like domain-containing protein
NRRL3_08204	1997.4	3.49701	0.476275	7.34241	2.09783e-13	3.10031e-12	RNA recognition motif domain-containing protein
NRRL3_10176	325.741	-2.8991	0.395077	-7.33807	2.16694e-13	3.19832e-12	PrpF-like protein
NRRL3_07918	1905.02	-2.55408	0.348082	-7.33757	2.175e-13	3.20609e-12	molybdenum cofactor sulfurase
NRRL3_08148	9758.67	2.35331	0.320751	7.33686	2.18655e-13	3.219e-12	asparagine synthetase, glutamine-hydrolysing
NRRL3_10470	5148.96	-1.85645	0.253112	-7.33453	2.22505e-13	3.27149e-12	AMP-dependent synthetase/ligase domain-containing protein
NRRL3_01337	734.303	-2.34422	0.319843	-7.32929	2.31383e-13	3.39765e-12	hypothetical protein
NRRL3_10297	47583.1	3.69093	0.504069	7.32226	2.43829e-13	3.57585e-12	6-phosphofructokinase PfkA
NRRL3_09720	531.484	-2.23684	0.30551	-7.32168	2.44887e-13	3.58678e-12	hypothetical protein
NRRL3_01952	721.588	-2.11327	0.288803	-7.31734	2.52939e-13	3.7e-12	NAD(P)H-dependent D-xylose reductase XyrA
NRRL3_07349	1596.27	-3.45293	0.47192	-7.31677	2.54004e-13	3.71085e-12	major facilitator superfamily protein
NRRL3_05726	2929	2.46477	0.337226	7.30896	2.69225e-13	3.92822e-12	THUMP domain-containing protein
NRRL3_02409	5089.72	2.38988	0.327577	7.29562	2.97284e-13	4.33213e-12	H/ACA ribonucleoprotein complex subunit 1
NRRL3_01396	166.779	-4.33714	0.59491	-7.29041	3.09008e-13	4.49725e-12	alpha-L-fucosidase-like protein
NRRL3_07506	9564.42	2.45773	0.337142	7.28992	3.10149e-13	4.50815e-12	sodium/hydrogen antiporter
NRRL3_06237	11008.5	2.7096	0.371961	7.28464	3.22539e-13	4.68232e-12	non-ribosomal peptide synthetase-like protein
NRRL3_11504	166.303	-5.22826	0.717881	-7.2829	3.26723e-13	4.73708e-12	alcohol dehydrogenase domain-containing protein
NRRL3_11394	222.889	-4.11752	0.565499	-7.28122	3.30816e-13	4.79037e-12	hypothetical protein
NRRL3_09724	650.985	-2.31921	0.31854	-7.28076	3.31934e-13	4.8005e-12	hypothetical protein
NRRL3_02523	2611.02	-2.31165	0.317626	-7.27791	3.39041e-13	4.89711e-12	L-arabinitol 4-dehydrogenase LadA
NRRL3_02243	640.479	-2.28493	0.314232	-7.27149	3.5555e-13	5.12912e-12	major facilitator superfamily protein
NRRL3_10338	2582.26	3.19283	0.439309	7.26783	3.65309e-13	5.26329e-12	adoMet-dependent rRNA methyltransferase
NRRL3_10266	217.577	-3.24081	0.446151	-7.26394	3.75968e-13	5.41007e-12	transcriptional regulator PAI 2-like protein
NRRL3_02178	9652.7	4.04075	0.5563	7.26362	3.76862e-13	5.41615e-12	bifunctional P-450:NADPH-P450 reductase Fum6
NRRL3_09164	948.153	3.37301	0.464732	7.25796	3.92965e-13	5.64052e-12	RNA polymerase Rpb7 N-terminal domain-containing protein
NRRL3_07751	2214.32	3.52048	0.485147	7.25652	3.97173e-13	5.69381e-12	small-subunit processome Utp12 domain-containing protein
NRRL3_11673	122.482	-5.78695	0.797588	-7.25556	4.00002e-13	5.7272e-12	bZIP transcription factor
NRRL3_08553	641.697	-3.29741	0.454677	-7.25221	4.10029e-13	5.86347e-12	peptide-N4-(N-acetyl-beta-glucosaminyl)asparagine amidase-like protein
NRRL3_07062	8042.42	2.96766	0.409272	7.25107	4.13496e-13	5.90569e-12	nucleolar protein 56
NRRL3_07940	1750.33	-2.02346	0.2792	-7.24733	4.25055e-13	6.06324e-12	major facilitator superfamily protein
NRRL3_10829	709.072	-2.23942	0.309243	-7.24164	4.43294e-13	6.31556e-12	FAD-dependent oxidoreductase domain-containing protein
NRRL3_04290	588.905	-3.94234	0.544423	-7.24132	4.44333e-13	6.32253e-12	2-oxoglutarate-Fe(II) type oxidoreductase
NRRL3_00210	1034.41	-4.48575	0.619634	-7.23936	4.50806e-13	6.40669e-12	2-oxoisovalerate dehydrogenase subunit alpha, mitochondrial
NRRL3_00934	2537.2	3.7963	0.524496	7.238	4.55355e-13	6.46335e-12	arrestin domain-containing protein
NRRL3_01774	1973.98	-2.82259	0.390005	-7.2373	4.57696e-13	6.48854e-12	cysteine aminopeptidase
NRRL3_10301	190.556	-4.31197	0.595984	-7.23505	4.65361e-13	6.58908e-12	caffeine resistance protein
NRRL3_02955	965.552	-2.72312	0.376422	-7.23422	4.68204e-13	6.62117e-12	flavin amine oxidase-like protein
NRRL3_00720	246.051	-3.54714	0.490912	-7.22562	4.98836e-13	7.04567e-12	hypothetical protein
NRRL3_08788	803.787	-2.18149	0.301982	-7.22393	5.05071e-13	7.12498e-12	alpha/beta hydrolase fold-1 domain-containing protein
NRRL3_10512	1695.16	2.75489	0.381536	7.22052	5.17876e-13	7.29665e-12	KRR1 interacting protein 1-like protein
NRRL3_06630	9692.93	-2.01394	0.279263	-7.21163	5.52847e-13	7.77983e-12	fungal-specific transcription factor
NRRL3_05546	1637.93	-2.06432	0.286298	-7.21038	5.57978e-13	7.84243e-12	fungal-specific transcription factor
NRRL3_10706	22707.2	1.82924	0.253756	7.20865	5.65104e-13	7.93287e-12	isocitrate dehydrogenase [NAD] subunit 1, mitochondrial
NRRL3_02195	2578.63	3.96944	0.550773	7.20703	5.7187e-13	8.01805e-12	delta(14)-sterol reductase
NRRL3_01976	1249.91	2.67709	0.371741	7.2015	5.95545e-13	8.33981e-12	tRNA (guanine-N(7)-)-methyltransferase non-catalytic subunit Trm82
NRRL3_07819	44400.4	-1.88665	0.261991	-7.20119	5.96892e-13	8.34849e-12	fructose-1,6-bisphosphatase
NRRL3_05342	2928.45	2.20103	0.305791	7.19783	6.11795e-13	8.54652e-12	spherulation-specific family 4 protein
NRRL3_04336	140.255	-3.7036	0.514604	-7.19699	6.15575e-13	8.58326e-12	aldehyde dehydrogenase domain-containing protein
NRRL3_06706	2053.06	3.34201	0.464367	7.19691	6.1592e-13	8.58326e-12	ribosome assembly factor, component of the Rpf2-Rrs1 complex
NRRL3_09523	128.223	-4.68702	0.651667	-7.19235	6.36843e-13	8.86408e-12	hypothetical protein
NRRL3_00777	1721.91	2.38111	0.331199	7.18936	6.50937e-13	9.04929e-12	alpha,alpha-trehalose-phosphate synthase [UDP-forming]
NRRL3_06396	1926.8	2.81028	0.391254	7.18274	6.83295e-13	9.48764e-12	WD repeat-containing protein
NRRL3_11102	445.057	-4.4415	0.618666	-7.17915	7.01448e-13	9.72794e-12	proton-dependent oligopeptide transporter family protein
NRRL3_05826	1131.89	-1.95401	0.272296	-7.17605	7.17535e-13	9.93903e-12	succinate dehydrogenase/fumarate reductase flavoprotein catalytic domain-containing protein
NRRL3_01324	1330.63	-3.79976	0.530475	-7.16294	7.89627e-13	1.09244e-11	2-oxoisovalerate dehydrogenase subunit beta, mitochondrial
NRRL3_03213	136.357	-5.45507	0.761686	-7.16183	7.96073e-13	1.10004e-11	major facilitator superfamily, sugar/inositol transporter-like protein
NRRL3_10486	24519.9	-1.72157	0.240679	-7.15297	8.49226e-13	1.17207e-11	vacuolar protein sorting-associated protein 70-like protein
NRRL3_07022	6901.12	1.99906	0.279672	7.14788	8.81315e-13	1.2149e-11	inositol phosphorylceramide synthase catalytic subunit
NRRL3_09150	465.578	-2.32353	0.325158	-7.14586	8.94362e-13	1.23141e-11	alpha/beta hydrolase fold-3 domain-containing protein
NRRL3_07304	1469.95	3.3973	0.475533	7.1442	9.05194e-13	1.24483e-11	RNA (C5-cytosine) methyltransferase Nop2-like protein
NRRL3_10999	26471.2	2.32276	0.325294	7.14051	9.29862e-13	1.27723e-11	translation elongation factor 1 beta
NRRL3_08011	192.157	-4.00567	0.561312	-7.13626	9.59018e-13	1.3157e-11	2-dehydro-3-deoxy-D-gluconate 5-dehydrogenase
NRRL3_00739	118.255	-4.20093	0.589749	-7.12326	1.05401e-12	1.4443e-11	hypothetical protein
NRRL3_05283	21339.1	1.92437	0.27048	7.11464	1.12209e-12	1.53575e-11	glucose-6-phosphate 1-dehydrogenase GsdA
NRRL3_10650	4948.1	-2.30088	0.323476	-7.11297	1.13572e-12	1.55256e-11	short-chain dehydrogenase/reductase family protein
NRRL3_06989	892.559	-2.1733	0.305576	-7.11214	1.14253e-12	1.56002e-11	alpha/beta hydrolase fold domain-containing protein
NRRL3_00705	728.108	-4.43342	0.623563	-7.10982	1.16195e-12	1.58464e-11	hypothetical protein
NRRL3_09689	192.874	-3.04489	0.428568	-7.10479	1.20505e-12	1.64147e-11	fungal-specific transcription factor
NRRL3_01665	3109.32	-2.38214	0.335391	-7.10257	1.22461e-12	1.66613e-11	glycosyltransferase family 25 protein
NRRL3_03257	4349.47	-1.92671	0.271287	-7.10211	1.22868e-12	1.66969e-11	extracellular membrane protein, CFEM domain-containing protein
NRRL3_11274	11099	2.39569	0.337532	7.09767	1.26878e-12	1.72215e-11	zinc finger domain-containing protein, C2H2-type
NRRL3_03347	19980.6	2.43988	0.343941	7.09391	1.3038e-12	1.7658e-11	heat shock protein, mitochondrial
NRRL3_11704	4049.76	-2.27071	0.320094	-7.09388	1.30401e-12	1.7658e-11	nucleoside phosphorylase domain-containing protein
NRRL3_11150	2902.24	2.97469	0.419345	7.09367	1.30601e-12	1.76642e-11	Lupus La-like protein
NRRL3_02078	1935.54	3.16992	0.447099	7.08996	1.34147e-12	1.81225e-11	WD repeat-containing protein
NRRL3_05151	2402.5	-2.33714	0.330013	-7.08195	1.42136e-12	1.91792e-11	peptidase M20 carboxypeptidase S-like protein
NRRL3_06124	778.382	2.65185	0.374493	7.08116	1.4295e-12	1.92664e-11	U3 small nucleolar RNA-associated protein 7
NRRL3_02349	226.267	-3.66006	0.517	-7.07941	1.44769e-12	1.94887e-11	major facilitator superfamily protein
NRRL3_04424	1688.38	-2.45906	0.347379	-7.0789	1.45307e-12	1.95382e-11	hypothetical protein
NRRL3_06652	415.006	2.31757	0.327488	7.07681	1.47512e-12	1.98115e-11	RNA polymerase III subunit Rpc25 domain-containing protein
NRRL3_07461	956.805	-1.99856	0.282502	-7.0745	1.49993e-12	2.01211e-11	fungal-specific transcription factor
NRRL3_06793	483.425	-2.59157	0.366521	-7.07073	1.54126e-12	2.06515e-11	fungal-specific transcription factor
NRRL3_05753	960.149	2.06149	0.292036	7.05904	1.67659e-12	2.24385e-11	P-loop containing nucleoside triphosphate hydrolase domain-containing protein
NRRL3_10088	738.453	2.48454	0.352398	7.05038	1.78433e-12	2.38527e-11	glycosyltransferase family 1 protein
NRRL3_06108	19784.9	3.03112	0.429984	7.04938	1.79721e-12	2.3997e-11	calcipressin-like protein
NRRL3_04431	2480.63	3.38772	0.48079	7.04615	1.83932e-12	2.45307e-11	ribosomal L1 domain-containing protein
NRRL3_04794	7601.9	-1.81434	0.257517	-7.04552	1.84765e-12	2.46132e-11	myb domain-containing protein
NRRL3_03567	1698.95	2.4383	0.34673	7.03227	2.03205e-12	2.70383e-11	uncharacterized protein
NRRL3_06449	417.327	-2.89012	0.41131	-7.02662	2.11602e-12	2.8123e-11	FAD-dependent oxidoreductase domain-containing protein
NRRL3_10258	1864.84	-3.15211	0.448614	-7.02632	2.12046e-12	2.81494e-11	tannase/feruloyl esterase family protein
NRRL3_06210	658.496	-2.51977	0.359146	-7.016	2.28313e-12	3.02739e-11	fungal-specific transcription factor
NRRL3_10771	2165.19	3.34795	0.47742	7.01259	2.33947e-12	3.09852e-11	ribosome biogenesis protein Erb1
NRRL3_04160	413.321	-3.13247	0.446806	-7.01081	2.36945e-12	3.13461e-11	oxoglutarate/iron-dependent dioxygenase domain-containing protein
NRRL3_05914	1766.36	3.51307	0.501244	7.00871	2.40527e-12	3.17834e-11	midasin-like protein
NRRL3_02101	3327.7	-2.35998	0.336927	-7.00441	2.48023e-12	3.27361e-11	fungal-specific transcription factor
NRRL3_11293	1689.26	3.93803	0.56225	7.00406	2.48648e-12	3.2781e-11	P-loop containing nucleoside triphosphate hydrolase domain-containing protein
NRRL3_08195	3309.25	-2.52364	0.360364	-7.00302	2.50497e-12	3.29869e-11	fungal-specific transcription factor GaaR, galacturonic acid utilization
NRRL3_06361	161.241	-5.03442	0.718934	-7.00261	2.51235e-12	3.30462e-11	hypothetical protein
NRRL3_04660	40865.3	1.96451	0.280588	7.00138	2.5345e-12	3.32993e-11	hypothetical protein
NRRL3_10538	6010.93	-2.25831	0.322649	-6.99927	2.57299e-12	3.37664e-11	alcohol dehydrogenase domain-containing protein
NRRL3_10830	135.562	-4.10369	0.586774	-6.99365	2.67834e-12	3.51089e-11	major facilitator superfamily protein
NRRL3_08458	3036.28	2.43015	0.34765	6.99024	2.74425e-12	3.59319e-11	37S ribosomal protein Mrps35, mitochondrial
NRRL3_02950	5768.72	2.94884	0.421868	6.98996	2.74956e-12	3.59603e-11	hypothetical protein
NRRL3_07858	3828.38	1.94729	0.278941	6.98101	2.9307e-12	3.82858e-11	transcriptional regulator PAI 2-like protein
NRRL3_06109	2258.02	2.04153	0.292474	6.98022	2.94716e-12	3.84571e-11	mitochondrial matrix co-chaperone
NRRL3_07024	833.139	2.22945	0.319414	6.97981	2.9558e-12	3.85261e-11	GNAT domain-containing protein
NRRL3_10995	1615.73	3.34655	0.480074	6.9709	3.14922e-12	4.10005e-11	Sas10/Utp3/C1D family protein
NRRL3_07054	19752.5	-1.74429	0.250336	-6.96779	3.21957e-12	4.1869e-11	fungal-specific transcription factor
NRRL3_00987	9357.2	-3.3852	0.485927	-6.96648	3.24965e-12	4.22124e-11	aspartic peptidase, extracellular
NRRL3_01462	3340.25	-2.14798	0.308474	-6.96324	3.3254e-12	4.31475e-11	glycoside hydrolase family 92 protein
NRRL3_05822	1496.47	2.97918	0.42835	6.95501	3.52546e-12	4.56917e-11	DNA-directed RNA polymerases I and III subunit RPAC1
NRRL3_00897	1748.64	-2.99543	0.430798	-6.95322	3.57049e-12	4.62231e-11	mannan endo-1,6-alpha-mannosidase
NRRL3_07315	766.928	-2.29608	0.330426	-6.94884	3.68291e-12	4.76249e-11	fungal-specific transcription factor
NRRL3_04417	60628.6	2.83103	0.40747	6.94783	3.70946e-12	4.79142e-11	elongation factor 3
NRRL3_09618	216.613	-4.88016	0.702513	-6.94671	3.73892e-12	4.82404e-11	alcohol dehydrogenase domain-containing protein
NRRL3_10831	176.872	-3.6895	0.531215	-6.9454	3.77392e-12	4.86374e-11	hydantoinase B/oxoprolinase family protein
NRRL3_01911	1294.93	-2.43877	0.351148	-6.94514	3.78088e-12	4.86725e-11	cytochrome P450-like protein
NRRL3_09163	7218.79	-2.54132	0.365977	-6.94393	3.81338e-12	4.89811e-11	AIF-like oxidoreductase
NRRL3_11326	3467.47	-2.12357	0.305817	-6.94393	3.81339e-12	4.89811e-11	short-chain dehydrogenase/reductase family protein
NRRL3_02858	4149.29	-2.80846	0.404561	-6.942	3.86589e-12	4.96e-11	peptidase M24 domain-containing protein
NRRL3_04726	289.721	-4.25116	0.612986	-6.93517	4.05723e-12	5.19969e-11	cytochrome P450-like protein
NRRL3_07309	101.074	-4.80412	0.693876	-6.9236	4.40321e-12	5.6368e-11	DNA photolyase, N-terminal domain-containing protein
NRRL3_03041	846.525	2.78963	0.403101	6.92042	4.50302e-12	5.75815e-11	pre-rRNA-processing protein
NRRL3_09733	10277	3.413	0.493737	6.91259	4.75876e-12	6.0784e-11	importin beta N-terminal domain-containing protein
NRRL3_02454	3360.2	-2.32151	0.33589	-6.91153	4.79444e-12	6.11717e-11	ABC transporter type 1, transmembrane domain-containing protein
NRRL3_09692	5076.64	3.33482	0.482983	6.90464	5.03322e-12	6.4147e-11	peptidyl-prolyl cis-trans isomerase, FKBP-type
NRRL3_03516	4752.55	-1.7113	0.247909	-6.90291	5.09482e-12	6.48602e-11	acetyl-coenzyme A synthetase, N-terminal domain-containing protein
NRRL3_06879	3265.59	-2.07676	0.301048	-6.89843	5.2579e-12	6.68262e-11	Phox and Bem1, PB1 domain-containing protein
NRRL3_02290	2790.55	2.46937	0.357965	6.89835	5.2609e-12	6.68262e-11	phosphoribosylaminoimidazole carboxylase
NRRL3_07362	163.102	-3.69249	0.53569	-6.89296	5.46442e-12	6.93347e-11	uncharacterized protein
NRRL3_09936	2899.11	-4.09257	0.593972	-6.89017	5.57241e-12	7.06269e-11	mitochondrial carrier protein-like protein
NRRL3_01148	577.485	-2.21191	0.321136	-6.88777	5.66756e-12	7.17537e-11	short-chain dehydrogenase/reductase family protein
NRRL3_01696	759.574	-2.0741	0.301296	-6.88392	5.82284e-12	7.36384e-11	zinc finger domain-containing protein, C2H2-type
NRRL3_05687	2787.09	-2.12394	0.308746	-6.87925	6.01676e-12	7.60072e-11	crotonase superfamily protein
NRRL3_04922	5683.29	1.69156	0.245974	6.877	6.11261e-12	7.71331e-11	uncharacterized protein
NRRL3_04970	26826.1	2.28598	0.332563	6.87384	6.24981e-12	7.87778e-11	pyruvate dehydrogenase complex, alpha subunit E1
NRRL3_08354	175.539	-2.88608	0.419916	-6.873	6.28655e-12	7.9154e-11	FAD-dependent oxidoreductase domain-containing protein
NRRL3_01190	398.506	-2.51072	0.365335	-6.87239	6.31362e-12	7.94077e-11	fungal-specific transcription factor
NRRL3_10036	2060.71	3.46932	0.504987	6.87013	6.41452e-12	8.05886e-11	WD repeat-containing protein
NRRL3_10370	550.698	4.11112	0.598552	6.86844	6.49093e-12	8.14594e-11	fungal-specific transcription factor
NRRL3_08156	311.87	-2.92018	0.425391	-6.8647	6.66317e-12	8.35297e-11	4-hydroxyphenylpyruvate dioxygenase
NRRL3_01362	2621.18	2.71341	0.395402	6.86241	6.77061e-12	8.4784e-11	plasma membrane proteolipid
NRRL3_02125	13750.6	2.5253	0.368046	6.86138	6.81997e-12	8.5309e-11	phospho-2-dehydro-3-deoxyheptonate aldolase, phenylalanine-inhibited
NRRL3_11257	4327.7	2.89749	0.422414	6.85935	6.91746e-12	8.64343e-11	ribosomal protein L7Ae/L30e/S12e/Gadd45 domain-containing protein
NRRL3_10599	779.699	-2.10814	0.307596	-6.8536	7.20157e-12	8.98866e-11	neutral/alkaline nonlysosomal ceramidase-like protein
NRRL3_11752	603.017	-4.62398	0.674743	-6.85296	7.23374e-12	9.019e-11	invertase Suc32A
NRRL3_06918	33683.3	1.97551	0.288297	6.85232	7.26612e-12	9.04954e-11	60S acidic ribosomal protein P2
NRRL3_10360	311.173	2.42251	0.35356	6.85176	7.29463e-12	9.07521e-11	dihydroxy acid dehydratase
NRRL3_07910	2694.04	-2.22102	0.324313	-6.84839	7.46844e-12	9.27176e-11	diphthine--ammonia ligase-like protein
NRRL3_08392	219.641	3.46964	0.506636	6.84839	7.46876e-12	9.27176e-11	glycoside hydrolase family 12 protein
NRRL3_00143	2761.25	-2.059	0.300685	-6.84769	7.50517e-12	9.30689e-11	AMP-dependent CoA ligase AzaF
NRRL3_00058	1418.73	-1.96275	0.286706	-6.84588	7.60095e-12	9.4155e-11	alpha/beta hydrolase fold-1 domain-containing protein
NRRL3_01811	1478.83	-2.43909	0.356331	-6.84501	7.64711e-12	9.46247e-11	OHCU decarboxylase, involved in purine utilization
NRRL3_01067	374.244	-2.95133	0.431252	-6.84363	7.72087e-12	9.54346e-11	delta(24(24(1)))-sterol reductase
NRRL3_06639	1407.62	3.13009	0.457473	6.84212	7.80289e-12	9.63447e-11	nucleolar protein 14-like protein
NRRL3_07166	3628.39	-1.91741	0.280292	-6.84077	7.87684e-12	9.71534e-11	heterokaryon incompatibility domain-containing protein
NRRL3_05234	116.639	-6.46409	0.9455	-6.83669	8.10413e-12	9.98494e-11	alcohol dehydrogenase domain-containing protein
NRRL3_03630	478.937	3.08856	0.452284	6.8288	8.56263e-12	1.05386e-10	60S ribosomal subunit assembly/export protein
NRRL3_04493	1074.27	1.89156	0.277513	6.81612	9.35348e-12	1.14996e-10	ankyrin repeat domain-containing protein
NRRL3_07995	1258.16	-2.47869	0.363813	-6.81308	9.55323e-12	1.17326e-10	FAD/NAD(P)-binding domain-containing protein
NRRL3_04414	115.13	-4.15611	0.611272	-6.79912	1.0526e-11	1.29135e-10	hypothetical protein
NRRL3_10234	165.408	-3.44999	0.507681	-6.79559	1.07867e-11	1.32192e-10	serine hydrolase Fsh domain-containing protein
NRRL3_02375	1897.36	3.41879	0.503347	6.79212	1.10496e-11	1.35269e-10	ATP-dependent RNA helicase Has1
NRRL3_00716	529.067	-3.01493	0.444079	-6.78917	1.12782e-11	1.37921e-10	short-chain dehydrogenase/reductase family protein
NRRL3_07081	120.24	-5.48828	0.808579	-6.78756	1.14045e-11	1.39316e-10	adenosine/AMP deaminase-like protein
NRRL3_06253	3196.67	-1.93736	0.285442	-6.78724	1.143e-11	1.3948e-10	stress responsive alpha-beta barrel domain-containing protein
NRRL3_05519	947.885	-3.12709	0.460999	-6.78328	1.17475e-11	1.43203e-10	hypothetical protein
NRRL3_11648	3026.19	2.18685	0.322646	6.77784	1.21983e-11	1.4854e-10	hypothetical protein
NRRL3_01383	213.125	-7.93366	1.17061	-6.77737	1.22385e-11	1.48872e-10	xylose isomerase-like, TIM barrel domain-containing protein
NRRL3_11712	4526.21	-4.26302	0.629027	-6.77716	1.22564e-11	1.48931e-10	short-chain dehydrogenase/reductase family protein
NRRL3_08652	1244.49	-3.09365	0.45658	-6.7757	1.23802e-11	1.50277e-10	fungal-specific transcription factor
NRRL3_09527	792.572	3.27047	0.483091	6.76988	1.28893e-11	1.56291e-10	endoplasmic reticulum to Golgi transport protein Bfr2
NRRL3_05157	627.995	-2.15515	0.318485	-6.76689	1.31579e-11	1.5938e-10	hypothetical protein
NRRL3_10144	239.414	3.10548	0.458976	6.7661	1.32302e-11	1.60086e-10	hypothetical protein
NRRL3_00279	1720.18	2.47515	0.365835	6.76575	1.3262e-11	1.60303e-10	ribulose-phosphate 3-epimerase
NRRL3_07503	1745.22	2.92543	0.432532	6.76348	1.34713e-11	1.62661e-10	U3 small nucleolar RNA-associated protein 8-like protein
NRRL3_04730	6041.84	2.73995	0.40513	6.76313	1.35039e-11	1.62884e-10	heat shock protein 70 family protein
NRRL3_03604	1562.2	1.87452	0.277204	6.76223	1.35882e-11	1.63728e-10	leucine-tRNA ligase, mitochondrial
NRRL3_04945	186.989	-3.35071	0.495797	-6.75823	1.39686e-11	1.68135e-10	hypothetical protein
NRRL3_01560	2940.01	2.16185	0.32042	6.74694	1.50995e-11	1.81558e-10	IGR motif-containing protein
NRRL3_02575	145.218	-4.60273	0.68227	-6.7462	1.51764e-11	1.82291e-10	hypothetical protein
NRRL3_11382	2093.51	-1.74569	0.258806	-6.74518	1.52835e-11	1.83385e-10	nuclear transport factor 2 domain-containing protein
NRRL3_10003	3446.79	3.31246	0.49144	6.74032	1.58042e-11	1.89436e-10	DNA-directed RNA polymerase I subunit Rpa2
NRRL3_10935	1048.2	-1.98858	0.295209	-6.73618	1.62605e-11	1.94703e-10	histidine phosphatase superfamily protein, clade 1
NRRL3_09572	2822.12	-1.9261	0.286251	-6.72872	1.71161e-11	2.04733e-10	cytochrome P450
NRRL3_09657	135.596	-6.67637	0.99229	-6.72824	1.71726e-11	2.05196e-10	major facilitator superfamily protein
NRRL3_01465	1424.39	1.74613	0.259558	6.7273	1.72834e-11	2.06305e-10	zinc finger domain-containing protein, C2H2, LYAR-type
NRRL3_09860	410.699	-9.87748	1.46877	-6.72502	1.75573e-11	2.09357e-10	major facilitator superfamily protein
NRRL3_08721	1177.86	-1.88134	0.280073	-6.71731	1.85109e-11	2.20498e-10	fungal-specific transcription factor
NRRL3_05248	1034.97	2.46119	0.366579	6.71393	1.89448e-11	2.25378e-10	cytochrome c oxidase copper chaperone
NRRL3_00935	5351.55	3.44653	0.513358	6.7137	1.89747e-11	2.25378e-10	glycerol proton symporter
NRRL3_03849	2848.74	2.13914	0.318625	6.71367	1.89794e-11	2.25378e-10	prolyl 3,4-dihydroxylase
NRRL3_02836	949.177	-2.02278	0.301301	-6.7135	1.90011e-11	2.25402e-10	alpha-ketoglutarate-dependent xanthine dioxygenase, involved in the oxidation of xanthine to uric acid
NRRL3_02254	1035.46	4.12858	0.615508	6.7076	1.97849e-11	2.34458e-10	hypothetical protein
NRRL3_02822	1876.29	-1.79845	0.268571	-6.69639	2.13631e-11	2.529e-10	oxidase
NRRL3_10342	3289.45	-1.76311	0.263645	-6.68743	2.27121e-11	2.68592e-10	fungal-specific transcription factor
NRRL3_10919	1427.89	3.37028	0.504027	6.6867	2.28262e-11	2.69664e-10	pumilio homology domain-containing protein
NRRL3_06931	977.98	-3.17849	0.476102	-6.67608	2.45425e-11	2.89642e-10	inositol oxygenase
NRRL3_10815	2242.57	1.81471	0.271884	6.67456	2.4798e-11	2.92356e-10	membrane protein Sur7/Rim9 family protein
NRRL3_04620	128.36	-3.43754	0.515273	-6.6713	2.53541e-11	2.98607e-10	pyrroline-5-carboxylate reductase
NRRL3_08292	109.072	-3.78061	0.566877	-6.66919	2.57226e-11	3.02636e-10	carboxylesterase family protein
NRRL3_05091	8498	2.02019	0.303022	6.6668	2.61447e-11	3.07287e-10	hypothetical protein
NRRL3_08501	2003.64	2.21727	0.332645	6.66558	2.63629e-11	3.09535e-10	major facilitator superfamily domain-containing protein
NRRL3_05725	102629	4.55309	0.683683	6.65965	2.74472e-11	3.21937e-10	pyruvate decarboxylase
NRRL3_11650	994.321	3.28868	0.49396	6.65779	2.77981e-11	3.2572e-10	Sas10/Utp3/C1D family protein
NRRL3_00521	267.617	-2.90971	0.437354	-6.65298	2.87211e-11	3.35971e-10	reactive intermediate/imine deaminase RidA family protein
NRRL3_01741	168.337	-10.0332	1.50809	-6.65293	2.87314e-11	3.35971e-10	alginate lyase domain-containing protein
NRRL3_10982	651.949	3.26923	0.491753	6.6481	2.96893e-11	3.46818e-10	nucleolar Nop52-like protein
NRRL3_08654	328.29	2.80172	0.421823	6.64192	3.09626e-11	3.61325e-10	hypothetical protein
NRRL3_07096	739.64	2.54542	0.38325	6.64166	3.1016e-11	3.61581e-10	actin patches distal protein 1-like protein
NRRL3_10414	1782.92	1.79098	0.269715	6.64029	3.13068e-11	3.646e-10	hypothetical protein
NRRL3_02428	4480.59	1.71607	0.258528	6.63783	3.18328e-11	3.7e-10	amino acid/polyamine transporter I family protein
NRRL3_11354	278.599	-2.3661	0.356457	-6.63782	3.18349e-11	3.7e-10	fungal-specific transcription factor
NRRL3_00748	779.263	2.50491	0.37739	6.63745	3.19161e-11	3.70569e-10	mitochondrial carrier domain-containing protein
NRRL3_07693	956	4.06195	0.612025	6.6369	3.20353e-11	3.71577e-10	hypothetical protein
NRRL3_09319	1548.69	2.9409	0.44318	6.6359	3.22525e-11	3.73719e-10	RNA recognition motif domain-containing protein
NRRL3_02183	8204.75	3.95779	0.596454	6.63553	3.2334e-11	3.74285e-10	aminotransferase Fum8
NRRL3_11440	1317.59	1.88134	0.283537	6.63525	3.23953e-11	3.74618e-10	choline-sulfatase
NRRL3_03773	2282.65	2.03428	0.306802	6.6306	3.34319e-11	3.86215e-10	acetylornithine aminotransferase, mitochondrial
NRRL3_07896	2783.24	2.11559	0.319092	6.63002	3.35643e-11	3.87355e-10	methyltransferase type 11 domain-containing protein
NRRL3_02605	860.09	-2.0237	0.30527	-6.62923	3.37447e-11	3.89047e-10	cytochrome P450
NRRL3_01815	2072.48	3.34978	0.505374	6.62833	3.39504e-11	3.91025e-10	rRNA-processing protein Ebp2
NRRL3_02951	5236.53	-2.33189	0.351912	-6.62633	3.44134e-11	3.95961e-10	major facilitator superfamily protein
NRRL3_08467	2180.04	1.7505	0.264209	6.62545	3.462e-11	3.97939e-10	tRNA A64-2'-O-ribosylphosphate transferase-like protein
NRRL3_04767	3275.55	2.61007	0.393999	6.62457	3.48268e-11	3.99916e-10	ribosomal biogenesis protein Rpl24
NRRL3_03963	92.6381	-5.37129	0.81087	-6.62411	3.49339e-11	4.00746e-10	heterokaryon incompatibility domain-containing protein
NRRL3_00775	1665.32	-2.27146	0.342955	-6.62319	3.51524e-11	4.02849e-10	alcohol dehydrogenase
NRRL3_11599.1	32246.3	1.85126	0.279698	6.61877	3.62206e-11	4.14677e-10	40S ribosomal protein S10
NRRL3_08986	436.966	-2.77122	0.418724	-6.61827	3.63439e-11	4.15674e-10	methyltransferase domain-containing protein
NRRL3_05649	606.652	-2.25812	0.341206	-6.61804	3.63984e-11	4.15883e-10	2-keto-3-deoxy-L-galactonate aldolase GaaC
NRRL3_11734	1327.27	-2.01056	0.304276	-6.60767	3.9041e-11	4.45634e-10	fungal-specific transcription factor
NRRL3_00694	81.3955	4.74728	0.718638	6.60594	3.94997e-11	4.50422e-10	amidohydrolase-related domain-containing protein
NRRL3_02595	661.615	-2.91015	0.441728	-6.5881	4.45502e-11	5.0751e-10	NUDIX hydrolase domain-containing protein
NRRL3_04742	573.716	2.48726	0.377587	6.58724	4.48093e-11	5.09955e-10	polynucleotide 5'-hydroxyl-kinase
NRRL3_04605	9710.77	1.99396	0.302783	6.58544	4.53527e-11	5.15628e-10	membrane apposition MARVEL domain-containing protein
NRRL3_01581	869.328	2.68502	0.407761	6.5848	4.55501e-11	5.17037e-10	tRNA methyltransferase Trm1-like protein
NRRL3_04374	2275.72	2.32801	0.353546	6.58475	4.55666e-11	5.17037e-10	tetratricopeptide repeat-containing protein
NRRL3_02090	493.187	-2.42319	0.3689	-6.56868	5.07617e-11	5.75416e-10	major facilitator superfamily, sugar/inositol transporter-like protein
NRRL3_07293	6309.71	4.00093	0.609511	6.56416	5.23271e-11	5.92576e-10	taurine dioxygenase TauD/TfdA domain-containing protein
NRRL3_04038	7132.41	-1.6712	0.254618	-6.56355	5.25422e-11	5.94426e-10	hypothetical protein
NRRL3_08031	4304.78	2.8281	0.431112	6.56003	5.37987e-11	6.08041e-10	translation elongation factor G, mitochondrial
NRRL3_09132	1434.67	2.40171	0.366258	6.55743	5.47437e-11	6.18114e-10	ankyrin repeat domain-containing protein
NRRL3_09616	294.546	-3.17433	0.48433	-6.55407	5.59908e-11	6.31574e-10	hybrid polyketide synthase/non-ribosomal peptide synthetase
NRRL3_09875	849.332	-3.44219	0.525295	-6.55288	5.64382e-11	6.35996e-10	alpha-amylase
NRRL3_10701	1967.8	2.14243	0.327344	6.5449	5.95359e-11	6.70246e-10	pre-rRNA-processing protein
NRRL3_06195	329.794	-2.77655	0.424362	-6.54288	6.03464e-11	6.78705e-10	hypothetical protein
NRRL3_01573	4336.81	-1.67788	0.256639	-6.53792	6.23789e-11	7.00877e-10	diacylglycerol kinase domain-containing protein
NRRL3_11079	891.577	-1.95742	0.299628	-6.53284	6.4532e-11	7.24361e-10	acyl-coenzyme A thioesterase-like protein
NRRL3_04788	693.819	-2.09784	0.321294	-6.52934	6.60618e-11	7.40808e-10	serine aminopeptidase S33 domain-containing protein
NRRL3_01713	309.346	2.94377	0.450915	6.52844	6.64569e-11	7.44512e-10	flavin reductase domain-containing protein
NRRL3_03632	707.648	2.38094	0.364804	6.52663	6.72667e-11	7.52849e-10	DNA-directed RNA polymerases I and III subunit RPAC2
NRRL3_04918	16107.4	3.26143	0.499829	6.52509	6.79585e-11	7.59852e-10	membrane protein Sur7/Rim9 family protein
NRRL3_05348	482.539	-2.21208	0.339074	-6.5239	6.85045e-11	7.65211e-10	major facilitator superfamily, sugar/inositol transporter-like protein
NRRL3_02132	16640.9	2.45168	0.376077	6.5191	7.07318e-11	7.89084e-10	eukaryotic translation initiation factor 3 subunit B
NRRL3_04616	345.717	-2.46661	0.378373	-6.519	7.07791e-11	7.89084e-10	FAD-dependent oxidoreductase domain-containing protein
NRRL3_05499	2143	2.41991	0.371218	6.51882	7.08634e-11	7.89257e-10	ribose-phosphate pyrophosphokinase
NRRL3_01530	1666.53	2.22007	0.340687	6.51644	7.19932e-11	8.01064e-10	cytochrome c oxidase assembly protein Cox14-like protein
NRRL3_02398	1896.7	-2.21361	0.339841	-6.51365	7.33484e-11	8.15353e-10	short-chain dehydrogenase/reductase family protein
NRRL3_07682	9378.23	1.78715	0.2745	6.51058	7.48601e-11	8.31353e-10	mitochondrial distribution and morphology protein 34
NRRL3_00323	39562.9	2.15529	0.331072	6.51002	7.51432e-11	8.3369e-10	ketol-acid reductoisomerase, mitochondrial
NRRL3_10282	1348.25	1.83213	0.281601	6.50611	7.71239e-11	8.5484e-10	magnesium transporter CorA/zinc transporter ZntB family protein
NRRL3_02952	129.272	-3.25697	0.500983	-6.50116	7.97032e-11	8.82576e-10	aryl sulfotransferase-like protein
NRRL3_11205	795.746	2.67472	0.411795	6.49527	8.28835e-11	9.16908e-10	U3 small nucleolar ribonucleoprotein protein
NRRL3_10495	34091.9	1.71946	0.264896	6.49108	8.52215e-11	9.41865e-10	cell wall synthesis Kre9/Knh1 family protein
NRRL3_02223	1167.44	-2.64642	0.407715	-6.49086	8.53462e-11	9.42337e-10	hypothetical protein
NRRL3_05733	12657.9	-1.73201	0.266869	-6.4901	8.57775e-11	9.4619e-10	uncharacterized protein
NRRL3_07602	206.021	-7.87641	1.2144	-6.48583	8.82432e-11	9.72454e-10	shikimate dehydrogenase substrate binding domain-containing protein
NRRL3_08280	167.783	-3.02504	0.466786	-6.48058	9.13705e-11	1.00595e-09	membrane-associated eicosanoid/glutathione metabolism family protein
NRRL3_02357	50331.2	2.02732	0.313039	6.47626	9.40257e-11	1.03419e-09	cross-pathway control protein RACK1, amino acid starvation response
NRRL3_11672	115.54	-3.76849	0.582127	-6.47366	9.56594e-11	1.05115e-09	hypothetical protein
NRRL3_08091	1613.44	2.92769	0.452504	6.46998	9.80142e-11	1.076e-09	WD repeat-containing protein
NRRL3_06387	628.888	-2.63289	0.407257	-6.46495	1.01335e-10	1.1114e-09	alpha-arabinofuranosidase
NRRL3_02967	2595.06	-2.11762	0.327812	-6.45984	1.04813e-10	1.14845e-09	amino acid/polyamine transporter I family protein
NRRL3_05675	929.544	-2.59933	0.402502	-6.45793	1.06148e-10	1.16105e-09	uncharacterized protein
NRRL3_00804	42282.4	2.43475	0.377018	6.4579	1.06166e-10	1.16105e-09	basic helix-loop-helix transcription factor
NRRL3_05265	9209.51	2.18562	0.338525	6.45631	1.07288e-10	1.17221e-09	eukaryotic translation initiation factor 3 subunit I
NRRL3_03280	214.754	-2.86536	0.443856	-6.45559	1.07795e-10	1.17663e-09	ABC transporter type 2 domain-containing protein
NRRL3_10109	523.696	-2.42532	0.37584	-6.45308	1.09599e-10	1.19465e-09	tetracycline resistance TetA/multidrug resistance MdtG family protein
NRRL3_01006	1372.29	3.06552	0.475054	6.453	1.09654e-10	1.19465e-09	ribosome assembly factor Mrt4
NRRL3_00137	1764.48	2.48259	0.385144	6.44588	1.14935e-10	1.25099e-09	alpha/beta hydrolase fold-1 domain-containing protein
NRRL3_03531	1544.87	2.05497	0.318924	6.44345	1.16785e-10	1.26992e-09	cystathionine beta-synthase
NRRL3_08890	129.289	-3.04722	0.473247	-6.43898	1.20281e-10	1.3067e-09	fungal-specific transcription factor
NRRL3_04464	21627.4	2.66174	0.413397	6.43871	1.20496e-10	1.3078e-09	calcium-binding mitochondrial carrier protein
NRRL3_03004	284.338	-2.8068	0.436159	-6.43526	1.23259e-10	1.33652e-09	hypothetical protein
NRRL3_01440	6051.12	1.58644	0.246624	6.43263	1.25413e-10	1.3586e-09	dimeric alpha-beta barrel domain-containing protein
NRRL3_03538	2018.37	1.84122	0.286321	6.43061	1.27095e-10	1.37552e-09	ubiquinol-cytochrome c chaperone-like protein
NRRL3_04613	110.716	-3.88768	0.604689	-6.42921	1.28267e-10	1.3869e-09	amino acid transporter, transmembrane domain-containing protein
NRRL3_11343	802.071	3.05659	0.475538	6.42765	1.29591e-10	1.3999e-09	ATP-dependent RNA helicase Dbp4
NRRL3_09069	1659.67	-2.28982	0.356475	-6.4235	1.33178e-10	1.4373e-09	hypothetical protein
NRRL3_09477	2807.06	-2.56141	0.398778	-6.42314	1.33489e-10	1.4393e-09	cytochrome P450-like protein
NRRL3_00962	895.07	-4.25132	0.662438	-6.41768	1.38369e-10	1.49052e-09	short-chain dehydrogenase/reductase family protein
NRRL3_11237	7875.54	-1.57267	0.245355	-6.40979	1.45717e-10	1.5682e-09	aldo/keto reductase family protein
NRRL3_03342	419.707	-2.02048	0.315329	-6.40752	1.47905e-10	1.59025e-09	short-chain dehydrogenase/reductase family protein
NRRL3_02790	1595.27	-1.67275	0.261132	-6.40575	1.49632e-10	1.60732e-09	histidine phosphatase superfamily protein, clade 1
NRRL3_07955	12166.4	-1.80156	0.281321	-6.40394	1.5142e-10	1.62501e-09	aldehyde dehydrogenase, mitochondrial
NRRL3_03279a1	534.46	-2.61627	0.408956	-6.39744	1.58002e-10	1.69406e-09	P-loop containing nucleoside triphosphate hydrolase domain-containing protein
NRRL3_08344	130.142	-9.66214	1.51081	-6.39534	1.60185e-10	1.71587e-09	fungal-specific transcription factor
NRRL3_04836	28319.3	1.81784	0.284266	6.39486	1.60693e-10	1.7197e-09	60S ribosomal protein uL14
NRRL3_00908	1524.71	3.05471	0.477863	6.39245	1.63246e-10	1.74539e-09	ATP-dependent RNA helicase
NRRL3_08095	1409.82	2.7549	0.431281	6.38773	1.68371e-10	1.79852e-09	WD repeat-containing protein
NRRL3_07348	987.839	-2.65317	0.415376	-6.38738	1.68746e-10	1.80085e-09	uncharacterized protein
NRRL3_04401	4409.73	2.23117	0.349322	6.38713	1.69028e-10	1.80114e-09	ribose-phosphate pyrophosphokinase
NRRL3_08925	1415.23	-1.8771	0.29389	-6.38708	1.69087e-10	1.80114e-09	fungal-specific transcription factor
NRRL3_01648	297.521	-2.98038	0.466984	-6.38219	1.74573e-10	1.85785e-09	xylanase Xyn11B
NRRL3_04795	3215.05	1.72611	0.270623	6.37827	1.79095e-10	1.90422e-09	purine-cytosine permease-like protein
NRRL3_07981	1459.88	2.05771	0.322695	6.37664	1.81015e-10	1.92007e-09	aspartate-tRNA ligase, mitochondrial
NRRL3_09156	652.426	-2.54218	0.398674	-6.37659	1.8108e-10	1.92007e-09	alcohol dehydrogenase domain-containing protein
NRRL3_01346	3131.48	-2.26217	0.354762	-6.37658	1.81088e-10	1.92007e-09	major facilitator superfamily protein
NRRL3_09257	998.275	-1.8224	0.285822	-6.37598	1.81801e-10	1.92585e-09	six-bladed beta-propeller, TolB-like domain-containing protein
NRRL3_09973	5095.76	2.57773	0.404447	6.37347	1.848e-10	1.95582e-09	mitochondrial import inner membrane translocase subunit Tim17
NRRL3_02453	12226.4	-5.01841	0.787734	-6.37069	1.88178e-10	1.98973e-09	hemolysin, aegerolysin type
NRRL3_01858	1167.61	-2.06371	0.32397	-6.37006	1.88954e-10	1.9961e-09	hypothetical protein
NRRL3_05766	1436.35	2.19583	0.344917	6.36625	1.93706e-10	2.04442e-09	hydroxymethylglutaryl-CoA synthase
NRRL3_08063	1124.97	-1.71735	0.269942	-6.36191	1.99254e-10	2.10104e-09	fungal-specific transcription factor
NRRL3_06888	21627.6	1.70741	0.26852	6.35861	2.03591e-10	2.14416e-09	glucose-6-phosphate isomerase
NRRL3_07831	2216.75	-1.8303	0.28785	-6.35851	2.03717e-10	2.14416e-09	aminotransferase class I and II family protein
NRRL3_01771	263.766	-2.97481	0.468041	-6.35588	2.07237e-10	2.17922e-09	hypothetical protein
NRRL3_05943	2952.48	2.92217	0.460017	6.35232	2.12093e-10	2.22824e-09	armadillo-like helical domain-containing protein
NRRL3_09386	1644.56	2.553	0.40201	6.35059	2.14491e-10	2.25137e-09	deoxyhypusine hydroxylase
NRRL3_03936	360.357	-2.30565	0.363072	-6.35039	2.14766e-10	2.2522e-09	GNAT domain-containing protein
NRRL3_09620	696.817	-2.82454	0.444887	-6.34888	2.16885e-10	2.27234e-09	major facilitator superfamily protein, efflux pump
NRRL3_05807	2265	3.1197	0.491762	6.34392	2.23985e-10	2.34459e-09	ribosome biogenesis protein
NRRL3_06125	2749.57	2.48886	0.392617	6.33916	2.31019e-10	2.41603e-09	ribosome biogenesis protein
NRRL3_05731	474.289	3.33998	0.527081	6.33675	2.34656e-10	2.45182e-09	ATP-dependent RNA helicase Dbp8
NRRL3_08485	14210	1.87842	0.296966	6.32536	2.52651e-10	2.63745e-09	pyridoxal 5'-phosphate synthase subunit PyroA
NRRL3_09228	1078.04	2.5289	0.399938	6.32323	2.56159e-10	2.67164e-09	nucleolar RNA-associated protein Nrap family protein
NRRL3_08026	805.484	-2.56593	0.405982	-6.32031	2.61036e-10	2.72004e-09	3-phytase
NRRL3_02235	3333.3	2.21165	0.34996	6.31971	2.62058e-10	2.72821e-09	54S ribosomal protein uL2m
NRRL3_01612	269.812	2.5304	0.400698	6.31498	2.70192e-10	2.81034e-09	hypothetical protein
NRRL3_01628	93.5301	5.38795	0.853623	6.31186	2.75706e-10	2.8651e-09	hypothetical protein
NRRL3_02179	2573.4	2.93983	0.465787	6.31154	2.76265e-10	2.86831e-09	short-chain dehydrogenase/reductase family protein
NRRL3_04061	1939.06	-1.66059	0.2632	-6.30923	2.80436e-10	2.90899e-09	heterokaryon incompatibility domain-containing protein
NRRL3_00642	1752.04	-2.48436	0.393803	-6.30863	2.81514e-10	2.91753e-09	amidase family protein
NRRL3_00508	2460.13	1.60331	0.254733	6.29408	3.09219e-10	3.20176e-09	glycoside hydrolase family 71 protein
NRRL3_05654	1257.06	-1.85684	0.295103	-6.29217	3.13053e-10	3.23854e-09	oxidoreductase domain-containing protein
NRRL3_03356	20933.8	1.83743	0.292044	6.29163	3.14149e-10	3.24696e-09	60S ribosomal protein eL30
NRRL3_00625	7087.03	-1.88629	0.300091	-6.28575	3.26274e-10	3.36925e-09	hypothetical protein
NRRL3_00367	1414.73	1.73396	0.275896	6.28483	3.2821e-10	3.3862e-09	protein N-methyltransferase
NRRL3_08223	4937.92	1.85139	0.294664	6.28305	3.32002e-10	3.42224e-09	branched-chain-amino-acid aminotransferase, mitochondrial
NRRL3_01178	797.004	-2.7888	0.444287	-6.27702	3.45113e-10	3.5542e-09	carboxylesterase family protein
NRRL3_06252	134.654	-6.67604	1.06365	-6.27652	3.46244e-10	3.56265e-09	major facilitator superfamily, sugar/inositol transporter-like protein
NRRL3_04070	4322.04	1.97293	0.31444	6.27445	3.5088e-10	3.60712e-09	short-chain dehydrogenase/reductase family protein
NRRL3_10913	9699.53	2.42553	0.386733	6.27186	3.56754e-10	3.66423e-09	alpha-factor-transporting ATPase-like protein
NRRL3_04751	23599.2	1.80725	0.288191	6.27102	3.5868e-10	3.68072e-09	40S ribosomal protein uS10
NRRL3_03669	800.361	2.74916	0.438578	6.26834	3.64912e-10	3.74132e-09	helicase, C-terminal domain-containing protein
NRRL3_05093	314.828	-2.30653	0.368005	-6.26765	3.66528e-10	3.75454e-09	major facilitator superfamily protein, efflux pump
NRRL3_01657	2424.43	-1.69677	0.270825	-6.2652	3.7234e-10	3.81067e-09	protein tyrosine phosphatase domain-containing protein
NRRL3_09639	2136.88	-1.74764	0.279053	-6.26273	3.78307e-10	3.86809e-09	delta-1-pyrroline-5-carboxylate dehydrogenase, mitochondrial
NRRL3_06276	1330.9	1.64041	0.261938	6.26259	3.78624e-10	3.86809e-09	STAND N-terminal Goodbye domain-containing protein
NRRL3_09418	573.976	-2.05077	0.327599	-6.26002	3.84934e-10	3.92906e-09	aminoglycoside phosphotransferase domain-containing protein
NRRL3_06241	907.581	-2.16157	0.345385	-6.25845	3.88825e-10	3.96525e-09	hydantoinase/oxoprolinase family protein
NRRL3_05933	4468.41	2.04026	0.326078	6.25698	3.92514e-10	3.99932e-09	adenylosuccinate lyase
NRRL3_08653	2793.47	-2.12412	0.339624	-6.25433	3.99218e-10	4.06402e-09	major facilitator superfamily, sugar/inositol transporter-like protein
NRRL3_03466	2128.98	1.59454	0.254958	6.25414	3.99711e-10	4.06544e-09	orotidine 5'-phosphate decarboxylase PyrG
NRRL3_07466	831.832	-1.93313	0.309223	-6.25158	4.06314e-10	4.12894e-09	AMP-dependent synthetase/ligase domain-containing protein
NRRL3_11089	11139.1	2.41014	0.38559	6.25051	4.09101e-10	4.15359e-09	elongation factor Tu, mitochondrial
NRRL3_08258	6433.94	2.03471	0.325621	6.24871	4.13847e-10	4.19806e-09	AMP deaminase
NRRL3_07775	44079.8	1.86663	0.298853	6.24597	4.21174e-10	4.26861e-09	40S ribosomal protein eS6
NRRL3_02336	1093.09	2.07573	0.332355	6.24553	4.22377e-10	4.27703e-09	porphobilinogen deaminase
NRRL3_02826	118.811	-3.12911	0.50104	-6.24523	4.23167e-10	4.28125e-09	alcohol dehydrogenase domain-containing protein
NRRL3_10580	1754.37	3.28891	0.527031	6.24045	4.36326e-10	4.41051e-09	ATP-dependent rRNA helicase Rrp3
NRRL3_06419	754.716	-2.16865	0.347572	-6.23943	4.39167e-10	4.43532e-09	glycoside hydrolase family 3 protein
NRRL3_11453	2218.31	3.21079	0.514729	6.23783	4.43684e-10	4.477e-09	U3 small nucleolar RNA-associated protein 10
NRRL3_03789	1228.52	-2.41463	0.387229	-6.23566	4.49869e-10	4.53542e-09	dimethylglycine oxidase
NRRL3_11791	574.273	-2.71375	0.435248	-6.23495	4.51916e-10	4.55207e-09	alcohol dehydrogenase domain-containing protein
NRRL3_06975	1440.18	1.77194	0.284241	6.23393	4.5489e-10	4.578e-09	54S ribosomal protein mL40
NRRL3_06660	956.906	2.40662	0.386285	6.23016	4.6595e-10	4.6852e-09	nucleolar protein 12
NRRL3_04454	31320.5	1.81968	0.292398	6.2233	4.86799e-10	4.88837e-09	40S ribosomal protein uS15
NRRL3_01819	3393.87	-2.46985	0.396875	-6.22324	4.87006e-10	4.88837e-09	major facilitator superfamily protein
NRRL3_01737	111.166	-6.97571	1.12108	-6.22232	4.89856e-10	4.91267e-09	alpha-galactosidase
NRRL3_04003	86.5509	-3.83947	0.617091	-6.22188	4.9122e-10	4.92206e-09	hypothetical protein
NRRL3_10860	2599.64	2.40035	0.385831	6.22124	4.93252e-10	4.93811e-09	mitochondrial import inner membrane translocase subunit Tim44 domain-containing protein
NRRL3_06583	2258.05	1.61867	0.260281	6.21893	5.00566e-10	5.00696e-09	mitochondrial import inner membrane translocase subunit Tim8
NRRL3_08676	130.014	-7.20857	1.15952	-6.21687	5.0718e-10	5.06871e-09	major facilitator superfamily protein
NRRL3_03634	741.786	2.4226	0.389799	6.215	5.13232e-10	5.12473e-09	ribosomal RNA biogenesis protein
NRRL3_03757	316.769	-2.17125	0.349601	-6.21065	5.27644e-10	5.26407e-09	serine hydrolase Fsh domain-containing protein
NRRL3_11568	37076.8	2.06698	0.332918	6.20866	5.34375e-10	5.32659e-09	60S ribosomal protein eL8
NRRL3_08948	117.185	-3.10763	0.500649	-6.20721	5.39327e-10	5.37128e-09	uncharacterized protein
NRRL3_07650	3372.13	-2.48927	0.401524	-6.19955	5.66263e-10	5.63466e-09	pH-response regulator protein PalF/Rim8
NRRL3_09374	61208.7	1.88415	0.304055	6.19674	5.7646e-10	5.73116e-09	40S ribosomal protein eS4
NRRL3_09113	7859.91	-1.62813	0.262809	-6.19512	5.82416e-10	5.78537e-09	Cys/Met metabolism, pyridoxal phosphate-dependent family protein
NRRL3_01888	204.821	-2.9373	0.474308	-6.19281	5.9102e-10	5.86576e-09	fungal-specific transcription factor
NRRL3_05781	23082.2	1.66327	0.26866	6.19097	5.97944e-10	5.92936e-09	40S ribosomal protein uS9
NRRL3_03033	1724.96	-2.2411	0.362118	-6.18888	6.05915e-10	6.00321e-09	dimethyl-sulfide monooxygenase
NRRL3_04358	560.382	-1.99326	0.322141	-6.18752	6.11164e-10	6.04999e-09	fungal-specific transcription factor
NRRL3_06629	1559.29	-1.98027	0.320282	-6.18289	6.29402e-10	6.22517e-09	serine-type carboxypeptidase
NRRL3_10828	572.984	-1.96911	0.318492	-6.1826	6.30552e-10	6.23118e-09	fungal-specific transcription factor
NRRL3_00799	106075	2.70922	0.438297	6.18124	6.3602e-10	6.27981e-09	flavohemoglobin
NRRL3_03808	337.646	-2.34118	0.378768	-6.18105	6.36781e-10	6.28192e-09	biotin carboxylase, C-terminal domain-containing protein
NRRL3_03308	317.921	-2.26637	0.366681	-6.18076	6.37924e-10	6.2878e-09	major facilitator superfamily protein
NRRL3_09380	2902.33	-1.56994	0.254191	-6.17623	6.56497e-10	6.46531e-09	WD repeat-containing protein
NRRL3_09510	3624.89	2.00193	0.324279	6.17348	6.68031e-10	6.57326e-09	hypothetical protein
NRRL3_03935	1311.9	-2.52058	0.408383	-6.1721	6.73898e-10	6.62531e-09	major facilitator superfamily, sugar transporter-like protein
NRRL3_00674	41009.2	1.91878	0.311076	6.1682	6.90732e-10	6.78194e-09	60S ribosomal protein uL30
NRRL3_05142	31263.4	1.84026	0.298349	6.16813	6.9101e-10	6.78194e-09	40S ribosomal protein uS4
NRRL3_01800	1057.08	-1.69502	0.275076	-6.16202	7.18214e-10	7.04291e-09	aromatic-L-amino-acid decarboxylase family protein
NRRL3_11042	50804.6	1.90263	0.308866	6.16006	7.27173e-10	7.12468e-09	60S ribosomal protein uL1
NRRL3_07446	92.592	-4.07417	0.661549	-6.15853	7.34214e-10	7.18753e-09	major facilitator superfamily protein
NRRL3_07821	7294.61	-2.19744	0.357069	-6.15411	7.55021e-10	7.37893e-09	hypothetical protein
NRRL3_09099	1104.51	-1.72941	0.281018	-6.1541	7.55051e-10	7.37893e-09	heterokaryon incompatibility domain-containing protein
NRRL3_05795	1448.12	-2.06273	0.335212	-6.15349	7.57981e-10	7.40127e-09	mevalonyl-CoA hydratase
NRRL3_07391	111.46	-3.41962	0.55598	-6.15063	7.71773e-10	7.52954e-09	quinone oxidoreductase
NRRL3_03995	3188.52	-2.16622	0.352204	-6.15047	7.72525e-10	7.53048e-09	ABC transporter type 1, transmembrane domain-containing protein
NRRL3_02980	913.595	2.9539	0.480642	6.14575	7.95868e-10	7.75144e-09	hypothetical protein
NRRL3_06973	398.924	3.67926	0.598997	6.14238	8.12958e-10	7.91118e-09	FAD-binding domain-containing protein
NRRL3_01366	3298.64	-2.37377	0.386558	-6.1408	8.21083e-10	7.98349e-09	flavin amine oxidase-like protein
NRRL3_07089	1235.16	-1.86126	0.303153	-6.13968	8.26858e-10	8.03284e-09	alpha-L-fucosidase
NRRL3_04523	756.365	-1.98864	0.324132	-6.13527	8.5017e-10	8.25232e-09	isopenicillin N synthase-like domain-containing protein
NRRL3_09892	246.545	-2.25678	0.367972	-6.13301	8.62293e-10	8.36293e-09	negative regulator of the PHO system
NRRL3_06485	657.57	2.98507	0.486764	6.13248	8.65177e-10	8.38382e-09	pre-rRNA-processing protein Rix1, N-terminal domain-containing protein
NRRL3_09421	47.5944	5.79226	0.944622	6.13183	8.6874e-10	8.41125e-09	major facilitator superfamily protein
NRRL3_04856	4838.97	2.41872	0.394796	6.12649	8.98366e-10	8.69076e-09	inosine-5'-monophosphate dehydrogenase
NRRL3_04706	3411.98	1.70541	0.278641	6.12046	9.33058e-10	9.01877e-09	hypothetical protein
NRRL3_01149	2358.86	-1.71651	0.280512	-6.1192	9.40445e-10	9.08254e-09	oxoglutarate/iron-dependent dioxygenase domain-containing protein
NRRL3_11584	11986	-1.67006	0.273024	-6.11692	9.54006e-10	9.20576e-09	mitogen-activated protein kinase
NRRL3_07517	959.897	2.64568	0.433257	6.10649	1.01847e-09	9.81957e-09	nucleolar complex protein 3-like protein
NRRL3_01435	133.386	-3.70851	0.607488	-6.10466	1.03023e-09	9.9246e-09	phytanoyl-CoA dioxygenase-like protein
NRRL3_02221	1738.36	2.375	0.389234	6.10172	1.04932e-09	1.0093e-08	54S ribosomal protein uL10m
NRRL3_05940	78109.5	1.99364	0.326735	6.1017	1.04947e-09	1.0093e-08	60S ribosomal protein uL3
NRRL3_08630	103.853	-9.33622	1.53019	-6.10136	1.0517e-09	1.0106e-08	FAD-binding domain-containing protein
NRRL3_01089	1791.23	2.02821	0.332558	6.0988	1.06866e-09	1.02604e-08	nuclear-cytoplasmic shuttling protein Bcp1
NRRL3_02076	653.396	2.89404	0.47463	6.09746	1.07765e-09	1.03381e-08	ribosomal RNA-processing protein Fcf1/Utp23 family protein
NRRL3_07986	727.863	-3.44159	0.564954	-6.0918	1.11649e-09	1.07018e-08	fungal-specific transcription factor
NRRL3_00800	20098.4	2.63001	0.43185	6.09011	1.12835e-09	1.08063e-08	tripeptidyl peptidase
NRRL3_00267	449.657	-2.33758	0.383889	-6.08922	1.13459e-09	1.08568e-08	xylose isomerase-like, TIM barrel domain-containing protein
NRRL3_04271	1715.05	-1.64305	0.269835	-6.0891	1.1355e-09	1.08568e-08	alpha/beta hydrolase fold-1 domain-containing protein
NRRL3_09392	1092.44	2.47096	0.406348	6.08089	1.19518e-09	1.14179e-08	pre-rRNA-processing protein
NRRL3_06915	11864.7	2.84177	0.467715	6.07585	1.23331e-09	1.17723e-08	carbamoyl-phosphate synthase, large subunit
NRRL3_09440	573.445	-1.89868	0.312556	-6.07468	1.24237e-09	1.1849e-08	Ada DNA repair, metal-binding domain-containing protein
NRRL3_08070	38933.9	1.57814	0.259804	6.07435	1.24493e-09	1.18635e-08	60S ribosomal protein uL5
NRRL3_08138	7101.14	1.51477	0.249376	6.07421	1.24597e-09	1.18636e-08	aspartic peptidase
NRRL3_03315	495.677	-2.11815	0.349145	-6.06669	1.30577e-09	1.24227e-08	alpha/beta hydrolase fold-3 domain-containing protein
NRRL3_01487	1198.21	2.7465	0.452745	6.06633	1.30866e-09	1.24399e-08	ribosome assembly factor, component of the Rpf2-Rrs1 complex
NRRL3_09449	2632.54	-1.75314	0.28912	-6.06371	1.33015e-09	1.26336e-08	WD repeat-containing protein
NRRL3_10761	42305.4	1.86433	0.307607	6.06074	1.35497e-09	1.28587e-08	60S ribosomal protein uL6
NRRL3_09901	6676.19	-2.17758	0.359343	-6.05989	1.36212e-09	1.29159e-08	amidase
NRRL3_03474	745.141	2.43616	0.402066	6.0591	1.36887e-09	1.29692e-08	U3 small nucleolar ribonucleoprotein protein Imp3
NRRL3_05598	22525.1	1.89445	0.312907	6.05437	1.40971e-09	1.33452e-08	60S ribosomal protein eL22
NRRL3_11769	505.792	-1.99146	0.329121	-6.05083	1.44104e-09	1.36305e-08	aldehyde dehydrogenase
NRRL3_00284	19734.8	-2.85908	0.472553	-6.05029	1.44586e-09	1.36649e-08	small oligopeptide transporter
NRRL3_02173	4248.64	-2.36875	0.391656	-6.04803	1.4663e-09	1.38467e-08	NmrA-like domain-containing protein
NRRL3_10506	26852.7	1.76355	0.291686	6.04608	1.48412e-09	1.40034e-08	40S ribosomal protein eS19
NRRL3_09831	514.091	-2.92664	0.484223	-6.044	1.50341e-09	1.41738e-08	fungal-specific transcription factor
NRRL3_05201	1360.68	-2.83611	0.469348	-6.04265	1.51601e-09	1.42809e-08	alpha-glucosidase
NRRL3_10431	46379.9	1.92032	0.318072	6.03736	1.56656e-09	1.4745e-08	40S ribosomal protein uS3
NRRL3_08323	968.515	-1.95455	0.324393	-6.02525	1.68847e-09	1.58793e-08	glyoxalase domain-containing protein
NRRL3_08302	127.539	4.30123	0.713927	6.02474	1.69378e-09	1.59162e-08	major facilitator superfamily protein
NRRL3_06822	1154.21	-3.24585	0.538787	-6.02436	1.69775e-09	1.59406e-08	cytochrome P450
NRRL3_04675	6086.59	-3.69854	0.613996	-6.02372	1.70454e-09	1.59912e-08	acetamidase/formamidase family protein
NRRL3_07320	936.223	2.01668	0.335118	6.01782	1.76784e-09	1.65715e-08	4F5 family protein, zinc-binding
NRRL3_05567	4020.68	-1.7319	0.288123	-6.01096	1.84433e-09	1.72744e-08	allantoicase
NRRL3_04340	141.346	-3.10575	0.516805	-6.00953	1.86057e-09	1.73974e-08	acetoacetate decarboxylase-like protein
NRRL3_08251	1961.58	2.58023	0.42936	6.00947	1.86128e-09	1.73974e-08	U3 small nucleolar ribonucleoprotein complex, subunit Mpp10-like protein
NRRL3_10953	2375.52	2.52243	0.419747	6.00941	1.86201e-09	1.73974e-08	CCAAT-binding factor domain-containing protein
NRRL3_06936	4775.01	1.79024	0.297928	6.00896	1.86719e-09	1.74316e-08	37S ribosomal protein Mrp51, mitochondrial
NRRL3_01902	47584.9	1.74059	0.289773	6.00674	1.89293e-09	1.76576e-08	40S ribosomal protein eS8
NRRL3_08116	2254.92	2.31565	0.385554	6.00602	1.90137e-09	1.77219e-08	T-complex protein 11-like protein
NRRL3_05701	9578.11	2.01464	0.335788	5.99974	1.97629e-09	1.84053e-08	eukaryotic translation initiation factor 3 subunit E
NRRL3_10675	310.24	-2.54484	0.42423	-5.99872	1.98873e-09	1.85061e-08	major facilitator superfamily protein
NRRL3_10347	547.662	2.07809	0.346501	5.99737	2.0054e-09	1.86461e-08	hypothetical protein
NRRL3_07343	258.361	-2.14472	0.357831	-5.99365	2.05179e-09	1.9062e-08	short-chain dehydrogenase/reductase family protein
NRRL3_03648	1468.61	2.2412	0.373962	5.99313	2.05843e-09	1.91083e-08	Rubisco LSMT, substrate-binding domain-containing protein
NRRL3_01909	1272.01	2.62023	0.437391	5.99058	2.09093e-09	1.93943e-08	Srp40 C-terminal domain-containing protein
NRRL3_08942	3925.29	1.94054	0.324094	5.98757	2.12997e-09	1.97405e-08	ABC transporter type 1, transmembrane domain-containing protein
NRRL3_10797	1812.37	1.68683	0.281744	5.98712	2.13594e-09	1.97798e-08	initiation factor 2B-related protein
NRRL3_00017	1450.62	-4.79325	0.800874	-5.98502	2.16366e-09	2.00204e-08	hypothetical protein
NRRL3_08189	5817.65	1.83503	0.306618	5.98477	2.167e-09	2.00352e-08	bZIP transcription factor
NRRL3_08649	155.46	-3.04016	0.508778	-5.97542	2.29494e-09	2.11873e-08	acyl-CoA-binding protein
NRRL3_09307	2215.99	-1.70291	0.284987	-5.9754	2.29531e-09	2.11873e-08	HD domain-containing protein
NRRL3_03382	118.383	-3.17887	0.532297	-5.97199	2.34374e-09	2.1617e-08	major facilitator superfamily protein
NRRL3_06898	216.204	-2.25495	0.377606	-5.9717	2.3479e-09	2.1638e-08	amino acid/polyamine transporter I family protein
NRRL3_04766	7591.3	1.56847	0.263048	5.96268	2.48138e-09	2.28498e-08	mitochondrial respiratory chain complexes assembly protein
NRRL3_04117	632.135	-2.07675	0.348364	-5.96144	2.50021e-09	2.30047e-08	ankyrin repeat domain-containing protein
NRRL3_05504	2925.59	1.7425	0.292344	5.96046	2.51535e-09	2.31255e-08	37S ribosomal protein uS15m
NRRL3_08358	75.6142	-4.8144	0.808139	-5.95738	2.56306e-09	2.35453e-08	major facilitator superfamily protein
NRRL3_09321	295.636	3.83159	0.643933	5.9503	2.67654e-09	2.45681e-08	complementation of Mcm 10 suppressor Csm1
NRRL3_00921	892.561	1.845	0.310249	5.94683	2.73379e-09	2.50736e-08	mitochondrial degradasome RNA helicase subunit, C-terminal domain-containing protein
NRRL3_03259	4019.64	-2.72912	0.459539	-5.93882	2.87084e-09	2.63096e-08	peptidase S28 family protein
NRRL3_00796	686.287	1.72687	0.290795	5.93845	2.87731e-09	2.63478e-08	hypothetical protein
NRRL3_08841	286.189	-2.78043	0.46823	-5.93816	2.88233e-09	2.63728e-08	major facilitator superfamily, sugar/inositol transporter-like protein
NRRL3_07928	2110.58	2.60824	0.439549	5.9339	2.95822e-09	2.70456e-08	nucleolar GTP-binding protein 2
NRRL3_09073	109.571	-4.19784	0.70783	-5.93058	3.01873e-09	2.75755e-08	fungal-specific transcription factor
NRRL3_00970	432.594	2.8654	0.483167	5.93045	3.02098e-09	2.75755e-08	LPS-induced tumour necrosis alpha factor domain-containing protein
NRRL3_02333	3333.41	-1.59442	0.268947	-5.92841	3.0589e-09	2.78994e-08	citrate lyase, beta subunit-like protein
NRRL3_08276	4027.44	-1.62169	0.273605	-5.92712	3.08303e-09	2.80972e-08	quinate repressor protein
NRRL3_02668	1411.05	2.22329	0.375158	5.92628	3.09869e-09	2.82175e-08	small-subunit processome Utp11-like protein
NRRL3_09879	1795.65	2.17092	0.366461	5.924	3.14209e-09	2.859e-08	cytoplasmic 60S subunit biogenesis factor Rei1
NRRL3_07513	591.447	-2.09934	0.354397	-5.9237	3.14779e-09	2.86192e-08	hypothetical protein
NRRL3_05024	22327	1.4756	0.249318	5.91855	3.24788e-09	2.95059e-08	adenylate kinase
NRRL3_07130	3717.75	-1.46637	0.247775	-5.91813	3.25614e-09	2.95575e-08	hypothetical protein
NRRL3_09094	41074.5	1.88905	0.319441	5.91362	3.34669e-09	3.03555e-08	40S ribosomal protein uS5
NRRL3_00162	3197.53	-2.16241	0.365799	-5.91146	3.39087e-09	3.07319e-08	crotonase superfamily protein
NRRL3_02659	4150.58	1.82874	0.309406	5.91048	3.4111e-09	3.08909e-08	hypothetical protein
NRRL3_10690	2078.47	-1.65981	0.280875	-5.90944	3.43274e-09	3.10623e-08	lipase
NRRL3_00488	3268.83	1.98747	0.336372	5.90856	3.45102e-09	3.12032e-08	membrane insertase OXA1/ALB3/YidC family protein
NRRL3_05293	835.724	1.73711	0.294009	5.90837	3.45502e-09	3.12148e-08	54S ribosomal protein mL53
NRRL3_07708	566.708	2.54802	0.431308	5.90765	3.4702e-09	3.13273e-08	hypothetical protein
NRRL3_00821	117.5	-4.2068	0.712411	-5.90501	3.52623e-09	3.18081e-08	fungal-specific transcription factor
NRRL3_09971	106.186	-9.36978	1.58708	-5.90377	3.55277e-09	3.20224e-08	maleylacetoacetate isomerase
NRRL3_00601	395.027	-2.27025	0.384677	-5.90171	3.5975e-09	3.24001e-08	malic acid transporter-like protein
NRRL3_11591	2134.7	-1.86874	0.316861	-5.89766	3.68687e-09	3.31789e-08	hydrolase
NRRL3_01977	39352.3	2.01501	0.341673	5.89748	3.6909e-09	3.31892e-08	60S acidic ribosomal protein uL10
NRRL3_11001	18625.7	1.56943	0.266226	5.8951	3.74447e-09	3.36446e-08	hypothetical protein
NRRL3_11057	3904.17	1.71856	0.291544	5.89469	3.75395e-09	3.37033e-08	mitochondrial import receptor subunit Tom22
NRRL3_07911	2227.49	1.88433	0.319704	5.89399	3.76977e-09	3.38189e-08	polyprenol kinase family protein
NRRL3_11185	49949.4	1.83915	0.312374	5.88765	3.91733e-09	3.51153e-08	60S ribosomal protein uL18
NRRL3_00026	127.048	-3.0092	0.511188	-5.88667	3.94047e-09	3.52717e-08	amino acid/polyamine transporter I family protein
NRRL3_04799	22429.6	1.58905	0.269941	5.88665	3.94092e-09	3.52717e-08	60S ribosomal protein eL34
NRRL3_04273	189.189	-2.55951	0.435357	-5.87912	4.12464e-09	3.68872e-08	taurine dioxygenase TauD/TfdA domain-containing protein
NRRL3_03717	22272.8	1.47993	0.25176	5.87832	4.14456e-09	3.70366e-08	nascent polypeptide-associated complex subunit alpha
NRRL3_07539	713.231	-2.23553	0.380407	-5.87667	4.18603e-09	3.73781e-08	GMC oxidoreductase
NRRL3_03877	2673.29	1.78717	0.304136	5.87623	4.19716e-09	3.74483e-08	zinc/cadmium resistance protein
NRRL3_04632	6235.86	-1.84071	0.313305	-5.87514	4.22491e-09	3.76667e-08	AMP-dependent synthetase/ligase domain-containing protein
NRRL3_06830	711.379	1.80744	0.30776	5.87289	4.28263e-09	3.81516e-08	delta 8-(E)-sphingolipid desaturase
NRRL3_10793	1810.44	1.7145	0.292183	5.86791	4.41319e-09	3.92843e-08	54S ribosomal protein bL17m
NRRL3_00090	643.384	-1.72105	0.293526	-5.86336	4.53604e-09	4.03465e-08	oxoglutarate/iron-dependent dioxygenase domain-containing protein
NRRL3_09207	2085.56	2.73741	0.466928	5.86258	4.55718e-09	4.05032e-08	WD repeat-containing protein
NRRL3_01255	433.719	2.13775	0.364796	5.86014	4.62484e-09	4.10727e-08	fungal-specific transcription factor
NRRL3_00719	108.194	-3.34978	0.571669	-5.85965	4.63857e-09	4.11628e-08	zinc finger domain-containing protein, C2H2-like
NRRL3_02636	1206.11	-1.72735	0.295032	-5.85479	4.77621e-09	4.23515e-08	NAD-dependent epimerase/dehydratase domain-containing protein
NRRL3_01407	773.644	-2.72246	0.465063	-5.85395	4.80035e-09	4.25327e-08	phosphatidylinositol-specific phospholipase C, X domain-containing protein
NRRL3_02789	24283	1.8146	0.310337	5.84719	4.99944e-09	4.42626e-08	40S ribosomal protein uS8
NRRL3_02140	8675.61	2.42613	0.415021	5.84579	5.04157e-09	4.46012e-08	fungal-specific transcription factor
NRRL3_02380	2326.18	-1.85303	0.317055	-5.8445	5.08089e-09	4.49144e-08	uncharacterized protein
NRRL3_06601	83347.7	1.69095	0.289339	5.84419	5.09054e-09	4.49651e-08	40S ribosomal protein eS1
NRRL3_08886	1005.72	-2.06277	0.352975	-5.84395	5.09777e-09	4.49944e-08	malate/L-lactate dehydrogenase family protein
NRRL3_11348	16168.7	1.66103	0.284285	5.84283	5.13223e-09	4.52637e-08	NADPH-cytochrome P450 reductase CprA
NRRL3_10423	997.126	2.05869	0.352559	5.83929	5.24243e-09	4.62002e-08	tRNA (uracil-5-)-methyltransferase
NRRL3_09116	1970.03	1.51884	0.260161	5.83809	5.28018e-09	4.64972e-08	zinc finger domain-containing protein, FYVE-type and RING-type
NRRL3_04724	172.206	-5.60177	0.959565	-5.83782	5.2888e-09	4.65374e-08	hypothetical protein
NRRL3_01958	1335.96	-1.69146	0.289833	-5.83598	5.34768e-09	4.70194e-08	histidine triad HIT family protein
NRRL3_02557	2984.57	-3.38286	0.580074	-5.83177	5.48427e-09	4.81835e-08	methionine aminopeptidase
NRRL3_08807	2380.51	-3.29066	0.564407	-5.83029	5.53301e-09	4.85746e-08	glycoside hydrolase family 2 protein
NRRL3_07861	2213.02	-1.70331	0.292229	-5.82869	5.58653e-09	4.90069e-08	FAD-binding domain-containing protein
NRRL3_06233	129.991	-3.22113	0.552709	-5.82789	5.61321e-09	4.91793e-08	deoxyribose-phosphate aldolase
NRRL3_10101	5626.87	1.47596	0.25326	5.82785	5.61474e-09	4.91793e-08	10kDa heat shock protein, mitochondrial
NRRL3_10613	3852.88	2.15944	0.370572	5.82732	5.63234e-09	4.92959e-08	surfeit locus 6-like protein
NRRL3_06611	4610.3	1.63924	0.28131	5.82718	5.63712e-09	4.93001e-08	hypothetical protein
NRRL3_04086	497.803	2.57708	0.442385	5.82543	5.6967e-09	4.97833e-08	hypothetical protein
NRRL3_01894	1423.93	2.37808	0.40849	5.82164	5.82746e-09	5.08873e-08	small-subunit processome Utp14-like protein
NRRL3_07935	1948.98	1.48607	0.255729	5.81111	6.20583e-09	5.41501e-08	polysaccharide biosynthesis domain-containing protein
NRRL3_09998	1441.97	2.7331	0.470757	5.80576	6.40737e-09	5.58663e-08	down-regulated-in-metastasis domain-containing protein
NRRL3_04272	1198.82	-2.22053	0.382487	-5.8055	6.41749e-09	5.5912e-08	fungal-specific transcription factor
NRRL3_03910	68.9762	-4.93851	0.85072	-5.80509	6.43297e-09	5.60044e-08	HAD hydrolase subfamily IA protein
NRRL3_04121	8162.6	2.20106	0.37928	5.80326	6.50375e-09	5.65777e-08	RNA recognition motif domain-containing protein
NRRL3_06299	96.6824	-4.02136	0.693457	-5.799	6.67115e-09	5.79578e-08	xylose isomerase-like, TIM barrel domain-containing protein
NRRL3_00049	332.994	-2.33291	0.402298	-5.79897	6.67249e-09	5.79578e-08	uncharacterized protein
NRRL3_08798	371.739	-2.16533	0.373424	-5.79858	6.68802e-09	5.80096e-08	major facilitator superfamily, sugar/inositol transporter-like protein
NRRL3_08928	1253.97	-1.614	0.278346	-5.79856	6.68856e-09	5.80096e-08	fungal-specific transcription factor
NRRL3_06345	2408.63	-2.56068	0.44164	-5.79813	6.70593e-09	5.81163e-08	major facilitator superfamily protein
NRRL3_00511	5780.07	1.48125	0.255624	5.79465	6.84648e-09	5.92897e-08	bZIP transcription factor
NRRL3_09347	602.786	2.10061	0.362552	5.79394	6.87533e-09	5.94947e-08	WD repeat-containing protein
NRRL3_04269	7782.97	1.83075	0.316399	5.78622	7.19898e-09	6.22484e-08	hypothetical protein
NRRL3_07091	105.255	-2.98287	0.515664	-5.78452	7.27195e-09	6.2832e-08	hypothetical protein
NRRL3_01115	3491.96	2.2134	0.382751	5.78285	7.34436e-09	6.341e-08	54S ribosomal protein mL38
NRRL3_04904	33432.4	1.62768	0.281488	5.7824	7.36418e-09	6.35333e-08	40S ribosomal protein uS17
NRRL3_05102	849.439	2.65756	0.459741	5.78055	7.44572e-09	6.41406e-08	WD repeat-containing protein
NRRL3_00497	2373.07	1.75855	0.304219	5.78055	7.44574e-09	6.41406e-08	54S ribosomal protein bL27m
NRRL3_08347	299.373	2.05056	0.354776	5.77988	7.47536e-09	6.43475e-08	glutamine-fructose-6-phosphate aminotransferase
NRRL3_08208	4438.13	-1.76792	0.306106	-5.77552	7.67171e-09	6.59882e-08	tetratricopeptide-like helical domain-containing protein
NRRL3_10619	608.241	2.23757	0.387561	5.77347	7.76541e-09	6.67441e-08	uncharacterized protein
NRRL3_00416	55497.5	1.89316	0.328068	5.77063	7.89774e-09	6.78307e-08	60S ribosomal protein uL4
NRRL3_00729	155.86	-2.86541	0.496846	-5.7672	8.06005e-09	6.91731e-08	sialidase domain-containing protein
NRRL3_02820	2116.58	-2.48035	0.430133	-5.76646	8.09524e-09	6.94231e-08	CRAL-TRIO domain-containing protein
NRRL3_11169	2945.34	2.08317	0.361343	5.76506	8.16288e-09	6.9951e-08	54S ribosomal protein mL44
NRRL3_03559	3180.8	1.64848	0.285987	5.76419	8.20512e-09	7.02605e-08	37S ribosomal protein uS10m
NRRL3_10604	564.545	-1.8115	0.314334	-5.763	8.26322e-09	7.07053e-08	hypothetical protein
NRRL3_01882	94.546	-3.30121	0.572868	-5.7626	8.28297e-09	7.08216e-08	homogentisate 1,2-dioxygenase
NRRL3_10853	4773.22	2.20846	0.383267	5.7622	8.30268e-09	7.09373e-08	RNA-binding Lupus La domain-containing protein
NRRL3_07500	353.594	-1.9937	0.346349	-5.75634	8.59553e-09	7.33848e-08	amino acid/polyamine transporter I family protein
NRRL3_03023	505.333	-2.34681	0.407761	-5.75535	8.64635e-09	7.37638e-08	UbiD-like decarboxylase
NRRL3_11236	467.457	-2.13227	0.370538	-5.75454	8.68768e-09	7.40613e-08	major facilitator superfamily protein
NRRL3_03700	1226.05	2.79674	0.486257	5.75157	8.84176e-09	7.53189e-08	ribosomal large subunit biogenesis protein Mak16
NRRL3_00665	5172.66	-2.52906	0.439958	-5.74841	9.00882e-09	7.66852e-08	fungal-specific transcription factor
NRRL3_07738	76.6744	8.11245	1.41216	5.74469	9.20894e-09	7.83306e-08	methyltransferase domain-containing protein
NRRL3_05019	13591.7	3.02988	0.527739	5.74124	9.3984e-09	7.98829e-08	coproporphyrinogen III oxidase
NRRL3_06692	370.587	-2.14178	0.37323	-5.73851	9.55154e-09	8.11245e-08	major facilitator superfamily protein
NRRL3_01945	1116.94	1.94013	0.338103	5.73826	9.56541e-09	8.11822e-08	lysine-tRNA ligase, cytosolic and mitochondrial
NRRL3_04239	838.047	-2.28978	0.399054	-5.73803	9.57839e-09	8.12324e-08	major facilitator superfamily protein
NRRL3_01508	341.837	2.3122	0.403062	5.73658	9.66053e-09	8.18686e-08	nucleolar protein 12-like protein
NRRL3_07334	91.8168	-4.87806	0.850979	-5.73229	9.90819e-09	8.39054e-08	hypothetical protein
NRRL3_02927	219.781	2.81263	0.490793	5.73079	9.99644e-09	8.45904e-08	spherulation-specific family 4 protein
NRRL3_09455	7469.67	-2.12997	0.371833	-5.7283	1.01441e-08	8.57767e-08	fungal-specific transcription factor
NRRL3_08826	404.701	-1.84942	0.322911	-5.72733	1.02021e-08	8.62036e-08	trans-L-3-hydroxyproline dehydratase
NRRL3_07893	16595.3	-1.57342	0.274741	-5.7269	1.0228e-08	8.63593e-08	nuclear transport factor 2 domain-containing protein
NRRL3_09762	906.603	-1.73349	0.302761	-5.72559	1.03073e-08	8.69649e-08	hypothetical protein
NRRL3_07074	39695.6	2.22555	0.388751	5.72488	1.03509e-08	8.72683e-08	serine hydroxymethyltransferase, cytosolic
NRRL3_07415	127.567	-3.6245	0.63336	-5.72265	1.04875e-08	8.83547e-08	major facilitator superfamily, sugar/inositol transporter-like protein
NRRL3_10697	13202.2	-1.91977	0.335523	-5.72174	1.05441e-08	8.87667e-08	fumarylacetoacetase, C-terminal domain-containing protein
NRRL3_09966	1755.97	1.54022	0.269424	5.7167	1.0861e-08	9.1368e-08	zinc finger domain-containing protein, CHY-type
NRRL3_09174	2481.46	2.40332	0.420545	5.71477	1.09856e-08	9.23479e-08	zinc finger domain-containing protein, CCHC-type
NRRL3_11058	3128.01	1.54157	0.269868	5.7123	1.11462e-08	9.363e-08	mitochondrial-processing peptidase subunit alpha
NRRL3_03851	402.735	-1.88906	0.330812	-5.71037	1.12733e-08	9.46284e-08	hypothetical protein
NRRL3_03065	532.703	-2.89331	0.5067	-5.7101	1.12911e-08	9.4708e-08	cytochrome P450-like protein
NRRL3_11784.1	86.873	3.89077	0.681451	5.70953	1.13286e-08	9.49533e-08	glutathione S-transferase
NRRL3_02539	192.311	-2.21595	0.388244	-5.70763	1.1456e-08	9.59514e-08	GNAT domain-containing protein
NRRL3_06789	4246.31	1.42272	0.249371	5.70522	1.16195e-08	9.72496e-08	TB2/DP1/abscisic acid-responsive HVA22 family protein
NRRL3_06896	117.437	-3.10615	0.544562	-5.70393	1.17073e-08	9.79131e-08	polyketide cyclase SnoaL-like domain-containing protein
NRRL3_07941	1183.3	2.72751	0.478418	5.70111	1.1903e-08	9.94777e-08	phospho-2-dehydro-3-deoxyheptonate aldolase
NRRL3_08079	6983.14	-1.42386	0.249784	-5.70036	1.19556e-08	9.98443e-08	peptidyl-prolyl cis-trans isomerase CypB
NRRL3_03163	1594.04	-1.97608	0.346686	-5.6999	1.19874e-08	1.00038e-07	F-box domain-containing protein
NRRL3_02745	62360	1.6818	0.295072	5.69961	1.20079e-08	1.00136e-07	mitochondrial phosphate carrier protein
NRRL3_01948	11171.6	-1.93127	0.338872	-5.69912	1.20424e-08	1.00351e-07	ABC transporter type 1, transmembrane domain-containing protein
NRRL3_10249	256.319	-2.18209	0.382905	-5.69878	1.2067e-08	1.00483e-07	major facilitator superfamily protein
NRRL3_09402	64.7758	-4.85291	0.851646	-5.69828	1.21024e-08	1.00704e-07	cytochrome P450
NRRL3_04528	48972.2	1.3708	0.240573	5.69805	1.21186e-08	1.00766e-07	transaldolase
NRRL3_11524	4361.27	-2.30151	0.404319	-5.69231	1.25331e-08	1.04137e-07	tetratricopeptide-like helical domain-containing protein
NRRL3_05882	880.257	2.09354	0.367906	5.69043	1.2672e-08	1.05215e-07	major facilitator superfamily protein
NRRL3_04991	486.845	-2.65989	0.468167	-5.68149	1.33523e-08	1.10784e-07	transferase family protein
NRRL3_06060	5011.39	3.40276	0.599157	5.67924	1.35291e-08	1.12169e-07	major facilitator superfamily, sugar transporter-like protein
NRRL3_07585	1894.02	1.55974	0.274768	5.67657	1.37426e-08	1.13857e-07	orotate phosphoribosyltransferase
NRRL3_01783	65872.3	-1.75223	0.308701	-5.67613	1.37779e-08	1.14067e-07	catalase-peroxidase
NRRL3_06930	3786.1	-1.41936	0.250069	-5.67589	1.37971e-08	1.14144e-07	D-galacturonate reductase
NRRL3_08552	3687.08	-1.71405	0.302115	-5.67349	1.39921e-08	1.15674e-07	heterokaryon incompatibility domain-containing protein
NRRL3_03652	1057.6	1.93091	0.340367	5.67302	1.40305e-08	1.15908e-07	alpha-mannosyltransferase-like protein
NRRL3_03723	3059.75	2.23716	0.394514	5.67069	1.42224e-08	1.17409e-07	amidophosphoribosyltransferase
NRRL3_01736	69.1887	-8.75063	1.5437	-5.66861	1.43963e-08	1.18759e-07	fasciclin domain-containing protein
NRRL3_09553	232.684	-2.67256	0.471505	-5.66814	1.4436e-08	1.19001e-07	STAND N-terminal Goodbye domain-containing protein
NRRL3_09404	926.267	-1.55687	0.27493	-5.66277	1.48953e-08	1.22699e-07	peptidase family A1 domain-containing protein
NRRL3_02632	5002.37	1.89844	0.335408	5.66007	1.5131e-08	1.24551e-07	tRNA (C5-cytosine) methyltransferase Ncl1-like protein
NRRL3_07388	2334.26	-1.44006	0.254489	-5.65864	1.52581e-08	1.25469e-07	NmrA-like domain-containing protein
NRRL3_08738	5989.86	2.21504	0.39145	5.65857	1.52643e-08	1.25469e-07	endo-1,6-beta-glucanase
NRRL3_02936	92.4376	-3.60033	0.636414	-5.65721	1.53855e-08	1.26375e-07	hypothetical protein
NRRL3_07548	2787.23	2.16063	0.382028	5.65568	1.55227e-08	1.2741e-07	60S ribosomal export protein Nmd3
NRRL3_03622	3703.89	2.02926	0.358922	5.65377	1.56969e-08	1.28748e-07	imidazole glycerol-phosphate dehydratase
NRRL3_02230	1329.53	2.09893	0.371394	5.6515	1.59057e-08	1.30368e-07	tetratricopeptide repeat-containing protein
NRRL3_06145	1883.15	1.82353	0.322828	5.64861	1.61751e-08	1.32399e-07	mitochondrial import inner membrane translocase
NRRL3_07011	1818.06	-1.61731	0.28632	-5.64859	1.61766e-08	1.32399e-07	histidine phosphatase superfamily protein, clade 1
NRRL3_04825	3267.33	-1.97801	0.350188	-5.64843	1.61919e-08	1.3243e-07	glycoside hydrolase family 76 protein
NRRL3_09612	1733.29	-1.89348	0.33536	-5.64613	1.64103e-08	1.3412e-07	beta-mannosidase
NRRL3_02017	32343.7	1.77701	0.314836	5.64423	1.65925e-08	1.35422e-07	60S ribosomal protein uL11
NRRL3_01974	122.676	-3.71667	0.658491	-5.64422	1.65931e-08	1.35422e-07	major facilitator superfamily protein
NRRL3_08836	79.8225	-6.50025	1.15216	-5.6418	1.68282e-08	1.37243e-07	short-chain dehydrogenase/reductase family protein
NRRL3_11570	1352.61	1.79832	0.318793	5.64103	1.69039e-08	1.37763e-07	37S ribosomal protein uS17m
NRRL3_07298	508.102	2.58933	0.459054	5.64057	1.6949e-08	1.38033e-07	tRNA (adenine(58)-N(1))-methyltransferase non-catalytic subunit Trm6
NRRL3_08518	6792.21	1.55803	0.276232	5.6403	1.69754e-08	1.38149e-07	carbonic anhydrase-like protein
NRRL3_08700	34.9159	6.37878	1.13107	5.63959	1.70457e-08	1.3859e-07	hypothetical protein
NRRL3_08407	998.341	-2.47356	0.438613	-5.63951	1.70537e-08	1.3859e-07	L-arabinitol 4-dehydrogenase
NRRL3_00303	297.574	-5.1166	0.907428	-5.63857	1.71469e-08	1.39249e-07	membrane attack complex component/perforin (MACPF) domain-containing protein
NRRL3_11539	21283.2	1.73198	0.307275	5.63657	1.73467e-08	1.40772e-07	60S ribosomal protein eL31
NRRL3_03301	519.803	-3.46187	0.615003	-5.62903	1.81229e-08	1.46967e-07	5-oxoprolinase
NRRL3_10579	1232.82	2.60361	0.462559	5.62871	1.81564e-08	1.47134e-07	ribosome biogenesis protein
NRRL3_02184	15560.2	3.27719	0.582519	5.6259	1.84546e-08	1.49446e-07	NAD-dependent epimerase/dehydratase family protein Fum13
NRRL3_02160.1	561.54	-1.94257	0.345563	-5.62147	1.89336e-08	1.53217e-07	hypothetical protein
NRRL3_06243	235.21	-2.21121	0.393432	-5.62032	1.90605e-08	1.54135e-07	cytochrome P450
NRRL3_08307	1439.19	-2.90212	0.516675	-5.61691	1.94407e-08	1.57099e-07	flavin monooxygenase-like protein
NRRL3_01866	2262.53	1.66721	0.29697	5.61406	1.97629e-08	1.5959e-07	pentatricopeptide repeat-containing protein
NRRL3_08663	313.984	-2.77636	0.494592	-5.61344	1.98347e-08	1.60057e-07	high-affinity glucose transporter
NRRL3_09968	390.653	-4.96247	0.884216	-5.61228	1.99675e-08	1.61016e-07	hypothetical protein
NRRL3_09776	979.905	2.89592	0.516197	5.61011	2.02202e-08	1.6294e-07	nucleolar Nuc153 domain-containing protein
NRRL3_03716	26242.5	1.5085	0.268922	5.60945	2.02968e-08	1.63442e-07	60S ribosomal protein eL14
NRRL3_02424	1711.88	-1.53167	0.273085	-5.60879	2.03751e-08	1.63957e-07	potassium channel tetramerisation-type BTB domain-containing protein
NRRL3_09260	497.011	2.30798	0.411687	5.60616	2.06868e-08	1.66349e-07	RNA recognition motif domain-containing protein
NRRL3_05947	623.509	1.95711	0.349196	5.60461	2.08728e-08	1.67727e-07	histone deacetylase complex subunit SAP30-like protein
NRRL3_04818	538.379	-2.97656	0.531259	-5.60285	2.10857e-08	1.69319e-07	avenacinase
NRRL3_08274	3855.29	-1.95041	0.348155	-5.60214	2.11724e-08	1.69897e-07	uncharacterized protein
NRRL3_05282	1702.41	1.76028	0.314378	5.59925	2.15275e-08	1.72626e-07	major facilitator superfamily domain-containing protein
NRRL3_11309	3169.34	1.67755	0.299776	5.59601	2.19338e-08	1.75762e-07	mitochondrial import receptor subunit Tom20
NRRL3_00051	1005.31	-1.60444	0.28701	-5.59016	2.26857e-08	1.81659e-07	WD repeat-containing protein
NRRL3_09408	175.956	-2.33232	0.417284	-5.58929	2.28001e-08	1.82449e-07	hypothetical protein
NRRL3_05710	37545.2	1.60744	0.2878	5.58526	2.33348e-08	1.86597e-07	ubiquitin-40S ribosomal protein eS31
NRRL3_02576	292.088	-2.10815	0.37752	-5.5842	2.3478e-08	1.87611e-07	hypothetical protein
NRRL3_08088	1164.44	2.3358	0.418349	5.58338	2.35886e-08	1.88364e-07	WD repeat-containing protein
NRRL3_05455	2751.48	1.49132	0.267146	5.58242	2.37194e-08	1.89277e-07	60S ribosomal protein uL13A
NRRL3_03619	854.635	2.20009	0.394143	5.58196	2.37828e-08	1.89651e-07	mitochondrial Pet127-like protein
NRRL3_11052	153.49	-3.53886	0.634589	-5.57662	2.45237e-08	1.95424e-07	hypothetical protein
NRRL3_07813	630.438	-1.77924	0.319105	-5.57572	2.46511e-08	1.96303e-07	hypothetical protein
NRRL3_06566	4617.51	1.79096	0.321232	5.57529	2.47115e-08	1.96648e-07	homoserine kinase
NRRL3_01211	130.247	2.27787	0.408679	5.57375	2.49307e-08	1.98254e-07	hypothetical protein
NRRL3_07699	2087.39	2.18974	0.393102	5.57042	2.5412e-08	2.01942e-07	alpha-amylase
NRRL3_04168	1413.66	-3.39342	0.609263	-5.56971	2.5516e-08	2.02628e-07	pyridine nucleotide-disulphide oxidoreductase family protein
NRRL3_10633	127.555	-2.60898	0.468448	-5.5694	2.55623e-08	2.02856e-07	iron-type alcohol dehydrogenase domain-containing protein
NRRL3_09723	271.754	-1.9929	0.357965	-5.56729	2.58725e-08	2.05175e-07	FAD-dependent monooxygenase
NRRL3_02329	7763.94	2.74113	0.492581	5.56482	2.6242e-08	2.07962e-07	thioredoxin reductase
NRRL3_02652	1136.12	-1.59709	0.287041	-5.56399	2.63682e-08	2.08818e-07	2-dehydro-3-deoxy-D-gluconate 5-dehydrogenase
NRRL3_01823	1398.28	1.77024	0.318224	5.56286	2.65382e-08	2.1002e-07	RNA polymerase Rpb8-like protein
NRRL3_06499	3449.38	-1.79702	0.323144	-5.56103	2.68183e-08	2.1209e-07	fungal-specific transcription factor
NRRL3_11039	3484.42	-1.76107	0.316796	-5.55899	2.71337e-08	2.14437e-07	quinate repressor protein
NRRL3_06197	86.6011	-9.07368	1.6324	-5.5585	2.72108e-08	2.14856e-07	cutinase-like protein
NRRL3_10368	17252.2	3.03448	0.545925	5.55841	2.72241e-08	2.14856e-07	major facilitator superfamily protein
NRRL3_06048	2865.6	2.47536	0.445459	5.55689	2.74625e-08	2.16588e-07	mannan endo-1,6-alpha-mannosidase-like protein
NRRL3_05873	3290.95	-2.91311	0.524487	-5.5542	2.78889e-08	2.198e-07	carboxypeptidase
NRRL3_02561	272.93	-2.46832	0.444615	-5.55158	2.83097e-08	2.22963e-07	NADPH dehydrogenase
NRRL3_05083	1438.67	1.63812	0.295108	5.5509	2.84207e-08	2.23684e-07	37S ribosomal protein bS18m
NRRL3_03832	355.373	2.02038	0.364088	5.54914	2.87083e-08	2.25793e-07	mitochondrial thiamine pyrophosphate carrier
NRRL3_07104	460.447	2.24591	0.404947	5.54619	2.91963e-08	2.29314e-07	translation machinery-associated protein 16-like protein
NRRL3_10247	811.881	-1.68953	0.30463	-5.54616	2.92009e-08	2.29314e-07	carotenoid oxygenase-like protein
NRRL3_02111	1924.22	-2.40132	0.432977	-5.54607	2.92159e-08	2.29314e-07	ARS binding protein 2-like protein
NRRL3_01134	112.709	-3.02725	0.546004	-5.54438	2.94998e-08	2.31384e-07	magnesium transporter CorA/zinc transporter ZntB family protein
NRRL3_03338	3759.98	1.62552	0.293281	5.54254	2.98113e-08	2.33668e-07	hypothetical protein
NRRL3_00990	3308.32	1.779	0.321054	5.54112	3.00547e-08	2.35415e-07	54S ribosomal protein Mhr1, mitochondrial
NRRL3_07737	85.0604	4.94843	0.893286	5.53958	3.03192e-08	2.37325e-07	alkyl-hydroperoxide reductase D-like protein
NRRL3_00500	2143.61	2.10902	0.380974	5.53587	3.09686e-08	2.42243e-07	H/ACA ribonucleoprotein complex subunit 3
NRRL3_02136	928.713	2.53462	0.458015	5.53393	3.1314e-08	2.44778e-07	G-protein, beta subunit domain-containing protein
NRRL3_06730	472.851	-1.76704	0.319465	-5.53124	3.17969e-08	2.48384e-07	Xaa-Pro dipeptidyl-peptidase, C-terminal domain-containing protein
NRRL3_02923	65.3325	-3.80442	0.687884	-5.53061	3.19128e-08	2.49119e-07	six-bladed beta-propeller, TolB-like domain-containing protein
NRRL3_07991	68.8691	-4.05672	0.733611	-5.5298	3.20596e-08	2.50095e-07	cell wall mannoprotein 1-like protein
NRRL3_04720	134.849	-2.87476	0.520186	-5.5264	3.26868e-08	2.54815e-07	copper amine oxidase
NRRL3_02020a1	135.604	-2.63909	0.477621	-5.5255	3.28553e-08	2.55955e-07	hypothetical protein
NRRL3_06343	686.512	-2.11905	0.383593	-5.52421	3.30976e-08	2.57668e-07	S-adenosyl-L-methionine-dependent methyltransferase domain-containing protein
NRRL3_08899	136.803	-2.78863	0.504941	-5.52268	3.33868e-08	2.59743e-07	hypothetical protein
NRRL3_04571	1749.1	-1.70656	0.309021	-5.52246	3.3428e-08	2.59887e-07	AAA-type ATPase family protein
NRRL3_11495	222.549	-2.16934	0.392838	-5.52222	3.34735e-08	2.60065e-07	fungal-specific transcription factor
NRRL3_03888.1	263.304	4.38164	0.793727	5.52034	3.38345e-08	2.62571e-07	hypothetical protein
NRRL3_05982	678.466	2.36632	0.428658	5.5203	3.38418e-08	2.62571e-07	ribosomal RNA processing protein 8-like protein
NRRL3_01325	127.884	-2.58743	0.468807	-5.51918	3.40587e-08	2.64076e-07	hypothetical protein
NRRL3_09428	117.058	-2.6491	0.480066	-5.5182	3.42496e-08	2.65377e-07	nucleoside phosphorylase domain-containing protein
NRRL3_11425	1464.45	1.992	0.361201	5.51493	3.48912e-08	2.70166e-07	ribosome maturation protein Sdo1/SBDS-like protein
NRRL3_00245	6893.84	-1.41688	0.25694	-5.51447	3.49842e-08	2.70704e-07	tetratricopeptide repeat-containing protein
NRRL3_07787	730.188	1.54839	0.280911	5.51203	3.5471e-08	2.74184e-07	hypothetical protein
NRRL3_08820	861.71	-1.89685	0.344133	-5.51198	3.54817e-08	2.74184e-07	major facilitator superfamily protein
NRRL3_06780	41198.5	1.59492	0.289386	5.51139	3.56021e-08	2.74928e-07	glycoside hydrolase family 17 protein
NRRL3_01564	1790.05	1.53408	0.278403	5.51028	3.5827e-08	2.7648e-07	PinX1-related protein 1
NRRL3_04174	225.892	2.28808	0.415301	5.50944	3.59976e-08	2.77609e-07	hypothetical protein
NRRL3_01349	211.666	-3.48524	0.632692	-5.50859	3.61728e-08	2.78773e-07	D-isomer specific 2-hydroxyacid dehydrogenase domain-containing protein
NRRL3_06628	3478.57	-1.75525	0.318783	-5.50609	3.66884e-08	2.82557e-07	major facilitator superfamily protein
NRRL3_10520	30806.5	1.64064	0.297994	5.50562	3.67864e-08	2.83122e-07	40S ribosomal protein eS12
NRRL3_05517	9697.22	1.60539	0.291619	5.50511	3.68937e-08	2.83758e-07	hypothetical protein
NRRL3_04265	1058.83	-1.80516	0.327982	-5.50385	3.71578e-08	2.85598e-07	glutathione S-transferase
NRRL3_02926	588.854	2.40704	0.437464	5.50225	3.74981e-08	2.88021e-07	glycosyltransferase family 4 protein
NRRL3_01939	31761.4	1.58266	0.287682	5.50141	3.76764e-08	2.89196e-07	60S ribosomal protein eL20
NRRL3_04312	106.812	-3.00039	0.545517	-5.50009	3.79596e-08	2.91176e-07	acyltransferase domain-containing protein
NRRL3_01571	4573.36	2.06296	0.375169	5.49876	3.82481e-08	2.93193e-07	small-subunit processome, Utp21 domain-containing protein
NRRL3_06497	2524.14	2.13937	0.389206	5.49675	3.86844e-08	2.96339e-07	54S ribosomal protein uL5m
NRRL3_06746	1473.26	-1.73825	0.316334	-5.495	3.90712e-08	2.99103e-07	thiamine pyrophosphate enzyme domain-containing protein
NRRL3_05503	31097.7	1.48308	0.269913	5.49465	3.9149e-08	2.99499e-07	40S ribosomal protein uS2
NRRL3_07523	2845.56	1.88675	0.343388	5.4945	3.91812e-08	2.99546e-07	54S ribosomal protein mL46
NRRL3_03743	2298.6	-1.58913	0.289259	-5.4938	3.93376e-08	3.00541e-07	FAD-dependent oxidoreductase domain-containing protein
NRRL3_07012	4954.17	1.75821	0.320063	5.49331	3.94473e-08	3.01179e-07	cyclin Pho80-like protein
NRRL3_06935	1283.61	-1.49942	0.273029	-5.49179	3.97884e-08	3.03581e-07	ketoreductase
NRRL3_10505	813.659	1.56447	0.284935	5.49064	4.00485e-08	3.05363e-07	dual specificity phosphatase domain-containing protein
NRRL3_05149	3766.81	1.64967	0.300552	5.4888	4.04681e-08	3.08358e-07	aryl sulfotransferase-like protein
NRRL3_05141	34688.8	1.55863	0.284034	5.48749	4.07696e-08	3.10449e-07	60S ribosomal protein eL21
NRRL3_02805	4433.46	1.55148	0.282861	5.48495	4.13588e-08	3.14727e-07	non-essential nuclear transport receptor importin-beta2 subunit
NRRL3_04287	295.408	-1.86525	0.340163	-5.48339	4.17246e-08	3.173e-07	fungal-specific transcription factor
NRRL3_09947	3125.23	2.41802	0.441314	5.47914	4.2739e-08	3.248e-07	cytochrome c oxidase assembly protein Cox15
NRRL3_06932	2402.8	-2.49004	0.454473	-5.47897	4.27816e-08	3.24908e-07	oxidoreductase domain-containing protein
NRRL3_02676	1961.73	-1.93055	0.352443	-5.47761	4.31105e-08	3.2719e-07	S-adenosyl-L-methionine dependent methyltransferase LaeA
NRRL3_07533	30232.1	1.52903	0.279151	5.47743	4.31539e-08	3.27302e-07	60S ribosomal protein eL43
NRRL3_11028	1184.75	-2.20656	0.40291	-5.47655	4.33688e-08	3.28716e-07	nuclear transport factor 2 domain-containing protein
NRRL3_01606	3598.84	1.83559	0.335184	5.47637	4.34132e-08	3.28835e-07	alpha-arabinofuranosidase Abf51A
NRRL3_00395	3469.35	1.84101	0.33632	5.47399	4.40005e-08	3.33064e-07	nucleosome assembly protein
NRRL3_04614	69.5851	-3.76106	0.687186	-5.47313	4.42161e-08	3.34476e-07	hypothetical protein
NRRL3_03554	52316.6	1.6199	0.296111	5.47059	4.48537e-08	3.39075e-07	60S ribosomal protein eL18
[truncated: 4,143 more rows]
