# Supplementary material for: Functional analysis of the protocatechuate branch of the β-ketoadipate pathway in Aspergillus niger
Source: J Biol Chem. 2023 Jul 1;299(8):105003. doi: 10.1016/j.jbc.2023.105003 (PMC10406623; doi:10.1016/j.jbc.2023.105003)
Supplement: Table S2 [file mmc3.xlsx]

## Sheet: Bioreactor transcriptome
Protein ID	Fructose TPM 1	Fructose TPM 2	3,4-DHB TPM 1	3,4-DHB TPM 2	Annotation	GO	Mean Fructose TPM	Mean 3,4-DHB TPM	Mean 3,4-DHB/Mean Fructose
NRRL3_00001	6.90146	7.89474	15.3442	16.3742	WD repeat and NACHT nucleoside triphosphatase domain-containing protein	GO:0005515	7.3981	15.8592	2.14369
NRRL3_00002	0.209785	0	0.987537	0.706	phenylacrylic acid decarboxylase	GO:0003824	0.104892	0.846769	8.07273
NRRL3_00003	0.0281115	0.0311703	0.122152	0.0873276	ferulic acid decarboxylase	GO:0016831	0.0296409	0.10474	3.53363
NRRL3_00004	4.45103	4.48152	1.40333	1.80784	alpha-factor-transporting ATPase-like protein	GO:0140359|GO:0005524	4.46627	1.60559	0.359491
NRRL3_00005	0.109054	0.0403068	0.197446	0	aminotransferase class I and II family protein	GO:0009058|GO:0003824	0.0746805	0.0987229	1.32194
NRRL3_00006	0	0	0	0	glycosyltransferase family 32 protein	NA	0	0	#DIV/0!
NRRL3_00007	0	0.165378	1.40421	0.694995	feruloyl esterase FaeA	GO:0006629	0.0826892	1.0496	12.6933
NRRL3_00008	9.92502	8.83818	10.67	15.4159	S-adenosyl-L-methionine-dependent methyltransferase domain-containing protein	NA	9.3816	13.043	1.39027
NRRL3_00009.1	0.0237033	0.0788473	18.2305	14.7083	2-isopropylmalate synthase	GO:0003824|GO:0019752|GO:0003852	0.0512753	16.4694	321.196
NRRL3_00010	0	0	7.04904	4.8114	major facilitator superfamily protein	GO:0022857	0	5.93022	#DIV/0!
NRRL3_00011	31.6786	33.1154	19.2278	20.1931	hypothetical protein	NA	32.397	19.7105	0.608403
NRRL3_00012	25.0939	22.3357	15.0863	20.0223	hypothetical protein	NA	23.7148	17.5543	0.740227
NRRL3_00013	125.747	125.237	65.2339	62.6005	COMT-type O-methyltransferase family protein	GO:0008168|GO:0008171	125.492	63.9172	0.509332
NRRL3_00014	1.03442	1.07051	1.0488	0.910468	hypothetical protein	NA	1.05247	0.979633	0.930795
NRRL3_00015	5.47594	6.31272	9.58386	6.58159	S-adenosyl-L-methionine-dependent methyltransferase domain-containing protein	NA	5.89433	8.08273	1.37127
NRRL3_00016	38.6913	45.9627	29.0067	30.5184	alpha-galactosidase Mel36C	GO:0004557|GO:0004553|GO:0003824	42.327	29.7626	0.703158
NRRL3_00017	0	0.269804	135.338	83.6207	hypothetical protein	NA	0.134902	109.479	811.544
NRRL3_00018	0.536776	0.676344	0.10602	0.208435	histidine acid phosphatase-like protein	GO:0016791	0.60656	0.157228	0.259212
NRRL3_00019	0.0429608	0.190541	1.12006	0.867469	globin/protoglobin domain-containing protein	GO:0019825	0.116751	0.993762	8.51181
NRRL3_00020	0	0	0	0	hypothetical protein	NA	0	0	#DIV/0!
NRRL3_00021	3.99058	3.98231	3.68478	2.78925	hypothetical protein	NA	3.98645	3.23701	0.812004
NRRL3_00022	6.73151	6.54533	16.1157	19.4234	protein kinase-like domain-containing protein	NA	6.63842	17.7696	2.67678
NRRL3_00023	3.62048	1.33814	4.98179	6.8419	hypothetical protein	NA	2.47931	5.91185	2.38447
NRRL3_00024	8.17095	7.47596	5.82818	6.72088	protein kinase domain-containing protein	GO:0005515|GO:0004672	7.82345	6.27453	0.802015
NRRL3_00025	4.38369	3.99886	2.5668	3.54933	FAD-dependent oxidoreductase domain-containing protein	GO:0016491	4.19128	3.05806	0.729626
NRRL3_00026	1.95671	2.23073	0.6287	0.941734	amino acid/polyamine transporter I family protein	GO:0016020	2.09372	0.785217	0.375035
NRRL3_00027	42.1619	44.2709	26.7117	31.4899	HAD-like domain-containing protein	NA	43.2164	29.1008	0.673375
NRRL3_00028	0.371332	0.494084	0.524399	0.764216	fungal-specific transcription factor	GO:0000981|GO:0003677	0.432708	0.644308	1.48901
NRRL3_00029	0.0330833	0	7.90656	3.98243	hypothetical protein	NA	0.0165416	5.9445	359.366
NRRL3_00030	11.9225	11.8562	2.01095	1.23658	non-ribosomal peptide synthetase-like protein	NA	11.8894	1.62377	0.136573
NRRL3_00031	4.0445	3.13921	5.19245	4.68301	alpha/beta hydrolase fold-1 domain-containing protein	NA	3.59186	4.93773	1.3747
NRRL3_00032	21.7393	18.0685	10.4477	14.9102	NmrA-like domain-containing protein	NA	19.9039	12.6789	0.637008
NRRL3_00033	59.1322	56.1691	82.9128	101.625	monooxygenase Af470-like protein	NA	57.6507	92.2691	1.60049
NRRL3_00034	28.1245	28.0079	15.4474	17.7798	fungal-specific transcription factor	GO:0000981	28.0662	16.6136	0.591943
NRRL3_00035	6.14339	7.63526	7.04035	6.60611	hypothetical protein	NA	6.88933	6.82323	0.990406
NRRL3_00036	0.096671	0.0857518	0.252037	0.22523	non-ribosomal peptide synthetase	GO:0003824	0.0912114	0.238633	2.61627
NRRL3_00037	0.438296	0.31242	1.4964	1.65332	FAD-binding domain-containing protein	GO:0004497|GO:0071949	0.375358	1.57486	4.19562
NRRL3_00038	0	0	0.124411	0	hypothetical protein	NA	0	0.0622055	#DIV/0!
NRRL3_00039	0.0424128	0.0470278	0	0.0658773	major facilitator superfamily protein - efflux pump	GO:0022857	0.0447203	0.0329387	0.736548
NRRL3_00040	0.165559	0.214169	0.959196	1.0929	cytochrome P450-like protein	GO:0005506|GO:0004497	0.189864	1.02605	5.40412
NRRL3_00041	4.97633	6.40778	7.90536	11.0124	NAD(P)-binding domain-containing protein	NA	5.69205	9.45886	1.66177
NRRL3_00042	25.6257	24.6821	34.4344	35.8613	fungal-specific transcription factor	GO:0000981|GO:0003677	25.1539	35.1478	1.39731
NRRL3_00043	1.88444	2.29434	2.36821	3.61569	FAD-binding domain-containing protein	GO:0071949	2.08939	2.99195	1.43197
NRRL3_00044	4.81347	4.28035	2.38151	3.66422	NAD(P)-binding domain-containing protein	NA	4.54691	3.02286	0.664816
NRRL3_00046	2.39102	1.80043	1.78329	2.03706	hypothetical protein	NA	2.09572	1.91017	0.911463
NRRL3_00047	1.27812	0.442873	0.433889	0.434269	GXWXG domain-containing protein	NA	0.860497	0.434079	0.504451
NRRL3_00048	109.663	99.3504	63.6031	51.572	short-chain dehydrogenase/reductase family protein	GO:0016491	104.507	57.5875	0.551042
NRRL3_00049	22.3046	34.94	37.943	30.2954	uncharacterized protein	NA	28.6223	34.1192	1.19205
NRRL3_00050	1.01887	1.62399	0.830113	0.989094	hypothetical protein	NA	1.32143	0.909603	0.688347
NRRL3_00051	15.261	14.0976	9.47173	10.0525	WD repeat-containing protein	GO:0005515	14.6793	9.76209	0.665026
NRRL3_00052	496.05	527.446	262.299	244.878	nuclear transport factor 2 domain-containing protein	NA	511.748	253.589	0.495534
NRRL3_00053	7.61868	8.75005	3.46235	3.12387	oligopeptide transporter OPT superfamily protein	GO:0035673	8.18437	3.29311	0.402366
NRRL3_00054	1077.55	1047.56	851.209	831.223	beta-1 -3-glucanosyltransferase	NA	1062.56	841.216	0.791691
NRRL3_00055	3.60096	4.18915	9.71535	10.9342	microcystin LR degradation protein MlrC-like protein	NA	3.89506	10.3248	2.65073
NRRL3_00056	0.149647	0.120676	0.266013	0.306394	sodium transport ATPase	GO:0005215|GO:0000166|GO:0006812	0.135161	0.286204	2.1175
NRRL3_00057	38.8693	38.1423	52.1471	60.8764	peptidase M24 domain-containing protein	NA	38.5058	56.5117	1.46762
NRRL3_00058	20.5585	24.3858	43.4196	50.646	alpha/beta hydrolase fold-1 domain-containing protein	NA	22.4722	47.0328	2.09294
NRRL3_00059	13.543	11.4492	72.5847	81.353	hypothetical protein	NA	12.4961	76.9688	6.15944
NRRL3_00060	114.373	120.736	57.1112	58.3059	D-stereospecific N-terminal glycine-D-alanine aminopeptidase	GO:0004177	117.554	57.7085	0.49091
NRRL3_00061	8.16377	9.18673	3.1516	3.81457	P-type ATPase family protein	GO:0000166|GO:0005215	8.67525	3.48308	0.401496
NRRL3_00062	1.63416	1.62742	1.57797	1.86843	uncharacterized protein	NA	1.63079	1.7232	1.05667
NRRL3_00063	2.17104	2.09203	1.48806	1.82658	tannase	NA	2.13154	1.65732	0.777524
NRRL3_00064	0	0	0.0415764	0	alpha-arabinofuranosidase	GO:0046373	0	0.0207882	#DIV/0!
NRRL3_00065	0.287015	0.265205	0.51965	0.390078	major facilitator superfamily protein - efflux pump	GO:0022857	0.27611	0.454864	1.6474
NRRL3_00066	0.373953	0.480112	1.60354	1.78837	fungal-specific transcription factor	GO:0003677|GO:0000981	0.427032	1.69596	3.97149
NRRL3_00067	0.449439	0.476194	0.748625	0.566226	ABC transporter	GO:0005524|GO:0016020|GO:0140359	0.462817	0.657426	1.42049
NRRL3_00068	0	0	0.247141	0.235578	cell wall mannoprotein 1-like protein	NA	0	0.241359	#DIV/0!
NRRL3_00069	0.47484	0.239322	1.12544	0.670492	acetoacetate decarboxylase-like protein	GO:0016829	0.357081	0.897966	2.51474
NRRL3_00070	0.0540241	0.0599024	0.469498	0.335649	non-heme chloroperoxidase	GO:0003824	0.0569632	0.402574	7.06725
NRRL3_00071	0.174278	0.193241	1.51457	0.893295	alcohol dehydrogenase domain-containing protein	GO:0016491	0.18376	1.20393	6.55167
NRRL3_00072	2.74896	2.82367	2.58319	2.21348	fungal-specific transcription factor	GO:0000981|GO:0003677	2.78631	2.39833	0.860755
NRRL3_00073	0.309614	0.114434	0.336339	0.400754	carbohydrate esterase family 5 protein	GO:0016787	0.212024	0.368546	1.73823
NRRL3_00074	0.263772	0.233979	0.515772	0.327761	carbohydrate esterase family 5 protein	GO:0016787	0.248875	0.421767	1.69469
NRRL3_00075	2.92787	3.40104	2.72622	2.59868	amidase	NA	3.16446	2.66245	0.841361
NRRL3_00076	46.4349	47.8387	47.152	54.6207	pyruvate decarboxylase	GO:0016831|GO:0000287|GO:0003824|GO:0030976	47.1368	50.8863	1.07955
NRRL3_00077	0.0787614	0	0.855599	1.59036	zinc finger domain-containing protein - C2H2-type	NA	0.0393807	1.22298	31.0553
NRRL3_00078	9.74262	7.82117	6.94283	16.2524	alpha/beta hydrolase fold domain-containing protein	GO:0003847	8.78189	11.5976	1.32063
NRRL3_00079	0.898499	0.34354	2.18771	3.05585	dimethyl-sulfide monooxygenase	GO:0016705|GO:0004497	0.62102	2.62178	4.22173
NRRL3_00080	0	0.0349326	0.136896	0.146802	alcohol dehydrogenase domain-containing protein	GO:0016491	0.0174663	0.141849	8.12131
NRRL3_00081	0	0	0	0	amino acid/polyamine transporter I family protein	GO:0016020	0	0	#DIV/0!
NRRL3_00082	0.0948131	0.0525649	0.411988	0.368169	hypothetical protein	GO:0016491	0.073689	0.390078	5.29358
NRRL3_00083	0.0287598	0	0.156211	0	major facilitator superfamily protein	GO:0022857	0.0143799	0.0781056	5.43159
NRRL3_00084	19.4496	19.9166	26.9797	26.1492	threonine/serine exporter ThrE domain-containing protein	NA	19.6831	26.5644	1.34961
NRRL3_00085	24.2331	19.8045	19.193	20.8444	hypothetical protein	NA	22.0188	20.0187	0.909163
NRRL3_00086	31.9126	34.0856	46.3209	45.5773	ketopantoate reductase ApbA/PANE-like protein	GO:0016491|GO:0008677	32.9991	45.9491	1.39243
NRRL3_00087	6.5025	5.97545	145.291	144.72	dienelactone hydrolase domain-containing protein	GO:0016787	6.23897	145.006	23.2419
NRRL3_00088	1.5854	2.74406	1.76426	2.70276	short-chain dehydrogenase/reductase family protein	GO:0016491	2.16473	2.23351	1.03177
NRRL3_00089	6.35128	6.17413	7.13579	5.77714	uncharacterized protein	NA	6.26271	6.45647	1.03094
NRRL3_00090	5.22635	5.79503	12.2944	11.3006	oxoglutarate/iron-dependent dioxygenase domain-containing protein	NA	5.51069	11.7975	2.14084
NRRL3_00091	0.0770712	0.0427287	0	0	hypothetical protein	NA	0.0599	0	0
NRRL3_00092	0.0797407	0	3.85475	3.59183	endo-1 -5-alpha-arabinanase Abn43A	GO:0004553|GO:0046558	0.0398703	3.72329	93.3851
NRRL3_00093	6.12191	5.70384	14.0165	12.6949	fungal-specific transcription factor	GO:0000981	5.91287	13.3557	2.25875
NRRL3_00094	3.27216	2.80581	49.5748	65.9362	short-chain dehydrogenase/reductase family protein	GO:0016491	3.03898	57.7555	19.0049
NRRL3_00095	13.4125	9.17413	122.406	140.471	tetratricopeptide-like helical domain-containing protein	GO:0005515	11.2933	131.439	11.6386
NRRL3_00096	35.9789	26.1251	33.781	44.3444	hypothetical protein	NA	31.052	39.0627	1.25798
NRRL3_00097	149.272	132.484	162.437	161.56	lysophospholipase	GO:0004620	140.878	161.998	1.14992
NRRL3_00098	0	0	0	0.0929748	hypothetical protein	NA	0	0.0464874	#DIV/0!
NRRL3_00099	0	0	0	0	fatty acyl-CoA reductase-like protein	GO:0080019	0	0	#DIV/0!
NRRL3_00100	0	0	0	0	cytochrome P450	GO:0004497|GO:0005506	0	0	#DIV/0!
NRRL3_00101	0	0	0	0	hypothetical protein	NA	0	0	#DIV/0!
NRRL3_00102	0	0	0	0	polyketide synthase	GO:0016746|GO:0016491|GO:0016740|GO:0031177|GO:0004315	0	0	#DIV/0!
NRRL3_00103	0	0	0	0.0933482	organic solute transporter subunit alpha/transmembrane protein 184 family protein	NA	0	0.0466741	#DIV/0!
NRRL3_00104	0.231512	0.128351	0.314369	0.599322	fungal-specific transcription factor	GO:0000981	0.179932	0.456846	2.539
NRRL3_00105	0.0692096	0	0	0	FAD linked oxidase - N-terminal domain-containing protein	GO:0016491|GO:0050660|GO:0071949	0.0346048	0	0
NRRL3_00106	0	0	1.34974	0.383138	squalene cyclase-like protein	GO:0000250	0	0.866437	#DIV/0!
NRRL3_00107	0	0	2.19893	1.0106	cytochrome P450-like protein	GO:0005506|GO:0004497	0	1.60476	#DIV/0!
NRRL3_00108.1	0.156244	0.14437	0.282884	0.242684	carotenoid oxygenase	GO:0016702	0.150307	0.262784	1.74831
NRRL3_00109	0	0	0.0773704	0.147501	vanillyl alcohol oxidase	GO:0003824|GO:0016491|GO:0071949|GO:0050660	0	0.112436	#DIV/0!
NRRL3_00110	0.90263	0.895494	6.34773	6.36435	fungal-specific transcription factor	GO:0000981|GO:0003677	0.899062	6.35604	7.06963
NRRL3_00111	0	0.0622626	0.0609995	0.327069	cytochrome P450-like protein	GO:0004497	0.0311313	0.194034	6.23277
NRRL3_00112	1.11107	1.11646	1.32012	1.69879	NAD(P)-binding domain-containing protein	NA	1.11377	1.50945	1.35527
NRRL3_00113	0.056756	0.0943975	0	0.264467	FAD-dependent oxidoreductase 2 - FAD binding domain-containing protein	NA	0.0755767	0.132233	1.74966
NRRL3_00114	0	0	0	0	amine oxidase domain-containing protein	GO:0016491	0	0	#DIV/0!
NRRL3_00115.1	2.58128	2.24482	4.06868	4.52034	F-box domain-containing protein	GO:0005515	2.41305	4.29451	1.7797
NRRL3_00116	0.031571	0	0	0.0490374	hypothetical protein	NA	0.0157855	0.0245187	1.55324
NRRL3_00117	0.114234	0.168885	0.330919	0.147861	hypothetical protein	NA	0.14156	0.23939	1.69109
NRRL3_00118	2.1614	2.19686	17.7565	20.6326	hypothetical protein	NA	2.17913	19.1945	8.80834
NRRL3_00119	0	0	0	0	hypothetical protein	NA	0	0	#DIV/0!
NRRL3_00120	0	0	0	0	hypothetical protein	NA	0	0	#DIV/0!
NRRL3_00121	0	0	0	0	hypothetical protein	NA	0	0	#DIV/0!
NRRL3_00122	0	0.0779013	0	0	hypothetical protein	NA	0.0389506	0	0
NRRL3_00123	1.7345	2.02553	1.86417	1.54767	fungal-specific transcription factor	GO:0000981|GO:0003677	1.88001	1.70592	0.907398
NRRL3_00124	1.50956	1.62796	12.3102	13.7471	copper/quinone-containing amine oxidase AO-I	GO:0005507	1.56876	13.0287	8.30505
NRRL3_00125	5.78021	5.87783	4.71749	3.76799	glycosyltransferase family 31 protein	GO:0016020	5.82902	4.24274	0.727865
NRRL3_00126	0.240075	0.217798	0.640139	0.474592	kelch domain-containing protein	GO:0005515	0.228936	0.557366	2.43459
NRRL3_00127	0	0	0	0	UbiA prenyltransferase family protein	GO:0016021	0	0	#DIV/0!
NRRL3_00128	7.5106	6.98463	6.00073	6.43498	fungal-specific transcription factor	NA	7.24761	6.21786	0.857918
NRRL3_00129.1	3.36285	3.72876	3.31825	3.11222	histidine phosphatase superfamily protein	NA	3.5458	3.21523	0.906772
NRRL3_00130	1.77798	1.35537	4.70791	2.24382	hypothetical protein	NA	1.56667	3.47587	2.21863
NRRL3_00131	3.70018	3.16799	4.6047	5.03796	major facilitator superfamily protein	GO:0022857	3.43408	4.82133	1.40396
NRRL3_00132	26.3029	23.6679	22.739	26.9513	RNA polymerase II transcription factor B subunit 5	GO:0000439	24.9854	24.8451	0.994386
NRRL3_00133	35.371	36.2609	34.3885	40.4327	Hsp20-like chaperone domain-containing protein	NA	35.8159	37.4106	1.04452
NRRL3_00134	0.628181	0.325049	0.909872	1.10581	resistance to 7-aminocholesterol Rta-like protein	GO:0016021	0.476615	1.00784	2.11458
NRRL3_00135	0.683318	0.518713	0.69662	0.963385	non-ribosomal peptide synthetase	NA	0.601015	0.830003	1.381
NRRL3_00136	0.501512	0.488969	0.704485	0.510359	alpha-factor-transporting ATPase-like protein	GO:0005524|GO:0140359	0.49524	0.607422	1.22652
NRRL3_00137	14.7144	14.4842	57.3594	45.1659	alpha/beta hydrolase fold-1 domain-containing protein	NA	14.5993	51.2627	3.51131
NRRL3_00138	0.0484966	0.0230458	0.0150522	0.00538049	fatty acid synthase beta subunit	GO:0016740|GO:0004312|GO:0004318|GO:0004313|GO:0004317|GO:0003824	0.0357712	0.0102163	0.285603
NRRL3_00139	0	0	0	0	hotdog domain-containing protein	NA	0	0	#DIV/0!
NRRL3_00140	0.0568999	0.0630912	0.618113	0.883791	esterase/lipase AzaC	NA	0.0599955	0.750952	12.5168
NRRL3_00141	0.0971731	0.179578	1.37229	2.16338	acyltransferase AzaD	GO:0016747	0.138375	1.76783	12.7756
NRRL3_00142	3.71734	3.0121	18.4826	16.489	ketoreductase AzaE	GO:0003824	3.36472	17.4858	5.1968
NRRL3_00143	33.42	38.3342	59.3013	72.5523	AMP-dependent CoA ligase AzaF	NA	35.8771	65.9268	1.83757
NRRL3_00144	0.163946	0	0.385879	0.169765	FAD-dependent oxygenase AzaG	GO:0071949|GO:0050660|GO:0016491	0.0819732	0.277822	3.38918
NRRL3_00145	11.0887	12.4074	9.66595	10.444	salicylate monooxygenase AzaH	GO:0071949	11.748	10.055	0.855885
NRRL3_00146	0.0504144	0	0.520277	0.371952	cytochrome P450 AzaI	GO:0004497	0.0252072	0.446114	17.6979
NRRL3_00147	0.0283601	0.0125784	0.15404	0.259895	polyketide synthase AzaA	GO:0016746|GO:0031177|GO:0016740	0.0204692	0.206968	10.1112
NRRL3_00148	0.34493	0.500143	1.29705	2.92607	fungal-specific transcription factor AzaR	GO:0000981|GO:0003677	0.422537	2.11156	4.99734
NRRL3_00149	14.6197	8.75076	27.2189	41.899	zinc-type alcohol dehydrogenase AzaJ	GO:0016491	11.6852	34.5589	2.95749
NRRL3_00150	1.1797	0.43602	1.85109	3.7665	haem-degrading HbpS-like protein	NA	0.807858	2.80879	3.47684
NRRL3_00151	0.813021	0.619772	1.6008	2.68348	major facilitator superfamily efflux transporter AzaK	GO:0022857	0.716396	2.14214	2.99016
NRRL3_00152	0.052172	0.0289244	1.41688	2.47159	FAD-dependent oxygenase AzaL	GO:0016491|GO:0050660|GO:0071949	0.0405482	1.94423	47.9487
NRRL3_00153	0.0272151	0.0181058	0.189211	0.308582	polyketide synthase AzaB	NA	0.0226604	0.248897	10.9837
NRRL3_00154	0	0	0	0.0786146	resistance to 7-aminocholesterol Rta-like protein	GO:0016021	0	0.0393073	#DIV/0!
NRRL3_00155	1.30354	1.64773	0.821315	1.09335	cytochrome P450	GO:0005506|GO:0004497	1.47564	0.95733	0.648757
NRRL3_00156	0	0.311118	0.217719	0.40469	oxidoreductase domain-containing protein	GO:0000166	0.155559	0.311204	2.00055
NRRL3_00157	0.136976	0.151881	0.483599	0.478703	branched-chain amino acid aminotransferase-like protein	GO:0004084|GO:0003824	0.144429	0.481151	3.33141
NRRL3_00158	0	0.0271719	0	0.0380628	cytochrome P450	GO:0004497|GO:0005506	0.013586	0.0190314	1.40082
NRRL3_00159	0.0619349	0.0686741	0.0576694	0.0412285	fatty acid synthase alpha subunit	GO:0004312|GO:0004315|GO:0008897|GO:0016746	0.0653045	0.049449	0.757206
NRRL3_00160	0	0	0	0.0276601	dynamin superfamily protein	GO:0003924|GO:0005525	0	0.0138301	#DIV/0!
NRRL3_00161	0.058916	0	0	0	limkain b1 - NYN domain-containing protein	NA	0.029458	0	0
NRRL3_00162	50.2996	53.0298	148.796	157.251	crotonase superfamily protein	GO:0003824	51.6647	153.023	2.96185
NRRL3_00163	0.18877	0.0615619	0.193002	0.293205	glucose-methanol-choline oxidoreductase domain-containing protein	GO:0016614	0.125166	0.243104	1.94225
NRRL3_00164	14.3311	13.7547	16.9632	18.091	DDE superfamily endonuclease domain-containing protein	GO:0003676	14.0429	17.5271	1.24811
NRRL3_00165	70.2188	70.2808	96.7567	117.56	hypothetical protein	NA	70.2498	107.158	1.52539
NRRL3_00166	0.185652	0.261994	0.238345	0.209718	polyketide synthase-like protein	GO:0009058	0.223823	0.224032	1.00093
NRRL3_00167	12.9598	13.2188	13.3201	13.7905	oxoglutarate/iron-dependent dioxygenase domain-containing protein	GO:0006281	13.0893	13.5553	1.0356
NRRL3_00168	0.733354	0.707087	1.97432	2.69911	FAD-binding domain-containing protein	GO:0071949	0.72022	2.33671	3.24444
NRRL3_00169	0.946243	0.466313	2.96955	3.06196	rhamnogalacturonan acetylesterase	GO:0016787	0.706278	3.01576	4.26993
NRRL3_00170	2.5546	5.52583	3.04807	3.96791	lysophospholipase Lip2	GO:0006629|GO:0016042	4.04022	3.50799	0.868268
NRRL3_00171	0	0.0579161	0	0	major facilitator superfamily protein - efflux pump	GO:0022857	0.0289581	0	0
NRRL3_00172	9.59997	10.0469	7.82146	8.41239	DNA repair protein Rev1 - C-terminal domain-containing protein	GO:0006281|GO:0003684	9.82342	8.11693	0.826283
NRRL3_00173	0.561175	0.933355	0.609614	1.08955	YjgF/YER057c/translation inhibitor UK114 family protein	NA	0.747265	0.849581	1.13692
NRRL3_00174	16.3004	16.9221	11.0705	15.0412	hexosaminidase	GO:0004563|GO:0004553	16.6112	13.0558	0.785964
NRRL3_00175	11.8434	12.2293	10.3864	9.27449	DNA repair protein Rad5	GO:0003676|GO:0005524	12.0364	9.83044	0.816729
NRRL3_00176	0.121008	0.0670875	0.219089	0.21928	FAD/NAD(P)-binding domain-containing protein	NA	0.0940478	0.219184	2.33056
NRRL3_00177	1.25211	1.66603	3.70962	5.69306	carboxylesterase family protein	NA	1.45907	4.70134	3.22214
NRRL3_00178	23.5401	22.6479	18.3169	17.3979	WD repeat-containing protein	GO:0005515	23.094	17.8574	0.773247
NRRL3_00179	76.5511	78.8513	69.845	74.9135	chitin synthase	GO:0004100	77.7012	72.3792	0.931507
NRRL3_00180	20.1607	21.8359	43.0681	44.0258	hypothetical protein	NA	20.9983	43.547	2.07383
NRRL3_00181	51.1437	52.7818	117.416	127.706	hypothetical protein	NA	51.9628	122.561	2.35862
NRRL3_00182	250.994	252.584	238.042	233.25	S-adenosyl-L-methionine-dependent methyltransferase domain-containing protein	NA	251.789	235.646	0.935887
NRRL3_00183	190.731	196.679	390.272	388.813	phosphatidylethanolamine-binding protein-like protein	NA	193.705	389.543	2.01101
NRRL3_00184	0.126819	0	0.275532	0.196981	hypothetical protein	NA	0.0634096	0.236256	3.72587
NRRL3_00185	2.9554	2.47074	1.37593	1.38442	alpha/beta hydrolase fold-1 domain-containing protein	NA	2.71307	1.38018	0.508713
NRRL3_00186	14.834	18.1871	10.6483	11.0636	oxoglutarate/iron-dependent dioxygenase domain-containing protein	NA	16.5105	10.8559	0.657517
NRRL3_00187	0.276058	0.153048	0.0749718	0.160794	aspartate aminotransferase	GO:0009058|GO:0006520|GO:0003824	0.214553	0.117883	0.549435
NRRL3_00188	19.4017	21.5434	18.9508	22.3448	acyltransferase domain-containing protein	GO:0016747	20.4725	20.6478	1.00856
NRRL3_00189	0	0.100159	0	0	hypothetical protein	NA	0.0500794	0	0
NRRL3_00190	0.278154	0.431787	0.24173	0.432039	alpha/beta hydrolase fold-1 domain-containing protein	NA	0.354971	0.336885	0.94905
NRRL3_00191	0	0.0521792	0.153362	0.182734	HpcH/HpaI aldolase/citrate lyase domain-containing protein	GO:0003824|GO:0006629	0.0260896	0.168048	6.44118
NRRL3_00192	0.490109	0.108688	0.74538	0.304503	hypothetical protein	NA	0.299398	0.524941	1.75332
NRRL3_00193	0.16337	0.144917	0.0709885	0	ribonuclease E inhibitor RraA-like protein	NA	0.154143	0.0354943	0.230268
NRRL3_00194	21.2505	21.2659	28.9045	25.9619	squalene/phytoene synthase family protein	GO:0009058	21.2582	27.4332	1.29048
NRRL3_00195	8.00873	8.09846	5.94297	5.16851	major facilitator superfamily protein	GO:0022857	8.05359	5.55574	0.689847
NRRL3_00196	33.5194	32.4142	40.2927	38.749	mitochondria homeostasis protein Sym1	GO:0016021	32.9668	39.5209	1.19881
NRRL3_00197	0.754033	1.4149	0.504074	0.360368	protein kinase domain-containing protein	GO:0004672	1.08447	0.432221	0.398555
NRRL3_00198	13.2205	13.2858	17.1533	15.3649	alcohol acetyltransferase/N-acetyltransferase family protein	NA	13.2532	16.2591	1.22681
NRRL3_00199	52.4202	48.6598	90.149	94.3551	LCCL domain-containing protein	NA	50.54	92.2521	1.82533
NRRL3_00200	3.0129	3.77054	12.422	13.6151	amino acid/polyamine transporter I family protein	GO:0016020	3.39172	13.0185	3.83832
NRRL3_00201	0.764843	0.693873	6.97421	4.49994	flavin amine oxidase-like protein	GO:0016491	0.729358	5.73708	7.86593
NRRL3_00202	0.116911	0.0648163	0	0.0453979	major facilitator superfamily protein	GO:0022857	0.0908639	0.0226989	0.249813
NRRL3_00203	0.0300094	0.0332747	0.0651994	0	cytochrome P450	GO:0004497|GO:0005506	0.031642	0.0325997	1.03027
NRRL3_00204	0	0	0	0	sesquiterpene cyclase	GO:0016838	0	0	#DIV/0!
NRRL3_00205	0.205645	0.0175401	0.0343687	0.0737115	fungal-specific transcription factor	GO:0000981|GO:0003677	0.111593	0.0540401	0.484262
NRRL3_00206	0	0	0	0	hypothetical protein	NA	0	0	#DIV/0!
NRRL3_00207	0.238586	0.440912	0.345574	0.216173	hypothetical protein	NA	0.339749	0.280873	0.826708
NRRL3_00208	0	0	0	0	hypothetical protein	NA	0	0	#DIV/0!
NRRL3_00209	0.758577	1.14698	0.374571	0.214228	hypothetical protein	NA	0.952779	0.294399	0.30899
NRRL3_00210	5.21889	5.43508	6.32714	6.71783	2-oxoisovalerate dehydrogenase subunit alpha - mitochondrial	GO:0016624|GO:0003863	5.32698	6.52249	1.22442
NRRL3_00211	10.6509	11.1674	8.03327	8.2503	lipoamide acyltransferase - mitochondrial	GO:0016746	10.9092	8.14178	0.746326
NRRL3_00212	27.9579	27.4894	23.8492	24.9371	histone-lysine N-methyltransferase - H3 lysine-79 specific	GO:0031151|GO:0000077|GO:0018024	27.7236	24.3931	0.879868
NRRL3_00213	20.3653	20.4678	20.9789	18.0366	peptidase S26A - signal peptidase I family protein	GO:0006508|GO:0004252|GO:0006465	20.4165	19.5077	0.955487
NRRL3_00214	11.795	12.2085	10.1829	10.8095	sporulation-specific protein 71 - N-terminal domain-containing protein	NA	12.0017	10.4962	0.874555
NRRL3_00215	0.67365	1.06707	5.07032	4.89538	hypothetical protein	NA	0.870361	4.98285	5.72503
NRRL3_00216	22.4627	21.0898	15.5733	16.212	gamma-tubulin complex protein 6	GO:0000226|GO:0043015	21.7763	15.8927	0.729816
NRRL3_00217	42.1843	40.424	34.7539	32.1155	up-regulated during septation 1 domain-containing protein	NA	41.3042	33.4347	0.809475
NRRL3_00218	0	0.206124	0	0	transferase family protein	GO:0016747	0.103062	0	0
NRRL3_00219	39.3831	40.56	33.6021	29.8954	type I phosphodiesterase/nucleotide pyrophosphatase/phosphate transferase family protein	GO:0003824|GO:0006506	39.9716	31.7488	0.794283
NRRL3_00220	113.715	115.098	91.1995	87.3807	serine O-acetyltransferase	GO:0009058	114.406	89.2901	0.780464
NRRL3_00221	38.3133	39.112	29.3826	32.5484	hypothetical protein	NA	38.7126	30.9655	0.799882
NRRL3_00222	19.0231	15.9241	12.3299	12.8399	DNA repair protein Rad4-like protein	GO:0003677|GO:0003684	17.4736	12.5849	0.720222
NRRL3_00223	73.4543	77.1238	58.1858	69.5841	prolyl oligopeptidase catalytic domain-containing protein	GO:0006508	75.289	63.8849	0.848529
NRRL3_00224	217.746	221.703	106.83	101.986	uncharacterized protein	NA	219.724	104.408	0.475177
NRRL3_00225	0	0	0	0	hypothetical protein	NA	0	0	#DIV/0!
NRRL3_00226	9.93008	9.76148	14.0959	11.4382	hypothetical protein	NA	9.84578	12.7671	1.2967
NRRL3_00227	13.0578	15.868	12.5277	14.6966	fungal-specific transcription factor	GO:0003677|GO:0000981	14.4629	13.6121	0.941175
NRRL3_00228	4.31496	3.93617	1.32976	2.21029	major facilitator superfamily protein	GO:0022857	4.12557	1.77003	0.429039
NRRL3_00229	1.28076	0.822174	1.17163	1.75375	alginate lyase domain-containing protein	GO:0016829	1.05147	1.46269	1.39109
NRRL3_00230	22.2158	24.1408	19.2303	18.8334	actin patch protein 1-like protein	NA	23.1783	19.0319	0.821108
NRRL3_00231	6.75396	7.14624	7.52876	8.29643	NUDIX hydrolase domain-containing protein	NA	6.9501	7.9126	1.13849
NRRL3_00232	4.9566	4.9963	2.06103	1.78656	major facilitator superfamily protein	GO:0022857	4.97645	1.9238	0.38658
NRRL3_00233	0.564704	0.208717	1.02241	1.31568	hypothetical protein	NA	0.38671	1.16905	3.02306
NRRL3_00234	68.1538	69.5611	67.2896	83.9752	6-phosphogluconate dehydrogenase domain-containing protein	GO:0050661|GO:0016491	68.8575	75.6324	1.09839
NRRL3_00235	86.9648	77.5612	186.834	233.86	glycerol proton symporter	GO:0016021|GO:0022857|GO:0016020	82.263	210.347	2.55701
NRRL3_00236	0.0365586	0.0810732	0	0.141961	phenol oxidase	GO:0016491	0.0588159	0.0709804	1.20682
NRRL3_00237	0.724097	0.602164	6.81719	6.79504	YrdC domain-containing protein	GO:0003725	0.663131	6.80611	10.2636
NRRL3_00238	3.22676	3.4223	3.35288	4.79401	hypothetical protein	NA	3.32453	4.07345	1.22527
NRRL3_00239	1.14276	1.32744	39.2518	26.4978	hypothetical protein	NA	1.2351	32.8748	26.6172
NRRL3_00240.1	24.3665	16.2455	50.5565	44.3578	carbohydrate-binding module family 50 protein	NA	20.306	47.4571	2.3371
NRRL3_00241	13.2548	12.4825	25.1489	22.9147	molybdopterin cofactor biosynthesis MoaC domain-containing protein	GO:0006777	12.8687	24.0318	1.86747
NRRL3_00242	61.4043	60.4777	44.227	47.3339	glutathione synthetase	GO:0004363	60.941	45.7805	0.751227
NRRL3_00243	56.5025	59.4983	53.6589	52.3995	Clr5 domain-containing protein	NA	58.0004	53.0292	0.914291
NRRL3_00244	10.6378	8.63584	9.01094	9.04833	uncharacterized protein	NA	9.63681	9.02963	0.936994
NRRL3_00245	60.9955	63.1178	66.9211	69.1562	tetratricopeptide repeat-containing protein	GO:0005515	62.0567	68.0387	1.0964
NRRL3_00246	1.25196	1.45938	1.02874	1.259	fungal-specific transcription factor	GO:0000981|GO:0003677	1.35567	1.14387	0.843768
NRRL3_00247	25.7682	25.1434	34.8766	41.2398	carbonic anhydrase	GO:0004089	25.4558	38.0582	1.49507
NRRL3_00248	132.012	126.347	27.1975	30.0104	cell wall alpha-1 -3-glucan synthase	GO:0003824	129.18	28.604	0.221428
NRRL3_00249	157.116	159.379	46.3943	54.7339	alpha-amylase	GO:0003824|GO:0004556	158.248	50.5641	0.319525
NRRL3_00250	10.4147	9.41889	5.50948	4.99237	alpha-amylase	GO:0003824|GO:0004553	9.91681	5.25093	0.529498
NRRL3_00251	282.683	264.541	84.8401	100.51	cell-wall synthesis Kre9/Knh1 family protein	NA	273.612	92.6749	0.338709
NRRL3_00252	2.17045	2.70216	2.46121	2.42492	catalase	GO:0004096|GO:0020037	2.43631	2.44306	1.00277
NRRL3_00253	27.1635	30.574	32.1129	33.42	iron-type alcohol dehydrogenase domain-containing protein	GO:0016491	28.8688	32.7664	1.13501
NRRL3_00254	15.6449	13.199	14.4091	25.2247	hypothetical protein	NA	14.4219	19.8169	1.37408
NRRL3_00255	36.7125	36.6728	40.335	40.0614	phospholipid-transporting P-type ATPase	GO:0000166|GO:0000287|GO:0005215|GO:0140326	36.6926	40.1982	1.09554
NRRL3_00256	0.0400839	0.155559	0.130632	0.326865	siderophore iron transporter 1-like protein	GO:0022857	0.0978215	0.228748	2.33842
NRRL3_00257	0.0949133	0.0350803	0.137475	0	hypothetical protein	NA	0.0649968	0.0687373	1.05755
NRRL3_00258	0	0.035105	0	0	NAD(P)-binding domain-containing protein	NA	0.0175525	0	0
NRRL3_00259	6.96204	9.14811	7.34767	4.79113	cytochrome P450-like protein	GO:0004497|GO:0005506	8.05508	6.0694	0.753487
NRRL3_00260	3.13064	3.686	16.4434	11.9561	hypothetical protein	NA	3.40832	14.1997	4.16619
NRRL3_00261	0.425352	0.428759	2.31034	0.840858	hydroxymethylglutaryl-CoA reductase-like enzyme	GO:0004420|GO:0015936	0.427056	1.5756	3.68944
NRRL3_00262	39.8803	42.329	47.3315	46.0526	vacuolar amino acid transporter	NA	41.1047	46.692	1.13593
NRRL3_00263	1.41028	1.67957	3.74492	3.04237	endo-polygalacturonase Pga28D	GO:0004650	1.54493	3.39365	2.19664
NRRL3_00264	0	0.13169	0.774113	0.737896	hypothetical protein	NA	0.0658451	0.756004	11.4816
NRRL3_00265	1.96411	0.829649	3.25127	2.83283	protoporphyrin uptake protein	GO:0016021	1.39688	3.04205	2.17775
NRRL3_00266	0.278351	0.220456	0.647951	0.494109	resistance to 7-aminocholesterol Rta-like protein	GO:0016021	0.249403	0.57103	2.28959
NRRL3_00267	1.4648	1.4047	6.10689	5.47273	xylose isomerase-like - TIM barrel domain-containing protein	NA	1.43475	5.78981	4.03542
NRRL3_00268	2.05079	2.83679	20.5135	12.9149	alpha-xylosidase Axl31A	GO:0004553|GO:0003824	2.44379	16.7142	6.83946
NRRL3_00269	0.181757	0	0	0.0705781	membrane protein Sur7/Rim9 family protein	GO:0005886	0.0908785	0.035289	0.38831
NRRL3_00270	2.30286	1.44783	0.876864	0.70063	polyamine transporter	GO:0022857	1.87535	0.788747	0.420588
NRRL3_00271	12.3311	9.4973	30.1599	29.9913	glyoxalase/bleomycin resistance protein/dihydroxybiphenyl dioxygenase domain-containing protein	NA	10.9142	30.0756	2.75564
NRRL3_00272	0.671602	0.458264	3.1989	3.47051	vacuolar basic amino acid transporter	GO:0022857	0.564933	3.3347	5.90283
NRRL3_00273	0	0	0	0.114627	amino acid/polyamine transporter I family protein	GO:0006865|GO:0016020	0	0.0573133	#DIV/0!
NRRL3_00274	0.499933	0.221732	0.434469	1.55303	hypothetical protein	NA	0.360833	0.99375	2.75405
NRRL3_00275	3.23785	2.58906	12.1416	10.0825	wax synthase domain-containing protein	GO:0006629	2.91345	11.112	3.81404
NRRL3_00276	613.672	644.948	1239.7	1313.76	hypothetical protein	NA	629.31	1276.73	2.02878
NRRL3_00277	39.6247	40.5009	98.0878	94.5299	hypothetical protein	NA	40.0628	96.3088	2.40395
NRRL3_00278	66.0568	64.4734	67.7411	67.0983	thioredoxin-like fold protein	NA	65.2651	67.4197	1.03301
NRRL3_00279	64.1913	68.4706	36.9142	35.7269	ribulose-phosphate 3-epimerase	GO:0005975|GO:0003824|GO:0004750	66.331	36.3205	0.547565
NRRL3_00280	23.5917	23.5193	57.2185	62.6191	methyltransferase type 11 domain-containing protein	GO:0008168	23.5555	59.9188	2.54373
NRRL3_00281	141.785	131.465	102.385	106.011	Sm-like protein Lsm2	GO:0006397	136.625	104.198	0.76266
NRRL3_00282	15.2325	14.6819	9.6969	9.37436	DNA repair metallo-beta-lactamase domain-containing protein	NA	14.9572	9.53563	0.637528
NRRL3_00283	34.3711	34.5162	95.9564	89.8524	benzoate 4-monooxygenase BhpA	GO:0005506|GO:0004497	34.4437	92.9044	2.69729
NRRL3_00284	157.759	203.535	211.487	204.976	small oligopeptide transporter	GO:0035673|GO:0055085	180.647	208.231	1.1527
NRRL3_00285	5.30582	5.28889	5.68617	5.53576	fungal-specific transcription factor	GO:0000981	5.29735	5.61097	1.0592
NRRL3_00286	0	0.14182	0.555773	0.049666	uncharacterized protein	NA	0.0709102	0.30272	4.26906
NRRL3_00287	41.4917	47.2946	1498.86	1616.45	glutathione-dependent formaldehyde-activating enzyme/centromere protein V domain-containing protein	GO:0016846	44.3931	1557.65	35.0877
NRRL3_00288	0.147033	0.108688	1.09145	1.56058	citrate synthase-like protein	GO:0046912	0.12786	1.32601	10.3708
NRRL3_00289	0	0	0	0	hypothetical protein	NA	0	0	#DIV/0!
NRRL3_00290	0.171788	0.380961	0.248822	0	fungal-specific transcription factor	GO:0000981	0.276375	0.124411	0.450153
NRRL3_00291	0.127903	0.496371	0	0.198664	hypothetical protein	NA	0.312137	0.0993321	0.318232
NRRL3_00292	1.69411	1.72191	0.613448	0.10964	phosphatidylethanolamine-binding protein-like protein	NA	1.70801	0.361544	0.211675
NRRL3_00293	25.3657	20.6654	30.6112	33.1724	autophagy related protein 22-2	GO:0032974	23.0155	31.8918	1.38566
NRRL3_00294	1.15885	0.925163	6.47066	4.62594	signal sensor PAS domain-containing protein	NA	1.04201	5.5483	5.32462
NRRL3_00295	141.593	92.9794	81.3926	95.429	hypothetical protein	NA	117.286	88.4108	0.753803
NRRL3_00296	54.3198	54.1606	0.422243	0.377333	N amino acid transport system protein	NA	54.2402	0.399788	0.0073707
NRRL3_00297	9.49735	8.21837	3.03085	2.64829	hypothetical protein	NA	8.85786	2.83957	0.320571
NRRL3_00298	2.73164	2.71282	2.65779	2.82245	glycosyltransferase 2-like domain-containing protein	NA	2.72223	2.74012	1.00657
NRRL3_00299	2.5995	2.57074	3.35812	3.00095	fungal-specific transcription factor	GO:0000981	2.58512	3.17954	1.22994
NRRL3_00300	1.77798	1.64287	2.14606	1.18903	NmrA-like domain-containing protein	NA	1.71042	1.66755	0.974931
NRRL3_00301	11.7465	12.107	46.3719	45.8626	acyl-CoA dehydrogenase/oxidase domain-containing protein	GO:0016627	11.9267	46.1172	3.86671
NRRL3_00302	0.143891	0.0531826	0.312623	1.34098	calcineurin-like phosphoesterase domain-containing protein	GO:0016787	0.0985368	0.826803	8.3908
NRRL3_00303	0.043985	0	3.58362	4.3155	membrane attack complex component/perforin (MACPF) domain-containing protein	NA	0.0219925	3.94956	179.587
NRRL3_00304	4.04678	3.48219	3.96106	4.27226	carboxylesterase family protein	NA	3.76449	4.11666	1.09355
NRRL3_00305	5.42675	4.74085	6.43109	6.83263	hypothetical protein	NA	5.0838	6.63186	1.30451
NRRL3_00306	0	0.0354551	0.0694717	0.049666	keratinolytic protease KerD	GO:0006508|GO:0004252	0.0177275	0.0595689	3.36024
NRRL3_00307	0	0.0287241	0.0281414	0	major facilitator superfamily protein	GO:0022857	0.0143621	0.0140707	0.979714
NRRL3_00308	2.27311	1.6803	2.26355	2.94224	hypothetical protein	NA	1.97671	2.60289	1.31678
NRRL3_00309	0.190027	0.105352	0.61929	0.701001	alpha/beta hydrolase fold-1 domain-containing protein	NA	0.14769	0.660146	4.46981
NRRL3_00310	1.59421	1.70454	18.3387	15.9183	major facilitator superfamily protein	GO:0022857	1.64937	17.1285	10.3849
NRRL3_00311	1.35326	1.02416	2.07677	2.01853	fungal-specific transcription factor	GO:0000981|GO:0003677	1.18871	2.04765	1.72258
NRRL3_00312	0.776946	0.82403	1.39445	2.15122	2 -2-dialkylglycine decarboxylase	GO:0003824|GO:0008483	0.800488	1.77284	2.2147
NRRL3_00313	0	0	0	0.0450751	arrestin domain-containing protein	NA	0	0.0225375	#DIV/0!
NRRL3_00314	22.2709	23.9134	28.2574	25.2775	ubiquitin system component Cue domain-containing protein	GO:0043130|GO:0005515	23.0922	26.7675	1.15916
NRRL3_00315	1.744	2.93184	5.43916	5.06818	NAD(P)-binding domain-containing protein	NA	2.33792	5.25367	2.24715
NRRL3_00316	209.998	229.447	255.391	233.128	aconitate hydratase - mitochondrial	GO:0003994	219.723	244.26	1.11167
NRRL3_00317	0.142918	0.0792343	0.0776269	0.138741	oxoglutarate/iron-dependent dioxygenase domain-containing protein	GO:0006281	0.111076	0.108184	0.973963
NRRL3_00318	10.8725	14.4107	28.1195	26.5616	glyoxylate reductase	GO:0016616|GO:0051287	12.6416	27.3405	2.16274
NRRL3_00319	8.71182	11.1399	23.4687	26.6812	alcohol dehydrogenase domain-containing protein	GO:0008270|GO:0016491	9.92585	25.0749	2.52622
NRRL3_00320	0	0	0	0	hypothetical protein	NA	0	0	#DIV/0!
NRRL3_00321	0.193033	0.214037	0	0.278411	aldehyde dehydrogenase domain-containing protein	GO:0016491	0.203535	0.139205	0.683937
NRRL3_00322	0	0.233887	0	0	hypothetical protein	NA	0.116943	0	0
NRRL3_00323	2024.48	2106.06	1298.75	1207.28	ketol-acid reductoisomerase - mitochondrial	GO:0004455|GO:0009082|GO:0016491	2065.27	1253.02	0.606709
NRRL3_00324	150.259	155.417	132.757	131.483	tryptophan-tRNA ligase - cytosolic	GO:0000166	152.838	132.12	0.864443
NRRL3_00325	50.5848	55.594	76.6891	80.0146	tryptophan synthase subunit beta domain-containing protein	NA	53.0894	78.3519	1.47585
NRRL3_00326	3.77183	2.65216	3.63103	3.52466	DNA repair protein Rad51B-like protein	GO:0000724	3.21199	3.57785	1.1139
NRRL3_00327	28.5904	29.9984	37.7319	31.1038	mitochondrial export protein Som1-like protein	GO:0042720	29.2944	34.4178	1.1749
NRRL3_00328	43.1704	41.201	43.8487	49.6834	transcription initiation factor TFIID subunit 8 - C-terminal domain-containing protein	GO:0005669|GO:0046982	42.1857	46.766	1.10858
NRRL3_00329	458.458	503.206	659.069	635.561	cytochrome c oxidase subunit 7A	GO:0004129	480.832	647.315	1.34624
NRRL3_00330	90.4347	95.1955	106.964	104.973	NEDD8-conjugating enzyme UBC12	NA	92.8151	105.969	1.14172
NRRL3_00331	131.823	134.911	175.049	171.994	chitin synthase	GO:0004100	133.367	173.522	1.30108
NRRL3_00332	232.623	236.12	281.283	289.871	membrane anchor Opy2 N-terminal domain-containing protein	NA	234.372	285.577	1.21848
NRRL3_00333	8.32021	9.17685	11.137	12.2754	fungal-specific transcription factor	GO:0000981	8.74853	11.7062	1.33808
NRRL3_00334	22.5683	23.5889	31.8976	36.2162	aldo/keto reductase family protein	GO:0016491|GO:0047834	23.0786	34.0569	1.47569
NRRL3_00335	38.9955	38.4632	45.2602	40.4644	glutamate-cysteine ligase regulatory subunit-like protein	GO:0047834|GO:0006750	38.7293	42.8623	1.10671
NRRL3_00336	37.2776	43.5937	41.7189	37.8231	EKC/KEOPS complex subunit Bud32	GO:0004672|GO:0004674	40.4356	39.771	0.983562
NRRL3_00337	50.958	48.1428	28.2492	25.3211	DNA-directed RNA polymerase III subunit Rpc1	GO:0003677	49.5504	26.7851	0.540564
NRRL3_00338	66.7632	62.5682	53.1984	51.2908	translation elongation factor Guf1 - mitochondrial	GO:0003924|GO:0005525	64.6657	52.2446	0.807918
NRRL3_00339	69.1307	71.7754	65.7751	65.0087	mitotic spindle checkpoint component Mad2	GO:0007094	70.453	65.3919	0.928163
NRRL3_00340	14.9779	13.3478	6.8622	5.67722	Rossmann-like alpha/beta/alpha sandwich fold-containing protein	NA	14.1629	6.26971	0.442687
NRRL3_00341	17.6225	16.4783	15.4475	15.196	transcription factor IIS - N-terminal domain-containing protein	GO:0046872	17.0504	15.3217	0.898613
NRRL3_00342	31.5371	23.5867	17.5999	17.3848	hypothetical protein	NA	27.5619	17.4923	0.634656
NRRL3_00343	78.0291	76.4817	60.4856	56.5167	Sec1-like protein	GO:0016192	77.2554	58.5011	0.757243
NRRL3_00344	0.0375054	0.249518	0.0814856	0	pheromone alpha factor receptor STE2-like protein	GO:0004932	0.143512	0.0407428	0.283898
NRRL3_00345	23.3458	23.8152	27.9478	28.2841	ubiquitin E2 variant - N-terminal domain-containing protein	GO:0006464	23.5805	28.1159	1.19234
NRRL3_00346	0.322978	0.179061	0.175429	1.31686	hypothetical protein	NA	0.25102	0.746147	2.97246
NRRL3_00347	0	0.11378	0	0	hypothetical protein	NA	0.0568902	0	0
NRRL3_00348	0.702566	0.62321	6.94521	4.91064	hypothetical protein	NA	0.662888	5.92793	8.94257
NRRL3_00349	19.0716	18.2601	26.6043	27.9771	protein kinase domain-containing protein	GO:0004672	18.6659	27.2907	1.46207
NRRL3_00350	29.1243	27.4099	27.7027	35.1966	stress-response CsbD-like protein	NA	28.2671	31.4496	1.11259
NRRL3_00351	71.304	70.8645	39.4844	40.998	indoleamine 2 -3-dioxygenase - tryptophan-degrading enzyme	GO:0020037|GO:0019441	71.0842	40.2412	0.566106
NRRL3_00352	179.349	169.841	214.343	212.089	cysteine desulfurase - mitochondrial	GO:0003824|GO:0030170	174.595	213.216	1.22121
NRRL3_00353	190.498	176.827	157.08	167.095	regulator of cytoskeleton and endocytosis	GO:0005515	183.662	162.087	0.882529
NRRL3_00354	0	0	0.198047	0	hypothetical protein	NA	0	0.0990236	#DIV/0!
NRRL3_00355	11.6782	13.5857	24.6445	20.8153	hypothetical protein	NA	12.632	22.7299	1.7994
NRRL3_00356	0.149149	0.385883	2.0523	1.0811	uncharacterized protein	GO:0016491	0.267516	1.5667	5.85647
NRRL3_00357	0.240235	0.233079	0.848159	1.21272	uncharacterized protein	NA	0.236657	1.03044	4.35414
NRRL3_00358	0.273004	0.168172	0.659042	0.376925	FAD-binding domain-containing protein	GO:0071949	0.220588	0.517984	2.34819
NRRL3_00359	0.808901	0.896918	1.17163	1.04701	hypothetical protein	NA	0.852909	1.10932	1.30063
NRRL3_00360	1.48656	1.42853	1.07658	0.615727	hypothetical protein	NA	1.45755	0.846154	0.580534
NRRL3_00361	1.75418	1.15262	0.635198	1.53893	hypothetical protein	NA	1.4534	1.08706	0.747945
NRRL3_00362	93.957	72.8437	42.7862	49.8956	F-box domain-containing protein	GO:0005515	83.4003	46.3409	0.555644
NRRL3_00363	239.306	217.863	282.231	282.4	metacaspase	NA	228.584	282.316	1.23506
NRRL3_00364	2.33491	2.70666	4.61174	5.60487	hypothetical protein	NA	2.52078	5.1083	2.02647
NRRL3_00365	55.1043	55.8284	58.506	46.5479	hypothetical protein	NA	55.4664	52.527	0.947006
NRRL3_00366	57.1436	50.2767	70.8546	71.574	hypothetical protein	NA	53.7102	71.2143	1.3259
NRRL3_00367	78.5037	74.7493	49.9316	52.2795	protein N-methyltransferase	NA	76.6265	51.1055	0.666943
NRRL3_00368	15.4921	16.7392	16.507	12.7226	protein Kti12/L-seryl-tRNA(Sec) kinase family protein	GO:0002098	16.1156	14.6148	0.906873
NRRL3_00369	23.3256	21.513	43.5915	41.9695	zinc finger domain-containing protein - C2H2-like	NA	22.4193	42.7805	1.9082
NRRL3_00370	0.258457	0.200606	1.15114	1.68607	hypothetical protein	NA	0.229531	1.41861	6.18045
NRRL3_00371	42.4292	44.7522	59.9095	56.4685	palmitoyl protein thioesterase-like protein	GO:0098599|GO:0002084	43.5907	58.189	1.33489
NRRL3_00372	37.8677	37.6867	25.466	23.2238	plasma-membrane phosphatidylinositol 4-phosphate synthesis complex component Efr3	GO:0072659	37.7772	24.3449	0.644433
NRRL3_00373	19.4934	26.3086	24.8124	23.9318	mediator of RNA polymerase II transcription subunit 31	GO:0003712	22.901	24.3721	1.06424
NRRL3_00374	2.87782	2.16985	3.5639	4.11235	hypothetical protein	NA	2.52384	3.83812	1.52075
NRRL3_00375	110.846	105.718	124.515	124.251	cell morphology Pal1-like protein	NA	108.282	124.383	1.1487
NRRL3_00376	30.7328	32.4398	31.5035	30.3728	DNA replication licensing factor Mcm2	GO:0003677	31.5863	30.9382	0.979481
NRRL3_00377	18.7691	19.2328	20.7243	22.4083	zinc finger domain-containing protein - UBR-type and RING/FYVE/PHD-type	GO:0008270	19.0009	21.5663	1.13501
NRRL3_00378	45.7097	44.0088	39.9992	40.8949	serine/threonine-protein kinase	GO:0004672	44.8593	40.4471	0.901644
NRRL3_00379	24.4452	26.7816	36.7274	38.3091	major facilitator superfamily - sugar/inositol transporter-like protein	GO:0016020|GO:0016021|GO:0022857	25.6134	37.5182	1.46479
NRRL3_00380	53.0402	51.9277	82.8023	89.6583	hypothetical protein	NA	52.4839	86.2303	1.64298
NRRL3_00381	96.2827	90.9847	81.573	81.923	phosphatidylserine decarboxylase-like protein	GO:0004609|GO:0005509	93.6337	81.748	0.873062
NRRL3_00382	26.4879	27.4006	26.8447	23.9334	kinetochore-associated protein Dsn1/Mis13-like protein	GO:0000444	26.9442	25.3891	0.942283
NRRL3_00383	0	0	0	0.277813	hypothetical protein	NA	0	0.138907	#DIV/0!
NRRL3_00384	3.78417	3.56654	4.78348	4.48844	threonine/serine exporter ThrE domain-containing protein	NA	3.67535	4.63596	1.26137
NRRL3_00385	78.5061	78.0474	100.468	108.947	hypothetical protein	NA	78.2768	104.708	1.33766
NRRL3_00386	36.0796	45.3733	5.30854	3.8838	sugar/inositol transporter family protein	GO:0022857|GO:0016021|GO:0016020	40.7264	4.59617	0.112855
NRRL3_00387	16.1421	21.5017	2.64758	1.61846	kynurenine formamidase-like protein	GO:0004061	18.8219	2.13302	0.113327
NRRL3_00388	7.32898	8.86522	4.27376	3.67136	hypothetical protein	NA	8.0971	3.97256	0.490615
NRRL3_00389	4.31925	4.59572	2.72519	2.72758	two pore domain potassium channel-like protein	GO:0005267	4.45748	2.72639	0.611642
NRRL3_00390	14.3467	16.9802	71.8403	78.5258	short-chain dehydrogenase/reductase family protein	GO:0016491	15.6635	75.183	4.79989
NRRL3_00391	6.73498	5.05061	4.6786	4.08807	fungal-specific transcription factor	GO:0000981|GO:0003677	5.8928	4.38333	0.743846
NRRL3_00392	21.9544	19.3758	15.3391	14.4818	methyltransferase domain-containing protein	NA	20.6651	14.9104	0.721527
NRRL3_00393	4.98822	5.40034	17.7497	19.0342	hypothetical protein	NA	5.19428	18.392	3.54081
NRRL3_00394.1	51.9165	45.8856	27.6812	27.5808	SNARE-complex syntaxin domain-containing protein	GO:0016020	48.9011	27.631	0.565039
NRRL3_00395	207.049	206.771	144.675	132.656	nucleosome assembly protein	GO:0005634	206.91	138.666	0.670173
NRRL3_00396	68.9043	69.3349	53.646	52.9209	nitrogen metabolite repression protein	NA	69.1196	53.2835	0.770888
NRRL3_00397	41.7556	43.7707	34.5459	33.3613	asparaginase/glutaminase family protein	GO:0005515	42.7631	33.9536	0.793992
NRRL3_00398	7.93272	5.89614	13.1629	10.1889	pirin - N-terminal domain-containing protein	NA	6.91443	11.6759	1.68863
NRRL3_00399	25.9696	25.089	14.357	15.7354	fungal-specific transcription factor	GO:0000981	25.5293	15.0462	0.58937
NRRL3_00400	1.51793	1.42808	0.999367	0.893073	amidase family protein	NA	1.47301	0.94622	0.642373
NRRL3_00401	0.73044	0.934523	0	0	BTB/POZ domain-containing protein	GO:0005515	0.832482	0	0
NRRL3_00402	116.841	103.285	25.8511	26.0258	choline transport protein	GO:0016020	110.063	25.9385	0.235669
NRRL3_00403	10.2659	9.4762	0.198133	0.26306	uncharacterized protein	NA	9.87107	0.230597	0.0233609
NRRL3_00404	0.0294194	0	0	0	hypothetical protein	NA	0.0147097	0	0
NRRL3_00405	0.516023	0	0.420423	0.200377	gurmarin/antimicrobial peptide-like protein	NA	0.258011	0.3104	1.20305
NRRL3_00406	2.23671	2.18484	1.64878	1.65436	fungal-specific transcription factor	GO:0000981|GO:0003677	2.21078	1.65157	0.747053
NRRL3_00407	2.93675	2.54841	1.96963	2.10225	major facilitator superfamily protein	GO:0022857	2.74258	2.03594	0.742344
NRRL3_00408	14.0093	14.2117	12.6282	12.4825	aminotransferase class I and II family protein	GO:0009058|GO:0003824	14.1105	12.5553	0.889788
NRRL3_00409	27.3343	28.1985	27.2036	24.4529	translation regulator impact family protein	GO:0005515	27.7664	25.8283	0.930199
NRRL3_00410	1.48828	1.07344	0.439503	0.314205	non-ribosomal peptide synthetase-like protein	GO:0009058	1.28086	0.376854	0.294219
NRRL3_00411	2.56457	1.65617	1.62258	2.05735	carboxylesterase family protein	NA	2.11037	1.83996	0.871868
NRRL3_00412	0	0.0758825	0.0743432	0.106297	catechol oxidase	GO:0016491	0.0379413	0.0903203	2.38053
NRRL3_00413	0	0	0	0.0649266	NAD(P)-binding domain-containing protein	NA	0	0.0324633	#DIV/0!
NRRL3_00414	0.645113	0.455196	0.764506	0.501007	intradiol ring-cleavage dioxygenase domain-containing protein	GO:0005506	0.550154	0.632757	1.15014
NRRL3_00415	19.5271	22.785	58.4833	47.9047	lytic polysaccharide monooxygenase	NA	21.156	53.194	2.51437
NRRL3_00416	2509.69	2658.96	2002.68	1814.06	60S ribosomal protein uL4	GO:0003735	2584.32	1908.37	0.738439
NRRL3_00417	20.3433	22.2622	5.5168	5.74405	fungal-specific transcription factor	GO:0000981|GO:0003677	21.3027	5.63042	0.264305
NRRL3_00418	46.134	44.0368	35.2398	32.7555	DnaJ domain-containing protein	NA	45.0854	33.9976	0.754072
NRRL3_00419	86.2894	85.3167	74.3015	78.101	pre-mRNA processing protein 45	GO:0000398	85.8031	76.2013	0.888095
NRRL3_00419a1	11.2495	12.7046	15.0494	16.0171	hypothetical protein	NA	11.9771	15.5333	1.29692
NRRL3_00420	23.4327	24.8582	21.7228	19.5107	GATS-like ACT domain-containing protein	NA	24.1455	20.6167	0.853855
NRRL3_00421	8.89791	9.71661	5.56525	5.8371	WD repeat-containing protein	GO:0005515	9.30726	5.70117	0.612551
NRRL3_00422	186.896	207.167	222.427	201.996	septin - involved in development	GO:0005525	197.031	212.211	1.07704
NRRL3_00423	35.3601	33.8717	24.2207	19.9985	periodic tryptophan protein 2-like protein	GO:0005515	34.6159	22.1096	0.638712
NRRL3_00424	5.09567	5.03151	6.22241	6.09497	kynurenine formamidase-like protein	GO:0004061	5.06359	6.15869	1.21627
NRRL3_00425	71.6917	69.1568	57.4224	56.0118	5'-3' exoribonuclease - type 1	GO:0000956|GO:0003676	70.4242	56.7171	0.805364
NRRL3_00426	126.326	122.453	100.769	100.549	histone acetyltransferase type B subunit 2	GO:0005515	124.39	100.659	0.809224
NRRL3_00427	203.908	197.005	112.843	106.282	GTP cyclohydrolase	GO:0003934	200.456	109.563	0.546567
NRRL3_00428	0.208369	0.126023	0	0.0588448	hypothetical protein	NA	0.167196	0.0294224	0.175976
NRRL3_00429	0	0.250565	0.409137	0.76049	cell wall mannoprotein 1-like protein	NA	0.125283	0.584814	4.66796
NRRL3_00430	0.0439168	0.0304347	0.286246	0.162007	polyketide synthase	GO:0016746|GO:0016491|GO:0016740|GO:0004315	0.0371757	0.224126	6.02883
NRRL3_00431	8.05361	7.16866	4.72252	4.84785	tannase/feruloyl esterase family protein	NA	7.61113	4.78519	0.628709
NRRL3_00431a1	0.614986	0.340952	0.167018	0.119403	hypothetical protein	NA	0.477969	0.14321	0.299622
NRRL3_00432	5.07277	4.78103	6.88829	7.35394	deoxyuridine triphosphate nucleotidohydrolase/deoxycytidine triphosphate deaminase family protein	NA	4.9269	7.12112	1.44536
NRRL3_00433	42.5107	44.3007	42.093	40.8758	protein kinase domain-containing protein	GO:0004672|GO:0005524	43.4057	41.4844	0.955736
NRRL3_00434	75.7217	73.3994	61.3625	57.6314	eukaryotic translation initiation factor 4E-like protein	GO:0003723	74.5605	59.4969	0.797968
NRRL3_00435	17.144	16.2705	13.8737	13.1103	Ulp1 protease family - C-terminal catalytic domain-containing protein	NA	16.7073	13.492	0.807552
NRRL3_00436	15.9189	16.4123	15.6243	17.9479	gamma-glutamylcyclotransferase domain-containing protein	NA	16.1656	16.7861	1.03838
NRRL3_00437	62.6578	70.4477	59.9464	60.1279	signal peptidase complex subunit 3-like protein	GO:0005787	66.5527	60.0371	0.902099
NRRL3_00438	7.43073	5.95058	16.1443	18.4347	proteolipid membrane potential modulator family protein	GO:0016021	6.69066	17.2895	2.58412
NRRL3_00439	48.2362	51.0142	47.1337	44.4764	branched-chain alpha-ketoacid dehydrogenase kinase/pyruvate dehydrogenase kinase domain-containing protein	GO:0004672	49.6252	45.805	0.923019
NRRL3_00440	93.5127	94.7962	60.0391	60.8488	ubiquitin carboxyl-terminal hydrolase	GO:0004843|GO:0005515	94.1544	60.444	0.641966
NRRL3_00441	153.555	155.678	145.22	134.836	COPI-coated vesicle assembly TMP21-related protein	NA	154.616	140.028	0.905648
NRRL3_00442	31.4258	26.2722	74.5084	58.8841	hypothetical protein	NA	28.849	66.6962	2.31191
NRRL3_00443	0.387017	0.796953	0.840847	1.33107	hypothetical protein	NA	0.591985	1.08596	1.83444
NRRL3_00444	46.8964	48.5728	50.0045	49.1305	RNA polymerase II-binding domain-containing protein	GO:0006874	47.7346	49.5675	1.0384
NRRL3_00445	9.69813	7.28762	13.1167	15.1134	hypothetical protein	NA	8.49287	14.1151	1.66199
NRRL3_00446	0.674176	0.543661	0.432764	1.09475	major facilitator superfamily protein	GO:0022857	0.608918	0.763759	1.25429
NRRL3_00447	3.2468	3.48897	2.22074	2.35031	fungal-specific transcription factor	GO:0000981|GO:0003677	3.36788	2.28552	0.678623
NRRL3_00448	42.4812	38.7641	52.7458	58.5659	hypothetical protein	NA	40.6227	55.6559	1.37007
NRRL3_00449	5.44107	5.8496	6.29279	5.15753	heterokaryon incompatibility domain-containing protein	NA	5.64533	5.72516	1.01414
NRRL3_00450	0.195617	0.108451	0	0.15192	hypothetical protein	NA	0.152034	0.0759598	0.499625
NRRL3_00451	35.3187	41.4244	67.356	80.7028	hypothetical protein	NA	38.3716	74.0294	1.92928
NRRL3_00452	188.569	189.954	171.089	175.634	uncharacterized protein	NA	189.262	173.361	0.915987
NRRL3_00453	52.7001	47.8423	37.4626	38.8656	DNA repair helicase Rad25	GO:0003677|GO:0003678	50.2712	38.1641	0.759164
NRRL3_00454	24.3501	26.5245	240.423	375.201	uncharacterized protein	GO:0016491	25.4373	307.812	12.1008
NRRL3_00455	28.0468	28.5866	41.0395	39.7225	hypothetical protein	NA	28.3167	40.381	1.42605
NRRL3_00456	45.1449	49.5007	53.3684	53.5953	glutamine-dependent NAD(+) synthetase	NA	47.3228	53.4818	1.13015
NRRL3_00457	32.9332	34.4456	67.6716	71.5635	NUDIX hydrolase domain-containing protein	GO:0016787	33.6894	69.6175	2.06645
NRRL3_00458	17.2205	16.7897	14.7475	14.2722	telomeric single stranded DNA binding Pot1/Cdc13 domain-containing protein	GO:0000723	17.0051	14.5099	0.853266
NRRL3_00459	12.9694	13.0141	13.292	16.4301	flavin monooxygenase-like protein	GO:0004499|GO:0050660	12.9917	14.861	1.14388
NRRL3_00460	42.3198	42.8715	51.6214	54.6574	HD domain-containing protein	NA	42.5957	53.1394	1.24753
NRRL3_00461	27.8595	25.8438	29.1285	31.3305	class II histone deacetylase complex subunit 2/3-like protein	GO:0016575	26.8516	30.2295	1.1258
NRRL3_00462	15.5583	13.6296	6.59989	7.01487	polyketide synthase AlbA/FwnA	GO:0016746|GO:0016740|GO:0031177|GO:0004315|GO:0009058	14.594	6.80738	0.466452
NRRL3_00464	0.944032	1.27936	2.96261	3.177	hypothetical protein	NA	1.1117	3.06981	2.76137
NRRL3_00465	25.1861	24.8831	18.2026	17.8832	transglutaminase-like domain-containing protein	GO:0005515	25.0346	18.0429	0.720719
NRRL3_00466	14.9332	17.1519	20.637	20.6991	DDH domain-containing protein	GO:0005737	16.0425	20.6681	1.28833
NRRL3_00467	2.61128	1.7818	4.69144	5.61593	tryptophan synthase subunit beta domain-containing protein	NA	2.19654	5.15368	2.34627
NRRL3_00468	46.4673	47.1119	45.324	44.3208	lysine-specific demethylase domain-containing protein	GO:0003677	46.7896	44.8224	0.957956
NRRL3_00469	26.3114	22.6539	17.5583	15.8409	structure-specific endonuclease subunit Slx1	GO:0006281	24.4826	16.6996	0.6821
NRRL3_00470	40.1427	38.4318	35.0714	37.8459	thymidylate kinase	GO:0004798	39.2872	36.4587	0.928004
NRRL3_00471	34.1874	32.7881	35.4768	32.4459	queuine tRNA-ribosyltransferase-like protein	GO:0006400	33.4878	33.9614	1.01414
NRRL3_00472	54.3373	56.3021	67.7763	70.6035	methylenetetrahydrofolate reductase	GO:0004489	55.3197	69.1899	1.25073
NRRL3_00473	25.9058	26.6114	24.5379	26.807	MIOREX complex component 11-like protein	NA	26.2586	25.6725	0.977679
NRRL3_00474	1307.87	1323.62	970.63	946.135	nucleoside-diphosphate kinase	GO:0004550	1315.75	958.382	0.728394
NRRL3_00475	101.839	110.274	91.2679	88.9014	alpha-glucosidase	GO:0003824|GO:0004553	106.057	90.0847	0.8494
NRRL3_00476	37.0084	35.2725	37.5746	32.569	PQ-loop repeat-containing protein	NA	36.1405	35.0718	0.970431
NRRL3_00477	91.1576	96.4783	88.487	91.0937	immunoreactive secreted protein	NA	93.818	89.7903	0.95707
NRRL3_00478	3.7958	3.44358	5.24802	6.21738	chitinase	GO:0005975|GO:0004553	3.61969	5.7327	1.58375
NRRL3_00479	10.5438	14.0072	235.886	225.648	sulphydryl oxidase Sox	GO:0016491	12.2755	230.767	18.799
NRRL3_00480	6.3957	6.34272	7.42692	7.7824	plasma membrane ATPase	GO:0005215|GO:0008553|GO:0000166	6.36921	7.60466	1.19397
NRRL3_00481	251.263	255.902	150.196	139.462	glutamate-tRNA ligase - cytosolic	GO:0000166|GO:0004812|GO:0006412	253.583	144.829	0.571131
NRRL3_00482	158.25	158.649	159.921	156.673	54S ribosomal protein uL1m	NA	158.45	158.297	0.999036
NRRL3_00483	52.232	54.8832	39.3619	41.4493	conserved oligomeric Golgi complex subunit 2 - involved in cell polarity - cell wall structure - and protein glycosylation	GO:0007030	53.5576	40.4056	0.754433
NRRL3_00484	21.863	22.4612	22.0056	25.3413	hypothetical protein	NA	22.1621	23.6734	1.06819
NRRL3_00485	29.4338	27.6504	27.8969	26.4667	cytosolic Fe-S cluster assembly factor Cfd1	GO:0005524|GO:0016226	28.5421	27.1818	0.95234
NRRL3_00486	148.683	151.8	155.004	156.662	UBX domain-containing protein	GO:0005515	150.241	155.833	1.03722
NRRL3_00487	149.617	154.334	185.284	187.711	mitochondrial import protein 1	GO:0005741	151.976	186.498	1.22715
NRRL3_00488	134.654	128.529	129.92	121.012	membrane insertase OXA1/ALB3/YidC family protein	GO:0016021	131.591	125.466	0.95345
NRRL3_00489	48.8719	47.7986	33.38	34.2351	TAFII28-like protein	GO:0046982|GO:0005634|GO:0005669	48.3353	33.8075	0.699438
NRRL3_00490	259.026	253.876	244.815	223.775	S-adenosylmethionine decarboxylase-like protein	GO:0004014	256.451	234.295	0.913606
NRRL3_00491	44.8022	42.1441	47.5723	46.8914	SAGA transcriptional regulatory complex subunit	GO:0046982|GO:0006352|GO:0006367|GO:0000124	43.4732	47.2319	1.08646
NRRL3_00492	0.119478	0	0.0648957	0	terpene synthase - metal-binding domain-containing protein	NA	0.0597392	0.0324479	0.543159
NRRL3_00493	0.178979	0.23153	0	0.0926659	Spo11/DNA topoisomerase VI subunit A family protein	GO:0003677	0.205255	0.046333	0.225734
NRRL3_00494	83.5203	93.8203	72.2828	77.8815	ubiquitin-conjugating enzyme E2	NA	88.6703	75.0822	0.846756
NRRL3_00495	31.7819	31.9495	28.9274	30.7588	scramblase family protein	GO:0017121	31.8657	29.8431	0.936527
NRRL3_00496	64.9397	67.2594	58.7498	60.7309	long chronological lifespan protein 2	NA	66.0996	59.7404	0.903794
NRRL3_00497	167.878	164.937	181.968	160.21	54S ribosomal protein bL27m	GO:0003735	166.407	171.089	1.02813
NRRL3_00498	10.4077	10.8997	8.11351	6.74487	Rad9-like Rad53-binding domain-containing protein	NA	10.6537	7.42919	0.697335
NRRL3_00499	65.2921	60.3809	46.1641	45.9924	tRNA-splicing endonuclease subunit Sen2-like protein	GO:0006388|GO:0003676|GO:0000213	62.8365	46.0783	0.733304
NRRL3_00500	269.593	242.418	232.027	233.831	H/ACA ribonucleoprotein complex subunit 3	GO:0001522	256.006	232.929	0.909857
NRRL3_00501	46.5837	45.4072	40.563	32.7299	ribonuclease Nob1-like protein	GO:0000469	45.9955	36.6464	0.79674
NRRL3_00501a1	1.81594	2.68471	3.28781	1.80204	hypothetical protein	NA	2.25032	2.54492	1.13092
NRRL3_00502	1.44302	1.28003	43.509	33.6453	hypothetical protein	NA	1.36153	38.5771	28.3338
NRRL3_00503	0	0	0	0	fungal-specific transcription factor	GO:0000981|GO:0003677	0	0	#DIV/0!
NRRL3_00504	0.156334	0.231127	0.396267	0.242825	cis-aconitate decarboxylase	GO:0016829	0.193731	0.319546	1.64943
NRRL3_00505	0.613935	0.680737	0.41683	0.655592	hypothetical protein	NA	0.647336	0.536211	0.828335
NRRL3_00506	0.503912	0.761922	0.0497644	0	aminoglycoside phosphotransferase domain-containing protein	NA	0.632917	0.0248822	0.0393135
NRRL3_00507	124.985	131.877	159.671	171.226	peptidase M18 family protein	GO:0004177	128.431	165.448	1.28822
NRRL3_00508	44.5948	46.5641	25.122	28.9504	glycoside hydrolase family 71 protein	GO:0051118	45.5795	27.0362	0.593166
NRRL3_00509	26.8252	23.8569	9.42165	10.8375	alcohol dehydrogenase domain-containing protein	GO:0016491|GO:0008270	25.341	10.1296	0.399729
NRRL3_00510	4.85036	3.50204	0.245071	0.43801	hypothetical protein	NA	4.1762	0.34154	0.0817826
NRRL3_00511	102.55	96.1456	51.555	51.0565	bZIP transcription factor	GO:0003700|GO:0005634	99.3479	51.3057	0.516425
NRRL3_00512	23.2847	25.4405	32.0192	33.2116	mitochondrial carrier domain-containing protein	NA	24.3626	32.6154	1.33875
NRRL3_00513	130.623	121.525	102.08	95.0451	adrenodoxin-like protein - mitochondrial	GO:0051536|GO:0009055	126.074	98.5623	0.781782
NRRL3_00514	62.4123	56.1216	41.9448	35.8969	ribosomal RNA-processing protein 15-like protein	GO:0006364	59.267	38.9208	0.656703
NRRL3_00515	65.0881	67.7463	61.7723	59.6973	signal recognition particle 54 kDa protein	GO:0005525|GO:0006614|GO:0003924	66.4172	60.7348	0.914443
NRRL3_00516	21.9558	21.1241	29.4424	27.0697	alkaline phosphatase D-related protein	NA	21.5399	28.2561	1.3118
NRRL3_00517	47.4225	54.1274	34.0263	41.478	endo-beta-N-acetylglucosaminidase	GO:0005975|GO:0004553	50.775	37.7521	0.743519
NRRL3_00518	31.9143	28.7076	31.5002	31.7021	hypothetical protein	NA	30.3109	31.6012	1.04257
NRRL3_00519	7.98166	8.46977	8.99359	9.30696	hypothetical protein	NA	8.22572	9.15027	1.1124
NRRL3_00520	8.41762	7.32043	8.96491	7.09275	aminoglycoside phosphotransferase domain-containing protein	NA	7.86903	8.02883	1.02031
NRRL3_00521	6.54868	4.54922	23.2275	23.7748	reactive intermediate/imine deaminase RidA family protein	NA	5.54895	23.5011	4.23524
NRRL3_00522	13.4887	15.411	40.2178	55.6257	alpha/beta hydrolase fold-3 domain-containing protein	GO:0016787	14.4499	47.9218	3.31642
NRRL3_00523	494.351	421.181	75.2897	73.439	chitinase-like protein	GO:0005975|GO:0004553	457.766	74.3644	0.162451
NRRL3_00524	1156.33	1136.73	969.86	985.544	hypothetical protein	NA	1146.53	977.702	0.852751
NRRL3_00525	26.0378	25.6449	57.6908	58.3762	CoA-transferase family III protein	GO:0003824	25.8414	58.0335	2.24576
NRRL3_00526	98.2934	100.581	144.215	136.035	hypothetical protein	NA	99.4372	140.125	1.40918
NRRL3_00527	50.7396	50.2032	35.2606	33.2808	chromatin assembly factor 1 complex subunit A-like protein	NA	50.4714	34.2707	0.679013
NRRL3_00528	30.2907	33.1273	38.1517	35.5021	hypothetical protein	NA	31.709	36.8269	1.1614
NRRL3_00529	59.3447	58.6698	51.88	56.9345	protein phosphatase inhibitor 2-like protein	GO:0004864	59.0072	54.4073	0.922045
NRRL3_00530	85.0797	87.1214	73.0722	66.3307	phosphatidylinositol transfer protein	GO:0008526	86.1005	69.7015	0.809536
NRRL3_00531	54.3107	57.5992	47.9061	46.0761	lanosterol synthase	GO:0000250|GO:0016866	55.9549	46.9911	0.839803
NRRL3_00532	56.1797	58.2248	51.032	46.5035	SGS domain-containing protein	GO:0005515|GO:0051087	57.2022	48.7677	0.85255
NRRL3_00533	32.8114	32.8172	40.8216	39.7152	PQ-loop repeat-containing protein	NA	32.8143	40.2684	1.22716
NRRL3_00534	58.2815	59.0515	62.595	65.6008	sirtuin family protein	GO:0070403	58.6665	64.0979	1.09258
NRRL3_00535	52.6543	57.7043	62.7084	59.7658	cyclin-dependent protein kinase - role in regulation of development in response to phosphate availability - interacts with cyclin Pho80	GO:0004672|GO:0005524	55.1793	61.2371	1.10978
NRRL3_00536	20.8499	20.8646	15.331	13.9372	polyamine-modulated factor 1/kinetochore protein Nnf1 family protein	GO:0000818	20.8573	14.6341	0.701632
NRRL3_00537	27.4655	25.6515	23.7225	22.3978	tetratricopeptide-like helical domain-containing protein	GO:0005515	26.5585	23.0601	0.868276
NRRL3_00538	129.807	126.961	206.16	208.489	hypothetical protein	NA	128.384	207.325	1.61488
NRRL3_00539	94.4692	99.3877	86.6451	78.2936	nuclear transport factor 2 domain-containing protein	GO:0003676	96.9285	82.4693	0.850827
NRRL3_00540	1422.85	1414.11	1120.61	966.576	heat shock protein 90	GO:0005524	1418.48	1043.59	0.735711
NRRL3_00541	23.003	22.8235	27.8923	30.9563	septin-like protein	GO:0005525	22.9133	29.4243	1.28416
NRRL3_00542	1.39108	0.420667	1.2364	1.57141	hypothetical protein	NA	0.905874	1.4039	1.54978
NRRL3_00543	68.6369	70.9659	72.3008	75.0058	myc-type - basic helix-loop-helix domain-containing protein	GO:0046983	69.8014	73.6533	1.05518
NRRL3_00544	43.6089	42.2806	35.7701	33.3603	DNA-directed RNA polymerase III subunit Rpc3	GO:0003697|GO:0003677	42.9447	34.5652	0.804877
NRRL3_00545	534.799	553.174	734.969	728.485	ubiquinol-cytochrome c reductase core protein II	GO:0046872	543.986	731.727	1.34512
NRRL3_00546	599.911	682.303	908.668	1014.11	mitochondrial citrate and oxoglutarate carrier protein	NA	641.107	961.39	1.49958
NRRL3_00547	872.385	905.636	930.731	900.29	citrate synthase CitA	GO:0046912|GO:0004108	889.011	915.51	1.02981
NRRL3_00548	49.3324	50.311	47.5312	44.4495	RNA polymerase II-binding domain-containing protein	GO:0003676	49.8217	45.9903	0.923099
NRRL3_00549	43.9376	45.0828	79.9659	80.2354	homocysteine synthase	GO:0019346|GO:0003824|GO:0006520	44.5102	80.1006	1.7996
NRRL3_00550	40.4184	36.418	48.8439	46.0418	membrane apposition MARVEL domain-containing protein	GO:0016020	38.4182	47.4429	1.23491
NRRL3_00551	244.233	251.981	129.497	129.528	lysine-specific permease	GO:0016020|GO:0006865	248.107	129.513	0.522003
NRRL3_00552	47.4435	48.2698	67.0107	61.707	AMP-dependent synthetase/ligase domain-containing protein	NA	47.8567	64.3588	1.34483
NRRL3_00553	66.6656	60.7039	82.6917	85.5286	uncharacterized protein	NA	63.6847	84.1102	1.32073
NRRL3_00554	56.631	52.9023	58.6504	57.061	hypothetical protein	NA	54.7666	57.8557	1.0564
NRRL3_00555	17.6369	17.5655	13.4577	13.4205	WD repeat-containing protein	GO:0031929|GO:0005515	17.6012	13.4391	0.763532
NRRL3_00556	55.3844	56.2818	132.937	124.74	mitochondrial carrier domain-containing protein	NA	55.8331	128.839	2.30757
NRRL3_00557	487.038	439.863	363.992	386.457	GTP-binding protein Ypt1	GO:0005525|GO:0003924	463.451	375.224	0.809632
NRRL3_00558	61.4529	63.6089	54.6488	51.9082	alanine/arginine aminopeptidase	GO:0008237|GO:0006508	62.5309	53.2785	0.852034
NRRL3_00559	38.717	36.9328	39.5226	43.8631	TFIIH basal transcription factor complex subunit 2	GO:0006281|GO:0000439	37.8249	41.6929	1.10226
NRRL3_00560	59.3375	58.5295	100.045	104.25	hypothetical protein	NA	58.9335	102.148	1.73327
NRRL3_00561	0.279759	0.146937	0.239927	0.411663	pumilio homology domain-containing protein	NA	0.213348	0.325795	1.52706
NRRL3_00562	61.7752	57.3768	60.4623	64.1649	sugar phosphate transporter domain-containing protein	NA	59.576	62.3136	1.04595
NRRL3_00563	364.265	365.539	477.04	470.132	NADH-ubiquinone oxidoreductase 78 kDa subunit - mitochondrial	GO:0016651|GO:0016491|GO:0051536|GO:0008137	364.902	473.586	1.29785
NRRL3_00564	49.4715	43.3498	52.1947	54.1417	DNA repair protein XRCC4-like protein	GO:0003677	46.4107	53.1682	1.1456
NRRL3_00565	49.3625	46.3271	41.245	39.967	hypothetical protein	GO:0001100	47.8448	40.606	0.848702
NRRL3_00566	5.42917	4.67537	2.5148	2.93222	hypothetical protein	NA	5.05227	2.72351	0.539066
NRRL3_00567	123.238	116.53	95.732	96.6969	ER lumen protein retaining receptor	GO:0006621	119.884	96.2144	0.80256
NRRL3_00568	35.0836	36.5206	34.8646	35.9208	hypothetical protein	NA	35.8021	35.3927	0.988565
NRRL3_00569	42.9836	41.9679	37.0957	41.4801	ribonuclease III domain-containing protein	GO:0004525|GO:0003723	42.4757	39.2879	0.924949
NRRL3_00570	186.814	190.134	271.74	273.504	37S ribosomal protein mS33	NA	188.474	272.622	1.44647
NRRL3_00571	148.942	147.228	114.894	121.373	pre-mRNA-splicing factor	GO:0005634	148.085	118.134	0.79774
NRRL3_00572	484.688	502.02	276.093	259.604	methylsterol monooxygenase	GO:0005506	493.354	267.849	0.542914
NRRL3_00573	41.0642	40.0827	40.9568	41.062	nuclear control of ATP synthase 2-like protein	NA	40.5734	41.0094	1.01075
NRRL3_00574	309.859	301.814	307.736	332.791	GTP-binding protein Ypt2	GO:0003924|GO:0005525	305.836	320.264	1.04717
NRRL3_00575	65.2862	60.6417	37.9786	40.1748	AAA-type ATPase family protein	GO:0005524	62.964	39.0767	0.62062
NRRL3_00576	90.7876	88.1371	97.6327	104.057	RNA recognition motif domain-containing protein	GO:0003676	89.4623	100.845	1.12723
NRRL3_00577	16.1995	15.1733	12.8973	14.2001	phosphatidylinositol 3-/4-kinase catalytic domain-containing protein	GO:0005515|GO:0016301|GO:0004674	15.6864	13.5487	0.863726
NRRL3_00578	88.6978	79.7232	64.7025	73.1176	cytidine deaminase-like protein	GO:0008270|GO:0003824	84.2105	68.9101	0.818307
NRRL3_00579	448.232	438.647	495.326	488.964	NADH-ubiquinone oxidoreductase 21 kDa subunit	NA	443.439	492.145	1.10984
NRRL3_00580	53.622	50.7414	49.8168	53.5904	chromosome segregation in meiosis protein	GO:0000076|GO:0005634	52.1817	51.7036	0.990837
NRRL3_00581	83.461	81.3345	65.5001	61.9789	guanine nucleotide exchange factor	NA	82.3977	63.7395	0.773559
NRRL3_00582	21.0876	19.9116	19.6566	18.2046	dihydrofolate reductase-like protein	GO:0008703	20.4996	18.9306	0.923462
NRRL3_00583	100.389	96.7241	76.8114	72.8396	nucleoporin	GO:0005643	98.5568	74.8255	0.759212
NRRL3_00584	113.191	107.131	147.297	150	cytochrome c oxidase assembly protein Cox16	GO:0031966	110.161	148.648	1.34937
NRRL3_00585	81.1537	76.7009	74.4485	77.4324	tyrosine-specific protein phosphatase domain-containing protein	GO:0004725|GO:0016311	78.9273	75.9404	0.962157
NRRL3_00586	39.9058	35.9514	26.9264	34.2465	hypothetical protein	NA	37.9286	30.5864	0.806422
NRRL3_00587	106.976	111.078	154.528	167.155	hypothetical protein	NA	109.027	160.842	1.47525
NRRL3_00588	48.1659	49.0139	76.6717	80.4484	FGGY carbohydrate kinase family protein	GO:0005975	48.5899	78.56	1.6168
NRRL3_00589	70.0287	65.2452	52.8783	50.9841	sodium/calcium exchanger membrane region-containing protein	GO:0016021|GO:0006812	67.6369	51.9312	0.767794
NRRL3_00590	324.631	317.756	288.188	282.482	26S proteasome regulatory subunit 8/Rpt6	GO:0036402|GO:0005524|GO:0005737	321.194	285.335	0.888358
NRRL3_00591	16.284	17.3537	54.8131	48.0565	hypothetical protein	NA	16.8188	51.4348	3.05817
NRRL3_00592	31.3371	30.3848	31.8424	30.9567	ubiquitin fusion degradation protein 1-like protein	GO:0006511	30.861	31.3995	1.01745
NRRL3_00593	71.0892	73.0626	83.4257	83.1613	Yip1 superfamily protein	GO:0016020	72.0759	83.2935	1.15564
NRRL3_00594	264.044	254.014	232.887	217.047	bacterial surface antigen (D15) domain-containing protein	GO:0019867	259.029	224.967	0.868501
NRRL3_00595	48.9157	47.4974	50.7504	54.5138	ubiquitin-conjugating enzyme E2	NA	48.2066	52.6321	1.0918
NRRL3_00596	38.7523	40.3767	85.7872	82.4095	cytochrome c heme lyase	GO:0004408	39.5645	84.0983	2.1256
NRRL3_00597	34.6647	33.0496	28.8384	32.573	ABC1 family protein	GO:0004672	33.8571	30.7057	0.906919
NRRL3_00598	21.0524	22.051	25.2562	23.4267	armadillo-like helical domain-containing protein	GO:0005096	21.5517	24.3414	1.12944
NRRL3_00599	191.385	189.763	166.467	163.919	dolichol-phosphate mannosyltransferase subunit 3-like protein	GO:0006486	190.574	165.193	0.866818
NRRL3_00600	77.9081	69.6332	56.7181	52.6493	xanthine phosphoribosyltransferase	GO:0009116	73.7706	54.6837	0.741266
NRRL3_00601	6.55447	5.41274	13.7936	12.3744	malic acid transporter-like protein	GO:0015140|GO:0016021	5.9836	13.084	2.18664
NRRL3_00602	83.6797	85.638	77.306	70.5169	short-chain dehydrogenase/reductase family protein	GO:0016491	84.6589	73.9114	0.87305
NRRL3_00603	480.233	449.339	457.329	430.887	succinate--CoA ligase [ADP-forming] subunit beta - mitochondrial	GO:0005524|GO:0006099|GO:0003824	464.786	444.108	0.955511
NRRL3_00604	10.6457	11.1498	14.4758	14.7405	F-box domain-containing protein	GO:0005515	10.8978	14.6082	1.34047
NRRL3_00605	34.0948	33.7113	48.0546	44.4223	heat shock transcription factor family protein	GO:0003700	33.9031	46.2385	1.36384
NRRL3_00606	16.7147	15.0287	12.9197	12.0656	uncharacterized protein	NA	15.8717	12.4927	0.787104
NRRL3_00607	25.4458	24.9217	36.1182	30.7957	oxidoreductase-like - N-terminal domain-containing protein	NA	25.1837	33.457	1.32851
NRRL3_00608	15.043	14.3864	13.686	14.4391	hypothetical protein	NA	14.7147	14.0625	0.95568
NRRL3_00609	2466.6	2512.68	1924.14	1797.47	60S ribosomal protein eL13	GO:0003735	2489.64	1860.81	0.74742
NRRL3_00610	51.5346	55.1716	60.3179	60.3852	hypothetical protein	NA	53.3531	60.3516	1.13117
NRRL3_00611	40.2617	38.9726	31.4998	29.5627	leucine-rich repeat domain-containing protein	GO:0005515	39.6172	30.5313	0.770657
NRRL3_00612	31.7137	29.8584	23.2171	19.9997	cyclin D1-binding protein 1-like protein	GO:0051726	30.786	21.6084	0.701889
NRRL3_00613	24.0156	22.5036	18.3374	16.193	actin-related protein 6	GO:0005634	23.2596	17.2652	0.742281
NRRL3_00614	4.67105	5.71368	20.1359	13.7332	E3 ubiquitin ligase-like protein	GO:0004842	5.19237	16.9345	3.26143
NRRL3_00615	49.4933	53.0735	78.57	75.4525	3-hydroxybutyryl CoA dehydrogenase-like protein	GO:0016491|GO:0006631	51.2834	77.0113	1.50168
NRRL3_00616	27.8724	27.0573	19.4068	19.6534	topoisomerase 1-associated factor 1	NA	27.4648	19.5301	0.711094
NRRL3_00617	0.176055	0.273296	0.0765006	0.109382	hypothetical protein	NA	0.224675	0.0929414	0.413669
NRRL3_00618	2.38431	2.33067	0.920172	0.70657	F-box domain-containing protein	GO:0005515	2.35749	0.813371	0.345016
NRRL3_00619	0.131269	0.0727762	0	0.101946	hypothetical protein	NA	0.102023	0.050973	0.499625
NRRL3_00620	30.6095	31.0083	36.249	30.4237	RNA polymerase II transcription factor B subunit 2	GO:0000439	30.8089	33.3363	1.08204
NRRL3_00621	60.4587	56.9318	129.847	145.492	thioesterase domain-containing protein	GO:0047617	58.6953	137.669	2.3455
NRRL3_00622	60.337	59.6182	34.9135	35.6269	pre-mRNA-splicing factor Cwf11-like protein	GO:0000398|GO:0004386	59.9776	35.2702	0.588056
NRRL3_00623	42.6852	39.6682	29.9629	30.7456	THO complex subunit 1-like protein	NA	41.1767	30.3542	0.73717
NRRL3_00624	40.5894	43.9943	40.8908	42.4782	homeobox transcription factor	GO:0003677	42.2919	41.6845	0.98564
NRRL3_00625	25.5464	30.3047	476.06	492.494	hypothetical protein	NA	27.9256	484.277	17.3417
NRRL3_00626	53.3257	50.4289	50.6467	47.6235	AP-2 complex subunit alpha	GO:0015031|GO:0006886	51.8773	49.1351	0.947142
NRRL3_00627	73.833	78.6336	61.6188	67.8511	alanine racemase N-terminal domain-containing protein	GO:0030170	76.2333	64.735	0.849169
NRRL3_00628	21.6022	18.734	20.4516	22.4002	hypothetical protein	NA	20.1681	21.4259	1.06236
NRRL3_00629	10.9081	10.0942	7.50181	8.45034	histone deacetylase superfamily protein	NA	10.5011	7.97608	0.759545
NRRL3_00630	19.3294	19.5712	23.9677	21.8655	zinc finger domain-containing protein - AN1-type	GO:0008270	19.4503	22.9166	1.17821
NRRL3_00631	59.3556	60.5156	46.8111	49.6777	thymidylate synthase	GO:0004799|GO:0016741	59.9356	48.2444	0.804937
NRRL3_00632	51.4985	51.5093	35.6308	36.6835	queuine tRNA-ribosyltransferase catalytic subunit	GO:0008479|GO:0006400	51.5039	36.1572	0.702028
NRRL3_00633	13.7913	12.9126	56.2338	66.1172	major facilitator superfamily protein	GO:0022857	13.3519	61.1755	4.58177
NRRL3_00634	2.62757	2.66376	3.66992	2.39045	hypothetical protein	NA	2.64566	3.03018	1.14534
NRRL3_00635	3.71734	2.74788	2.17442	1.40647	hypothetical protein	NA	3.23261	1.79044	0.553869
NRRL3_00636	12.5474	12.9029	15.6457	13.6476	hypothetical protein	NA	12.7251	14.6466	1.151
NRRL3_00637	38.7889	36.4273	42.3936	46.1818	R3H domain-containing protein	GO:0003676	37.6081	44.2877	1.17761
NRRL3_00638	58.9212	56.1677	86.0632	99.0566	leucine aminopeptidase	GO:0008235	57.5444	92.5599	1.60849
NRRL3_00639	52.9807	53.8925	28.0751	24.4091	inositol monophosphatase-like protein	GO:0046855	53.4366	26.2421	0.491088
NRRL3_00640	15.1642	13.1416	19.2042	21.8491	uncharacterized protein	NA	14.1529	20.5266	1.45035
NRRL3_00641	70.6425	72.1319	61.345	62.1186	chitin synthase	GO:0004100	71.3872	61.7318	0.864746
NRRL3_00642	1.98029	3.06908	4.74246	6.27405	amidase family protein	NA	2.52468	5.50826	2.18176
NRRL3_00643	0.201189	0.25495	0.874222	0.736596	cation efflux transporter family protein	GO:0006812	0.22807	0.805409	3.53142
NRRL3_00644	0.510382	0.370023	0.639735	0.335392	catalase	GO:0020037|GO:0004096	0.440202	0.487564	1.10759
NRRL3_00645	34.995	36.5097	66.0857	62.8916	ATPase AFG1-like protein	GO:0005524	35.7524	64.4886	1.80376
NRRL3_00646	39.9259	40.1086	49.4585	49.1864	polarisome component - required for conidiation and vacuolar fusion	GO:0005515|GO:0035091|GO:0000902	40.0173	49.3224	1.23253
NRRL3_00647	0.54417	0.502817	1.18228	1.12697	hypothetical protein	NA	0.523494	1.15462	2.20561
NRRL3_00648	66.719	61.7439	77.2374	76.7042	Sac3/GANP/Thp3 family protein	NA	64.2314	76.9708	1.19834
NRRL3_00649	27.6321	26.6613	25.1993	25.0559	vacuolar protein-sorting-associated protein 36-like protein	GO:0032266|GO:0000814	27.1467	25.1276	0.925625
NRRL3_00650	20.3765	18.525	29.0833	31.0765	hypothetical protein	NA	19.4508	30.0799	1.54646
NRRL3_00651	0.231114	0.0960983	0.31383	0.358976	hypothetical protein	NA	0.163606	0.336403	2.05617
NRRL3_00652	77.7786	83.2032	120.215	128.571	reactive intermediate/imine deaminase RidA family protein	NA	80.4909	124.393	1.54543
NRRL3_00653	2.18995	3.082	4.66646	6.80304	hypothetical protein	NA	2.63597	5.73475	2.17557
NRRL3_00654	131.809	137.447	143.399	141.354	hypothetical protein	GO:0005034	134.628	142.377	1.05756
NRRL3_00655	34.2767	36.5893	149.796	156.691	mitochondrial 18kDa protein-like protein	NA	35.433	153.244	4.32488
NRRL3_00656	758.342	846.791	1016.08	1065.9	uncharacterized protein	NA	802.566	1040.99	1.29708
NRRL3_00657	43.0356	32.6437	38.6753	44.7403	phosphopantetheinyl transferase - mitochondrial	GO:0000287	37.8397	41.7078	1.10222
NRRL3_00658	59.5127	57.5835	51.6119	50.5288	histidinol phosphate phosphatase HisJ-like protein	GO:0000105|GO:0003824	58.5481	51.0704	0.872281
NRRL3_00659	436.811	426.6	349.84	371.103	peptidyl-prolyl cis-trans isomerase - FKBP-type	GO:0003755	431.706	360.471	0.834993
NRRL3_00660	0.278104	0.396469	0.388427	0.601662	carboxylesterase family protein	NA	0.337287	0.495045	1.46773
NRRL3_00661	30.8179	31.6822	29.8203	28.7641	carbohydrate-binding module family 50 protein	NA	31.25	29.2922	0.937349
NRRL3_00662	71.7478	72.7215	74.5375	77.485	P-loop containing nucleoside triphosphate hydrolase domain-containing protein	GO:0005524	72.2346	76.0112	1.05228
NRRL3_00663	30.5387	31.9837	28.2102	27.4749	monopolin complex subunit Csm1-like protein	GO:0005515|GO:0033551	31.2612	27.8425	0.890642
NRRL3_00664	36.2806	40.5482	31.0552	31.4195	GPI ethanolamine phosphate transferase 1	GO:0005789|GO:0008484|GO:0003824|GO:0006506	38.4144	31.2374	0.813169
NRRL3_00665	24.1179	26.3335	23.3435	27.3276	fungal-specific transcription factor	GO:0003677|GO:0000981	25.2257	25.3355	1.00435
NRRL3_00666	156.044	164.484	159.521	157.666	cystathionine beta-lyase	GO:0004121|GO:0019346|GO:0003824	160.264	158.593	0.989576
NRRL3_00667	22.3626	21.1935	52.161	52.4294	hypothetical protein	NA	21.778	52.2952	2.40128
NRRL3_00668	4.31792	4.21506	3.25427	4.52466	ferric/cupric reductase transmembrane component 7-like protein	GO:0016491|GO:0000293	4.26649	3.88946	0.911631
NRRL3_00669	3.3936	2.84369	4.67148	4.48645	tryptophan synthase subunit beta domain-containing protein	NA	3.11865	4.57897	1.46825
NRRL3_00670	2.03375	2.08712	1.95076	2.4868	major facilitator superfamily protein	GO:0022857	2.06043	2.21878	1.07685
NRRL3_00671	43.541	39.2549	49.2368	51.2635	In Between Ring fingers domain-containing protein	NA	41.398	50.2501	1.21383
NRRL3_00672	64.7456	65.8882	171.706	164.358	peroxisomal multifunctional enzyme involved in fatty acid beta-oxidation	GO:0016491	65.3169	168.032	2.57257
NRRL3_00673	15.4037	16.025	17.727	16.7366	P-loop containing nucleoside triphosphate hydrolase domain-containing protein	NA	15.7144	17.2318	1.09656
NRRL3_00674	1150.48	1205.01	1364.14	1277.5	60S ribosomal protein uL30	GO:0000463	1177.74	1320.82	1.12149
NRRL3_00675	20.8918	16.3822	20.3299	19.2042	vacuolar-sorting protein Snf8	GO:0000814	18.637	19.767	1.06064
NRRL3_00676	408.473	393.618	256.914	224.063	eukaryotic translation initiation factor 3 subunit C	GO:0003723|GO:0003743	401.046	240.489	0.599653
NRRL3_00677	46.456	47.1489	51.9743	52.7252	protein kinase domain-containing protein	GO:0004672|GO:0005524	46.8024	52.3497	1.11853
NRRL3_00678	10.3218	9.01125	7.99071	8.8546	helicase - C-terminal domain-containing protein	GO:0005524	9.66653	8.42266	0.871321
NRRL3_00679	268.767	266.689	458.948	482.659	hypothetical protein	NA	267.728	470.804	1.75852
NRRL3_00680	131.573	133.775	130.167	124.018	hypothetical protein	NA	132.674	127.092	0.95793
NRRL3_00681	20.5173	23.1428	17.5398	17.7386	mediator complex subunit Med27-like protein	GO:0016592	21.8301	17.6392	0.808022
NRRL3_00682	5.02347	5.83393	26.3663	21.6832	cytochrome P450	GO:0004497|GO:0005506	5.4287	24.0248	4.42551
NRRL3_00683	2.26659	2.14195	3.04982	2.54041	peptidase S28 family protein	GO:0006508	2.20427	2.79511	1.26804
NRRL3_00684	0.0835626	0	0	0	rhamnogalacturonan lyase	GO:0005975|GO:0030246|GO:0003824	0.0417813	0	0
NRRL3_00685	19.1099	20.2642	17.1627	12.8974	guanine deaminase-like protein	GO:0016787|GO:0016810|GO:0006147	19.6871	15.03	0.763447
NRRL3_00686	67.0078	57.4905	140.667	157.995	glycine dehydrogenase (decarboxylating) - mitochondrial	GO:0004375|GO:0003824	62.2492	149.331	2.39892
NRRL3_00687	0.0932378	0.129229	0.17725	0.56118	major facilitator superfamily protein	GO:0022857	0.111233	0.369215	3.31929
NRRL3_00688	6.65955	6.0249	7.59431	6.97311	hypothetical protein	NA	6.34223	7.28371	1.14845
NRRL3_00689	12.5145	9.11324	9.18106	8.98436	hypothetical protein	NA	10.8139	9.08271	0.839913
NRRL3_00690	16.4762	19.8892	18.2268	20.2306	ureohydrolase family protein	GO:0046872	18.1827	19.2287	1.05753
NRRL3_00691	0.21653	0.440167	0.294026	0.630607	fungal-specific transcription factor	GO:0000981|GO:0003677	0.328349	0.462317	1.408
NRRL3_00692	5.13164	4.71259	11.3886	11.2714	FAD-dependent oxidoreductase domain-containing protein	GO:0005515|GO:0016491	4.92212	11.33	2.30185
NRRL3_00693	0.244654	0.0339094	0.365436	0.0712512	protein kinase domain-containing protein	GO:0004672	0.139282	0.218344	1.56764
NRRL3_00694	0.0757066	0.0419721	0.328965	0.0587952	amidohydrolase-related domain-containing protein	GO:0016831|GO:0016787	0.0588393	0.19388	3.29508
NRRL3_00695	0	0	0.057443	0.0410666	cytochrome P450-like protein	GO:0005506|GO:0004497	0	0.0492548	#DIV/0!
NRRL3_00696	0.0712038	0.0394758	0.4641	0.165895	alpha/beta hydrolase fold-3 domain-containing protein	GO:0016787	0.0553398	0.314997	5.69206
NRRL3_00697	0.017044	0.0566958	0.111091	0.158841	fungal-specific transcription factor	GO:0000981|GO:0003677	0.0368699	0.134966	3.6606
NRRL3_00698	0.0213985	0.0237268	0	0.282514	L-lysine 6-monooxygenase/L-ornithine 5-monooxygenase family protein	NA	0.0225627	0.141257	6.26066
NRRL3_00699	0.438813	0.0374278	0.073337	0.262147	short-chain dehydrogenase/reductase family protein	GO:0016491	0.238121	0.167742	0.704442
NRRL3_00700	28.2007	18.0168	12.7154	18.104	short-chain dehydrogenase	GO:0016491	23.1088	15.4097	0.666833
NRRL3_00701	0.175956	0.0836152	0.163838	0.0390432	glycoside hydrolase family 79 protein	NA	0.129786	0.101441	0.781601
NRRL3_00702	0.153852	0.102356	0.133706	0.525732	fumarate lyase family protein	GO:0003824	0.128104	0.329719	2.57384
NRRL3_00703	0.0813297	0.120239	0.0588999	0.336865	major facilitator superfamily - sugar/inositol transporter-like protein	GO:0016020|GO:0016021|GO:0022857	0.100784	0.197883	1.96343
NRRL3_00704	3.23444	2.68466	2.32903	3.21527	fungal-specific transcription factor	GO:0000981|GO:0003677	2.95955	2.77215	0.93668
NRRL3_00705	69.0334	89.4835	27.2875	29.2622	hypothetical protein	NA	79.2585	28.2748	0.356742
NRRL3_00706	3.54832	2.2238	1.00555	1.04836	peptidase S8/S53 domain-containing protein	GO:0004252|GO:0006508	2.88606	1.02696	0.355833
NRRL3_00707	0.0218462	0.0242233	0.0474639	0.118763	hypothetical protein	NA	0.0230348	0.0831137	3.60818
NRRL3_00708	0.313944	0.522157	1.07997	1.62543	metallopeptidase M10/M27/M57-like protein	GO:0008237	0.41805	1.3527	3.23574
NRRL3_00709	0.753616	0.119374	0.584762	0.836105	hypothetical protein	NA	0.436495	0.710433	1.62759
NRRL3_00710	12.8099	12.4447	16.4364	14.5641	major facilitator superfamily protein	GO:0022857	12.6273	15.5003	1.22752
NRRL3_00711	3.76674	3.6816	2.72792	3.9221	nuclear transport factor 2 domain-containing protein	NA	3.72417	3.32501	0.892819
NRRL3_00712	6.91151	6.80825	4.3909	4.55289	D-serine dehydratase-like protein	NA	6.85988	4.47189	0.651891
NRRL3_00713	2.57389	2.04283	2.41344	3.55599	glutamine synthetase catalytic domain-containing protein	GO:0004356|GO:0003824	2.30836	2.98472	1.293
NRRL3_00714	0.050958	0.0565028	0	0.3166	glutamine amidotransferase domain-containing protein	NA	0.0537304	0.1583	2.94619
NRRL3_00715	7.7482	8.74921	11.6972	11.9463	aldehyde dehydrogenase domain-containing protein	GO:0016491	8.24871	11.8217	1.43316
NRRL3_00716	4.2473	4.52108	6.64404	8.70814	short-chain dehydrogenase/reductase family protein	GO:0016491	4.38419	7.67609	1.75086
NRRL3_00717	2.1302	2.27341	1.07026	2.04727	fungal-specific transcription factor	GO:0000981	2.20181	1.55876	0.707947
NRRL3_00718	8.68513	9.42232	5.90524	6.21126	D-serine dehydratase-like protein	NA	9.05372	6.05825	0.669145
NRRL3_00719	0.588532	0.489428	1.65827	1.95681	zinc finger domain-containing protein - C2H2-like	NA	0.53898	1.80754	3.35363
NRRL3_00720	3.36454	2.9511	13.256	13.2988	hypothetical protein	NA	3.15782	13.2774	4.20462
NRRL3_00721	2.15323	2.08235	3.34156	3.97314	peptidase S8 - subtilisin-related protein	GO:0004252|GO:0006508	2.11779	3.65735	1.72697
NRRL3_00722	4.33584	3.43879	4.21946	3.97528	major facilitator superfamily protein	GO:0022857	3.88731	4.09737	1.05404
NRRL3_00723	6.74877	6.00095	4.21462	4.70951	acid phosphatase	GO:0016788|GO:0003824	6.37486	4.46206	0.699947
NRRL3_00724	387.4	365.469	221.158	200.327	ribosome-associated chaperone Zuotin	GO:0006450	376.434	210.743	0.559839
NRRL3_00725	62.7755	59.3761	76.3567	80.5158	mitochondrial zinc maintenance protein - mitochondrial	NA	61.0758	78.4363	1.28424
NRRL3_00726	90.4923	91.1723	81.0671	82.4566	pre-mRNA splicing factor	GO:0003723|GO:0003676	90.8323	81.7619	0.900141
NRRL3_00727	371.554	387.231	218.633	201.708	sterol 24-C-methyltransferase	GO:0008168|GO:0006694	379.392	210.171	0.553968
NRRL3_00728	0.307343	0.486835	0.739287	0.716065	major facilitator superfamily - sugar/inositol transporter-like protein	GO:0016021|GO:0016020|GO:0022857	0.397089	0.727676	1.83253
NRRL3_00729	1.71055	1.28831	0.946633	1.05273	sialidase domain-containing protein	NA	1.49943	0.999684	0.666708
NRRL3_00730	1.66185	1.60233	1.85762	1.85177	glycoside hydrolase family 79 protein	NA	1.63209	1.85469	1.13639
NRRL3_00731	19.7656	19.198	7.39027	7.52049	uncharacterized protein	NA	19.4818	7.45538	0.382684
NRRL3_00732	9.7667	10.8598	8.20249	9.45471	flavin monooxygenase-like protein	GO:0004499	10.3132	8.8286	0.856046
NRRL3_00733	0.193196	0.107109	16.5275	9.5463	fungal-specific transcription factor	GO:0000981|GO:0003677	0.150153	13.0369	86.8242
NRRL3_00734	2.26737	3.21803	23.3172	15.801	major facilitator superfamily protein	GO:0022857	2.7427	19.5591	7.13133
NRRL3_00735	53.5274	50.9489	298.138	268.867	hypothetical protein	NA	52.2382	283.502	5.42711
NRRL3_00736	0.241366	0.428206	1.99272	2.28688	Gcn5-related N-acetyltransferases GNAT domain-containing protein	GO:0008080	0.334786	2.1398	6.39155
NRRL3_00737	0.972618	0.936548	2.02973	2.08716	major facilitator superfamily protein - inorganic phosphate transporter	GO:0016021|GO:0022857	0.954583	2.05845	2.15638
NRRL3_00738	6.14339	6.26167	8.29075	8.64299	cation/hydrogen exchanger domain-containing protein	GO:0006812	6.20253	8.46687	1.36507
NRRL3_00739	0.24895	0.0920128	0.270439	0.257786	hypothetical protein	NA	0.170481	0.264112	1.54922
NRRL3_00740	5.73607	4.14611	3.81074	4.23321	DEAD/DEAH box helicase domain-containing protein	GO:0003676	4.94109	4.02197	0.813985
NRRL3_00741	28.6633	27.175	14.7753	13.3866	Rieske [2Fe-2S] iron-sulfur domain-containing protein	GO:0051537	27.9192	14.0809	0.504346
NRRL3_00742	5.66623	4.93359	7.04311	7.99708	beta-glucosidase	GO:0004553	5.29991	7.5201	1.41891
NRRL3_00743	1.04979	1.1412	10.5096	8.55253	alpha-galactosidase	GO:0004553|GO:0003824	1.09549	9.53108	8.70027
NRRL3_00744	0.0723513	0	2.00421	1.82616	D-alanine--D-alanine ligase - C-terminal domain-containing protein	GO:0008716|GO:0005524	0.0361757	1.91518	52.9412
NRRL3_00745	57.3406	55.2833	25.0098	21.791	cell wall protein PhiA	NA	56.3119	23.4004	0.415549
NRRL3_00746	1524.06	1226.13	743.627	885.714	hypothetical protein	NA	1375.1	814.67	0.592446
NRRL3_00747	122.544	131.973	130.27	136.396	amino acid/polyamine transporter I family protein	GO:0016020	127.258	133.333	1.04773
NRRL3_00748	38.6118	34.0142	44.3392	40.9713	mitochondrial carrier domain-containing protein	NA	36.313	42.6553	1.17466
NRRL3_00749	0	0.0238063	0.13994	0.0500223	AAA-type ATPase family protein	GO:0005524	0.0119031	0.0949812	7.97951
NRRL3_00750	14.7938	13.6759	22.7144	24.2785	bZIP transcription factor	GO:0003700|GO:0007623	14.2349	23.4965	1.65062
NRRL3_00751	0.240811	0.228869	0	0.0534338	phosphatidylserine decarboxylase-like protein	GO:0004609	0.23484	0.0267169	0.113767
NRRL3_00752	5.60004	5.19179	4.08953	5.44002	threonine/serine exporter ThrE domain-containing protein	NA	5.39592	4.76477	0.883032
NRRL3_00753	70.159	74.2015	86.1025	84.7741	hypothetical protein	NA	72.1802	85.4383	1.18368
NRRL3_00754	0.501609	0.648887	2.90617	3.11647	hypothetical protein	NA	0.575248	3.01132	5.23482
NRRL3_00755	0.27975	0.314559	3.95923	2.24298	hybrid polyketide synthase/non-ribosomal peptide synthetase	NA	0.297154	3.1011	10.436
NRRL3_00756	0	0	26.8898	13.3134	alcohol dehydrogenase domain-containing protein	GO:0016491	0	20.1016	#DIV/0!
NRRL3_00757	0.0933347	0	4.29222	2.27121	alcohol acetyltransferase/N-acetyltransferase family protein	NA	0.0466673	3.28172	70.3215
NRRL3_00758	162.099	155.692	132.957	134.953	anoctamin-like protein	NA	158.896	133.955	0.843035
NRRL3_00759	2.62106	2.1238	2.70128	3.39261	fungal-specific transcription factor	GO:0000981	2.37243	3.04695	1.28431
NRRL3_00760	6.72569	7.27108	12.0553	9.57606	methyltransferase domain-containing protein	NA	6.99839	10.8157	1.54545
NRRL3_00761	515.858	563.996	833.558	873.724	WW domain-containing protein	GO:0005515	539.927	853.641	1.58103
NRRL3_00762	0	0.292817	0	0.820366	hypothetical protein	NA	0.146409	0.410183	2.80163
NRRL3_00763	37.3572	33.4277	48.8224	44.4771	sodium/calcium exchanger membrane region-containing protein	NA	35.3924	46.6497	1.31807
NRRL3_00764	1.56063	1.49971	5.14251	4.61575	uncharacterized protein	NA	1.53017	4.87913	3.18862
NRRL3_00765	4.37667	3.30879	5.96707	7.13276	ankyrin repeat domain-containing protein	GO:0005515|GO:0003824	3.84273	6.54992	1.7045
NRRL3_00766	0.38515	0.453749	0.156898	0.411283	FAD linked oxidase - N-terminal domain-containing protein	GO:0071949|GO:0016491|GO:0050660	0.419449	0.28409	0.677294
NRRL3_00767	19.1297	17.1651	17.9381	19.2648	isoprenoid synthase domain-containing protein	NA	18.1474	18.6014	1.02502
NRRL3_00768	3.07598	3.07243	13.8078	10.207	carbohydrate esterase family 2 protein	GO:0052689	3.0742	12.0074	3.90585
NRRL3_00769	58.0853	59.8865	41.5704	44.1196	amidohydrolase-related domain-containing protein	GO:0016787|GO:0016810	58.9859	42.845	0.726359
NRRL3_00770	73.3314	68.4079	197.096	233.043	hypothetical protein	NA	70.8696	215.07	3.03472
NRRL3_00771	50.8488	47.9991	849.494	787.431	glycosylphosphatidylinositol-anchored cell wall mannoprotein CwpA	NA	49.4239	818.462	16.56
NRRL3_00771a1	5.97302	8.11845	13.8144	15.8616	hypothetical protein	NA	7.04574	14.838	2.10596
NRRL3_00772	0.266975	0.249284	0.992173	0.840266	zinc finger domain-containing protein - NF-X1-type	GO:0004386|GO:0005634	0.25813	0.916219	3.54945
NRRL3_00773	4.62427	6.08884	431.492	282.516	EF-hand domain-containing protein	GO:0005509	5.35656	357.004	66.648
NRRL3_00774	0.364081	0.43475	3.16406	3.02328	serine-type carboxypeptidase	GO:0004185	0.399416	3.09367	7.74549
NRRL3_00775	13.4881	15.365	39.114	32.2413	alcohol dehydrogenase	GO:0016491	14.4266	35.6776	2.47305
NRRL3_00776	0.0907866	0.150998	0.739673	0.669814	cutinase	GO:0005576|GO:0016787	0.120892	0.704743	5.82952
NRRL3_00777	2.62155	2.66457	4.4794	5.00503	alpha -alpha-trehalose-phosphate synthase [UDP-forming]	GO:0003824	2.64306	4.74222	1.79422
NRRL3_00778	37.7733	39.918	45.0841	39.7073	nuclear export protein Brl1/Brr6 domain-containing protein	GO:0031965|GO:0005635	38.8457	42.3957	1.09139
NRRL3_00779	35.4387	31.3698	139.999	188.609	hypothetical protein	NA	33.4043	164.304	4.91866
NRRL3_00780	47.6506	45.1698	29.4706	33.0645	pre-mRNA splicing factor Cwc26	NA	46.4102	31.2676	0.673722
NRRL3_00781	6.57812	7.89545	7.29327	6.95205	alkyltransferase-like protein	GO:0003824	7.23679	7.12266	0.984229
NRRL3_00782	77.6503	76.6224	80.4044	76.8308	protein kinase	GO:0004672|GO:0005524	77.1364	78.6176	1.0192
NRRL3_00783	20.2785	25.9076	39.2615	43.8171	calcineurin-like phosphoesterase domain-containing protein	GO:0016787	23.093	41.5393	1.79878
NRRL3_00784	23.5053	26.5879	39.1182	36.877	cytochrome b2	GO:0020037|GO:0016491|GO:0003824	25.0466	37.9976	1.51708
NRRL3_00785	36.98	34.5687	39.182	44.4014	small GTPase superfamily protein	GO:0003924|GO:0005525	35.7743	41.7917	1.1682
NRRL3_00786	217.337	215.279	216.555	231.624	uncharacterized protein	NA	216.308	224.09	1.03598
NRRL3_00787	1.28167	1.50008	0.696149	0.663579	P-type ATPase family protein	GO:0000166|GO:0005215	1.39087	0.679864	0.488804
NRRL3_00788	0.206206	0.228643	2.20805	2.08187	FAD-binding domain-containing protein	GO:0071949	0.217425	2.14496	9.8653
NRRL3_00789	28.4769	28.6473	191.825	174.977	hypothetical protein	NA	28.5621	183.401	6.42114
NRRL3_00790	0.340428	0.0943676	2.63492	1.25582	hypothetical protein	NA	0.217398	1.94537	8.94843
NRRL3_00791	26.521	31.2373	15.5043	16.2954	FMN-binding domain-containing protein	GO:0010181	28.8792	15.8999	0.550565
NRRL3_00792	86.0395	81.5142	74.543	77.4372	U2 small nuclear ribonucleoprotein A'	GO:0000398	83.7768	75.9901	0.907054
NRRL3_00793	62.5474	63.7819	73.6138	74.2613	nucleoside phosphatase Gda1/CD39 family protein	GO:0016787	63.1647	73.9375	1.17055
NRRL3_00794	8.59903	9.65501	8.63405	10.9758	ammonium transporter	GO:0008519	9.12702	9.80493	1.07428
NRRL3_00795	19.4907	18.1014	22.8783	26.5555	fungal-specific transcription factor	GO:0000981	18.7961	24.7169	1.315
NRRL3_00796	0.121294	0.302607	2.89881	2.17836	hypothetical protein	NA	0.211951	2.53858	11.9772
NRRL3_00797	0	0	0	0	hypothetical protein	NA	0	0	#DIV/0!
NRRL3_00798	8.35329	10.2718	10.5365	11.4374	aquaporin-like protein	GO:0015267	9.31257	10.987	1.1798
NRRL3_00799	31.2181	32.4317	34.2628	42.9286	flavohemoglobin	GO:0016491|GO:0020037|GO:0008941|GO:0019825	31.8249	38.5957	1.21275
NRRL3_00800	3.27494	4.71563	7.51054	6.53509	tripeptidyl peptidase	GO:0004252|GO:0006508|GO:0008236	3.99529	7.02281	1.75777
NRRL3_00801	1.04059	0.741739	27.6143	24.0134	hypothetical protein	NA	0.891164	25.8138	28.9664
NRRL3_00802	28.025	26.7246	36.8898	43.263	aminoglycoside phosphotransferase domain-containing protein	NA	27.3748	40.0764	1.46399
NRRL3_00803	0.227723	0.288573	0.1767	0.505298	hypothetical protein	NA	0.258148	0.340999	1.32094
NRRL3_00804	84.2817	88.4302	88.8553	79.6632	basic helix-loop-helix transcription factor	GO:0046983	86.356	84.2592	0.97572
NRRL3_00805	11.325	18.8109	15.8806	16.364	NmrA-like domain-containing protein	NA	15.068	16.1223	1.06997
NRRL3_00806	2.88362	2.85257	3.43964	2.7225	aminoglycoside phosphotransferase domain-containing protein	NA	2.86809	3.08107	1.07426
NRRL3_00807	32.457	31.8864	55.2109	54.7131	amino acid/polyamine transporter I family protein	GO:0016020	32.1717	54.962	1.70839
NRRL3_00808	0.648151	1.21541	3.86218	1.83581	CDR ABC transporter domain-containing protein	GO:0005524|GO:0016020|GO:0140359	0.93178	2.849	3.05758
NRRL3_00809	10.0493	12.2933	29.9616	32.0661	hypothetical protein	NA	11.1713	31.0139	2.77621
NRRL3_00810	16.456	16.1368	13.3515	13.4989	hypothetical protein	NA	16.2964	13.4252	0.823813
NRRL3_00811	26.0385	25.4287	39.7062	42.8846	methionine synthase domain-containing protein	GO:0003871	25.7336	41.2954	1.60473
NRRL3_00812	5.11215	4.4832	10.1476	12.9573	survival protein SurE-like phosphatase/nucleotidase domain-containing protein	GO:0008252|GO:0016787	4.79767	11.5524	2.40793
NRRL3_00813	0.270772	0.420329	2.94144	2.90196	necrosis inducing family protein	NA	0.34555	2.9217	8.45521
NRRL3_00814	1.79003	2.42146	13.9229	9.75902	lytic polysaccharide monooxygenase	GO:0005576	2.10575	11.841	5.62317
NRRL3_00815	0.284972	0.43751	1.02396	1.29384	major facilitator superfamily - sugar/inositol transporter-like protein	GO:0016021|GO:0016020|GO:0022857	0.361241	1.1589	3.20811
NRRL3_00816	58.4975	55.3248	52.9163	52.167	amino acid transporter - transmembrane domain-containing protein	NA	56.9111	52.5417	0.923223
NRRL3_00816a1	0.201318	0.55806	0.546739	0.781739	hypothetical protein	NA	0.379689	0.664239	1.74943
NRRL3_00817	0.331039	0.112941	0.940528	0.751498	glycerol proton symporter	GO:0016020|GO:0016021|GO:0022857	0.22199	0.846013	3.81104
NRRL3_00818	5.35938	4.82322	2.21315	3.69182	ABC transporter-like domain-containing protein	GO:0005524	5.0913	2.95248	0.579908
NRRL3_00819	0.0537009	0.416809	6.12531	4.0037	endoglucanase Egl12A	GO:0004553|GO:0000272	0.235255	5.0645	21.5277
NRRL3_00820	0	0	0	0.0488313	peptidase S8 Ser-active site-containing protein	NA	0	0.0244157	#DIV/0!
NRRL3_00821	0.0417037	0.0693622	0.13591	0.210521	fungal-specific transcription factor	GO:0000981|GO:0003677	0.0555329	0.173216	3.11915
NRRL3_00822	0.0693879	0.051292	0.879402	0.431104	HAD-like domain-containing protein	NA	0.06034	0.655253	10.8594
NRRL3_00823	0.211432	0.156292	1.14841	0.656808	hypothetical protein	NA	0.183862	0.902609	4.90917
NRRL3_00824	300.006	274.223	275.799	294.205	sialidase-like protein	NA	287.114	285.002	0.992643
NRRL3_00825	1.60868	0.990954	1.61809	1.64264	protein kinase-like domain-containing protein	NA	1.29982	1.63036	1.2543
NRRL3_00826	0	0	0	0	protein kinase domain-containing protein	GO:0004672	0	0	#DIV/0!
NRRL3_00827	0	0	0	0	hypothetical protein	NA	0	0	#DIV/0!
NRRL3_00828	0	0	0	0	hypothetical protein	NA	0	0	#DIV/0!
NRRL3_00829	2.16017	1.71831	1.42838	1.53175	uncharacterized protein	NA	1.93924	1.48007	0.76322
NRRL3_00830	0	0	0	0	class I glutamine amidotransferase-like domain-containing protein	NA	0	0	#DIV/0!
NRRL3_00831	0.134817	0.149486	0.292908	0.209403	EthD domain-containing protein	GO:0016491	0.142152	0.251155	1.76681
NRRL3_00832	0.0856211	0.348104	0.806101	1.01959	amidohydrolase-related domain-containing protein	GO:0016810|GO:0016787	0.216863	0.912846	4.20933
NRRL3_00833	1.74489	1.21332	13.9432	16.3303	aldehyde dehydrogenase domain-containing protein	GO:0016491	1.47911	15.1368	10.2337
NRRL3_00834	0.703159	1.4094	1.05764	1.11318	major facilitator superfamily - sugar/inositol transporter-like protein	GO:0016021|GO:0022857|GO:0016020	1.05628	1.08541	1.02758
NRRL3_00835	4.95922	4.38942	9.26235	8.71639	NADP-dependent oxidoreductase	GO:0016491|GO:0016628	4.67432	8.98937	1.92314
NRRL3_00836	1.10773	1.33062	3.0418	3.53674	iron reductase domain protein	NA	1.21918	3.28927	2.69794
NRRL3_00837	12.6836	15.5682	104.139	101.985	AhpD-like domain-containing protein	NA	14.1259	103.062	7.29598
NRRL3_00838	0.984517	1.00977	5.96245	7.47392	major facilitator superfamily protein	GO:0022857	0.997144	6.71819	6.73743
NRRL3_00839	8.17741	10.3366	28.6929	32.8651	glycoside hydrolase family 105 protein	GO:0005975	9.25701	30.779	3.32494
NRRL3_00840	0.111261	0.246736	0.120865	0.518447	hypothetical protein	NA	0.178999	0.319656	1.7858
NRRL3_00841	0.87537	0.83196	0.633953	0.938813	F-box domain-containing protein	GO:0005515	0.853665	0.786383	0.921185
NRRL3_00842	15.4055	16.1856	3.32577	5.83946	GMC oxidoreductase	GO:0016614|GO:0050660	15.7956	4.58262	0.29012
NRRL3_00843	0.215491	0.292036	0.702275	0.799584	FAD linked oxidase - N-terminal domain-containing protein	GO:0016491|GO:0071949|GO:0050660	0.253764	0.750929	2.95917
NRRL3_00844	12.8723	14.4243	39.0845	41.9305	hypothetical protein	NA	13.6483	40.5075	2.96795
NRRL3_00845	5.98362	6.09944	4.4269	3.47871	phytochrome photoreceptor	GO:0000155|GO:0000160|GO:0018298|GO:0006355|GO:0005515	6.04153	3.95281	0.654272
NRRL3_00846	0.740825	0.451789	0.965725	1.32328	hypothetical protein	NA	0.596307	1.1445	1.91932
NRRL3_00847	3.23237	2.78762	26.4004	26.3119	hypothetical protein	NA	3.00999	26.3561	8.7562
NRRL3_00848	57.4851	63.1301	73.4359	78.3704	lunapark domain-containing protein	GO:0071786	60.3076	75.9031	1.2586
NRRL3_00849	7.90679	7.08157	7.24888	7.95744	Dicer-like protein 2-1	GO:0004525|GO:0003676|GO:0016891	7.49418	7.60316	1.01454
NRRL3_00850	54.8704	53.625	66.8557	68.2175	bZIP transcription factor	GO:0003700	54.2477	67.5366	1.24497
NRRL3_00851	37.3419	34.4841	25.8573	25.6369	dual-function calcium-gated ion channel/calcium-dependent phospholipid scramblase	NA	35.913	25.7471	0.71693
NRRL3_00852	62.752	66.1089	44.6728	57.0779	N-acetyltransferase	GO:0008080	64.4305	50.8753	0.789616
NRRL3_00853	48.4182	49.8924	33.8877	32.3052	GRIP domain-containing protein	NA	49.1553	33.0964	0.673303
NRRL3_00854	43.8823	43.0909	25.5768	26.4234	lysophospholipase	GO:0006629	43.4866	26.0001	0.597888
NRRL3_00855	40.2557	38.8323	40.6332	45.8375	uncharacterized protein	NA	39.544	43.2354	1.09335
NRRL3_00856	49.8972	45.9406	64.0756	67.0427	glucooligosaccharide oxidase	GO:0050660|GO:0016491|GO:0071949	47.9189	65.5591	1.36813
NRRL3_00857	29.2416	37.5511	59.2031	55.3097	membrane apposition MARVEL domain-containing protein	GO:0016020	33.3964	57.2564	1.71445
NRRL3_00858	9.75841	10.2322	6.27978	6.65185	major facilitator superfamily protein	GO:0022857	9.99529	6.46581	0.646886
NRRL3_00859	45.3148	45.4004	23.0308	26.9724	glycoside hydrolase-like protein	GO:0000139	45.3576	25.0016	0.551212
NRRL3_00860	38.9994	38.0491	43.0803	43.8374	cytochrome P450-like protein	GO:0004497|GO:0005506	38.5242	43.4589	1.12809
NRRL3_00861	5.59143	5.11847	10.7709	12.4971	hypothetical protein	NA	5.35495	11.634	2.17256
NRRL3_00862	16.0726	14.3884	33.6833	35.9971	oxidase UstYa-like protein	GO:0043386	15.2305	34.8402	2.28753
NRRL3_00863	4.80415	1.10212	47.8693	58.6668	hypothetical protein	NA	2.95314	53.2681	18.0378
NRRL3_00864	98.6984	98.2804	86.353	83.2496	actin-like protein	NA	98.4894	84.8013	0.861019
NRRL3_00865	31.0958	28.4926	41.1659	51.1724	DASH complex subunit Dad4	GO:0008608	29.7942	46.1692	1.5496
NRRL3_00866	46.1676	50.8381	50.4985	52.6693	Ino80 complex subunit Ies6-like protein	GO:0006338	48.5028	51.5839	1.06352
NRRL3_00867	42.3124	40.2141	32.9003	32.714	vesicle transport protein	GO:0016192	41.2633	32.8072	0.795069
NRRL3_00868	798.043	803.386	522.443	534.528	profilin	GO:0003779	800.714	528.486	0.660018
NRRL3_00869	23.2755	20.7483	17.8626	19.1058	hypothetical protein	NA	22.0119	18.4842	0.839736
NRRL3_00870	23.7016	22.5405	15.579	15.0641	DEAD/DEAH box helicase domain-containing protein	GO:0003676	23.121	15.3215	0.662668
NRRL3_00871	26.6684	25.4095	28.3395	25.0477	forkhead-associated domain-containing protein	GO:0005515	26.039	26.6936	1.02514
NRRL3_00872	29.784	31.2528	43.5608	49.3835	DnaJ domain-containing protein	NA	30.5184	46.4721	1.52276
NRRL3_00873	0.158496	0.219678	0.430442	0.707774	hypothetical protein	NA	0.189087	0.569108	3.00977
NRRL3_00874	6.9265	7.64462	24.4194	24.5055	acyl-CoA dehydrogenase/oxidase domain-containing protein	GO:0016627	7.28556	24.4625	3.35766
NRRL3_00875	0.534452	0.414824	0.232234	0.664106	aspergillopepsin-2	GO:0004190	0.474638	0.44817	0.944235
NRRL3_00876	68.1328	65.8012	49.8873	47.9017	methyltransferase-like protein	NA	66.967	48.8945	0.730128
NRRL3_00877	155.877	158.523	172.262	152.98	dihydroxyacid dehydratase - mitochondrial	GO:0003824|GO:0004160	157.2	162.621	1.03448
NRRL3_00878	0.429965	0.321288	0.243693	0.24681	ABC transporter type 1 - transmembrane domain-containing protein	GO:0005524	0.375627	0.245252	0.652913
NRRL3_00879	95.9003	99.6046	109.902	114.418	uncharacterized protein	NA	97.7525	112.16	1.14739
NRRL3_00880	6.42416	4.74878	6.57057	8.25687	D-amino-acid oxidase-like protein	GO:0016491|GO:0003884	5.58647	7.41372	1.32708
NRRL3_00881	12.7525	11.9758	44.3163	48.1044	uncharacterized protein	NA	12.3641	46.2103	3.73745
NRRL3_00882	1.18196	1.19759	1.19543	1.09202	FAD-binding domain-containing protein	GO:0071949	1.18977	1.14373	0.961299
NRRL3_00883	105.677	113.471	94.2276	91.9139	glycerol-3-phosphate O-acyltransferase	GO:0016746	109.574	93.0707	0.849386
NRRL3_00884	13.0941	13.3701	29.6054	26.3056	allantoinase	GO:0016812|GO:0016787|GO:0016810|GO:0000256	13.2321	27.9555	2.1127
NRRL3_00885	16.3086	17.0613	14.3376	14.8894	glutamine synthetase-related protein FluG - involved in conidiation	GO:0004356|GO:0016787|GO:0003824	16.685	14.6135	0.875847
NRRL3_00886	217.028	224.853	220.685	218.691	ornithine carbamoyltransferase - mitochondrial	GO:0006520|GO:0016743	220.94	219.688	0.994331
NRRL3_00887	19.0731	18.5536	31.1004	35.3199	ferredoxin-like protein	NA	18.8133	33.2102	1.76524
NRRL3_00888	27.1835	26.737	33.5161	35.767	CAAX amino terminal protease-like protein	GO:0004222	26.9602	34.6415	1.28491
NRRL3_00889	3.49968	3.36144	4.0197	3.54888	flavin monooxygenase-like protein	GO:0004499	3.43056	3.78429	1.10311
NRRL3_00890	2.00164	1.87799	2.86737	3.0407	fungal-specific transcription factor	GO:0000981	1.93982	2.95403	1.52284
NRRL3_00891	0.426344	0.425461	0.787346	0.562882	short-chain dehydrogenase/reductase family protein	GO:0016491	0.425902	0.675114	1.58514
NRRL3_00892	6.27379	7.10767	6.86472	8.03232	F-box and tetratricopeptide repeat-containing protein	GO:0005515	6.69073	7.44852	1.11326
NRRL3_00893	39.8199	41.1252	31.9178	34.0024	afadin/alpha-actinin-binding domain-containing protein	NA	40.4725	32.9601	0.814381
NRRL3_00894	0.711576	1.1835	2.91631	3.59206	nucleotide-binding alpha-beta plait domain-containing protein	GO:0003676	0.94754	3.25418	3.43435
NRRL3_00895	1.11935	1.19682	6.57927	6.31802	dihydroxyacetone synthase	GO:0003824	1.15809	6.44865	5.56836
NRRL3_00896	5.27593	6.42425	23.1363	32.4775	alcohol dehydrogenase domain-containing protein	GO:0016491|GO:0008270	5.85009	27.8069	4.75325
NRRL3_00897	112.878	113.29	143.885	146.594	mannan endo-1 -6-alpha-mannosidase	GO:0008496|GO:0005975	113.084	145.239	1.28435
NRRL3_00898	6.53918	8.43592	16.0515	12.8671	hypothetical protein	NA	7.48755	14.4593	1.93111
NRRL3_00899	9.5168	10.1262	12.3519	12.9736	fungal-specific transcription factor	GO:0000981	9.82151	12.6628	1.28929
NRRL3_00900	5.25739	5.74372	11.2544	9.88725	major facilitator superfamily protein	GO:0022857	5.50056	10.5708	1.92177
NRRL3_00901	8.17547	7.92206	8.7267	6.7081	amidohydrolase-related domain-containing protein	GO:0016810|GO:0016787	8.04877	7.7174	0.95883
NRRL3_00902	0.876477	0.598929	0.42071	0.736095	CDR ABC transporter domain-containing protein	GO:0005524|GO:0016020|GO:0140359	0.737703	0.578402	0.784058
NRRL3_00903	22.7708	24.8706	26.9211	27.0294	molybdate transporter-like protein	GO:0015098	23.8207	26.9753	1.13243
NRRL3_00904	33.1157	38.1071	37.7049	41.3614	uncharacterized protein	NA	35.6114	39.5332	1.11013
NRRL3_00905	1.25339	0.915983	1.33063	0.929158	uncharacterized protein	NA	1.08468	1.12989	1.04168
NRRL3_00906	0.964916	0.957287	0.717193	0.55217	cytochrome P450	GO:0005506|GO:0004497	0.961102	0.634681	0.660369
NRRL3_00907	29.9925	26.3947	24.2817	20.4649	nucleolar protein 9	GO:0003723	28.1936	22.3733	0.793559
NRRL3_00908	47.4322	41.6782	37.3561	38.6024	ATP-dependent RNA helicase	GO:0003676	44.5552	37.9792	0.852408
NRRL3_00909	6.06847	7.08108	4.86656	4.5155	FAD-binding domain-containing protein	GO:0071949	6.57478	4.69103	0.713489
NRRL3_00910	21.0213	22.1928	13.7865	19.9294	glutathione S-transferase - C-terminal domain-containing protein	NA	21.6071	16.858	0.780205
NRRL3_00911	101.423	107.666	115.62	108.023	calcium permeable stress-gated cation channel 1 - N-terminal transmembrane domain-containing protein	GO:0005227|GO:0016020	104.545	111.821	1.0696
NRRL3_00912	7.17354	7.00592	15.3274	14.4996	DDE superfamily endonuclease domain-containing protein	GO:0003676	7.08973	14.9135	2.10354
NRRL3_00913	36.6146	40.285	64.4669	65.4578	hypothetical protein	NA	38.4498	64.9623	1.68954
NRRL3_00914	60.0878	60.3022	42.8279	40.1806	DNA replication licensing factor Mcm6	GO:0003677	60.195	41.5042	0.689496
NRRL3_00915	0.395855	0.382655	0.396945	0.28378	helicase - C-terminal domain-containing protein	GO:0005524	0.389255	0.340363	0.874395
NRRL3_00916	7.46797	6.08303	7.86297	9.79269	hypothetical protein	NA	6.7755	8.82783	1.3029
NRRL3_00917	82.3992	81.4989	61.2379	63.2432	hypothetical protein	NA	81.9491	62.2405	0.759503
NRRL3_00918	29.3718	28.3949	14.4945	14.2001	nucleolar pre-ribosomal-associated protein 1 domain-containing protein	NA	28.8834	14.3473	0.496732
NRRL3_00919	0.374117	0.725943	0	0	lipocalin-like domain-containing protein	NA	0.55003	0	0
NRRL3_00920	34.6665	34.8156	22.6032	20.1401	pre-mRNA-splicing factor ATP-dependent RNA helicase	GO:0004386|GO:0003676	34.7411	21.3717	0.615171
NRRL3_00921	25.1931	25.2324	19.5076	17.8768	mitochondrial degradasome RNA helicase subunit - C-terminal domain-containing protein	GO:0003724|GO:0016817	25.2128	18.6922	0.741379
NRRL3_00922	49.8476	52.6066	35.6949	39.254	vesicular transport protein	GO:0016192	51.2271	37.4745	0.731537
NRRL3_00923	15.7869	14.2226	13.9936	15.1127	G-patch domain-containing protein	GO:0003676	15.0047	14.5531	0.969903
NRRL3_00924	39.5273	42.1179	28.1374	26.6795	short-chain dehydrogenase/reductase family protein	GO:0016491	40.8226	27.4084	0.671404
NRRL3_00925	382.235	381.54	305.08	318.648	UDP-glucose 4-epimerase UgeA	GO:0003978	381.887	311.864	0.816639
NRRL3_00926	4.25585	4.92034	9.47192	10.4395	cytochrome P450	GO:0004497	4.5881	9.95572	2.1699
NRRL3_00927	6.28627	5.5824	12.4189	10.1313	cytochrome P450-like protein	GO:0005506|GO:0004497	5.93433	11.2751	1.89998
NRRL3_00928	74.7336	73.9876	76.6346	70.5802	topoisomerase II-associated protein PAT1-like protein	GO:0000290	74.3606	73.6074	0.989871
NRRL3_00929	127.576	118.155	108.551	109.069	glycolipid 2-alpha-mannosyltransferase	GO:0000030	122.865	108.81	0.885604
NRRL3_00930	95.1642	98.0215	144.32	141.657	37S ribosomal protein uS12m	GO:0003735	96.5928	142.989	1.48033
NRRL3_00931	155.458	167.722	285.994	287.526	proteasome maturation factor Ump1-like protein	GO:0043248	161.59	286.76	1.77461
NRRL3_00932	62.9636	59.1478	65.2467	66.7268	ubiquitin-related domain-containing protein	NA	61.0557	65.9868	1.08076
NRRL3_00933	0	0.190238	0.186379	0	hypothetical protein	NA	0.095119	0.0931894	0.979714
NRRL3_00934	0.521666	1.15686	0.40002	0.357473	arrestin domain-containing protein	NA	0.839262	0.378747	0.451285
NRRL3_00935	2.07281	1.79384	4.476	2.53246	glycerol proton symporter	GO:0016020|GO:0016021|GO:0022857	1.93332	3.50423	1.81254
NRRL3_00936	1.59269	1.32449	20.9783	36.0252	hypothetical protein	NA	1.45859	28.5017	19.5406
NRRL3_00937	9.33867	9.39714	5.80538	6.19056	fungal-specific transcription factor	GO:0000981|GO:0003677	9.36791	5.99797	0.640268
NRRL3_00938	86.2084	85.0376	81.4007	75.4764	phosphomevalonate kinase-like protein	GO:0004631|GO:0005524	85.623	78.4386	0.916092
NRRL3_00939	172.375	158.192	255.184	281.639	pentatricopeptide repeat-containing protein	GO:0005515	165.284	268.412	1.62394
NRRL3_00940	63.1433	69.8562	54.7203	53.8455	pyridoxine-5'-phosphate oxidase-like protein	GO:0016638|GO:0004733	66.4997	54.2829	0.816288
NRRL3_00941	46.5509	46.542	39.0839	34.8043	EamA domain-containing protein	NA	46.5464	36.9441	0.793704
NRRL3_00942	30.5384	30.0837	25.8566	25.0397	voltage-gated chloride channel-like protein	GO:0005247	30.3111	25.4481	0.839565
NRRL3_00943	34.0161	32.3197	32.9045	36.3591	transcription factor CBF/NF-Y/archaeal histone domain-containing protein	GO:0046982	33.1679	34.6318	1.04414
NRRL3_00944	524.07	556.765	790.556	791.82	cytochrome b-c1 complex subunit Rieske - mitochondrial	GO:0051537|GO:0008121|GO:0016020	540.418	791.188	1.46403
NRRL3_00945	38.8125	39.346	39.4204	39.7668	sensitive to high expression protein 9 - mitochondrial	NA	39.0793	39.5936	1.01316
NRRL3_00946	88.7734	81.6524	123.438	138.412	proteolipid membrane potential modulator family protein	GO:0016021	85.2129	130.925	1.53644
NRRL3_00947	3.1947	2.85871	4.01843	4.09159	hypothetical protein	NA	3.02671	4.05501	1.33974
NRRL3_00948	21.8621	22.5115	26.093	24.0445	SH3 domain-containing protein	GO:0005515	22.1868	25.0688	1.1299
NRRL3_00949	854.33	821.028	713.883	715.289	cofilin	GO:0003779|GO:0015629	837.679	714.586	0.853055
NRRL3_00950	807.688	799.918	948.24	951.364	cytochrome c oxidase polypeptide Cox5 - mitochondrial	GO:0005751	803.803	949.802	1.18164
NRRL3_00951	2868.67	2903.3	2786.49	2785.44	ATP synthase - F1 complex - subunit beta - mitochondrial	GO:0015986|GO:0005524|GO:0046034	2885.98	2785.96	0.965342
NRRL3_00952	81.4323	84.2473	84.596	100.17	1 -4-alpha-glucan-branching enzyme	GO:0004553|GO:0003824|GO:0003844	82.8398	92.3829	1.1152
NRRL3_00953	5.99877	6.11508	7.54135	6.72515	endo-rhamnogalacturonase Rhg28B	GO:0004650	6.05692	7.13325	1.1777
NRRL3_00954	3.12608	2.98481	5.56553	4.65324	hypothetical protein	NA	3.05545	5.10938	1.67222
NRRL3_00955	4.33975	4.14824	4.17247	4.06765	hypothetical protein	NA	4.244	4.12006	0.970797
NRRL3_00956	0.891366	0.798287	1.35935	1.79719	glycoside hydrolase family 92 protein	GO:0030246|GO:0005975	0.844827	1.57827	1.86816
NRRL3_00957	2.46406	2.73218	0.9793	1.12018	B3/B4 tRNA-binding domain-containing protein	GO:0003723	2.59812	1.04974	0.404038
NRRL3_00958	6.14876	6.31168	10.2672	12.8244	D-galacturonic acid transporter GatA	GO:0016021|GO:0016020|GO:0022857	6.23022	11.5458	1.85319
NRRL3_00959	0.313775	0.56202	0.28842	0.618583	amidase	NA	0.437898	0.453501	1.03563
NRRL3_00960	22.4046	22.9918	24.0312	22.1892	adenylyltransferase and sulfurtransferase	GO:0002143|GO:0008641	22.6982	23.1102	1.01815
NRRL3_00961	14.9211	13.821	12.0787	11.5271	uncharacterized protein	NA	14.3711	11.8029	0.821298
NRRL3_00962	1.19658	1.08108	6.21048	7.95059	short-chain dehydrogenase/reductase family protein	GO:0016491	1.13883	7.08053	6.21736
NRRL3_00963	0.391745	0.434371	0.368818	0.425932	major facilitator superfamily protein	GO:0022857	0.413058	0.397375	0.962032
NRRL3_00964	0	0	0	0.393961	hypothetical protein	NA	0	0.196981	#DIV/0!
NRRL3_00965	2.51433	2.42108	6.43307	7.27115	pectin lyase Pel1A	GO:0030570	2.46771	6.85211	2.77671
NRRL3_00966	287.85	303.212	1283.73	1287.53	succinate dehydrogenase	GO:0051537|GO:0051536|GO:0009055|GO:0006099	295.531	1285.63	4.35023
NRRL3_00967	11.3918	10.9089	7.31256	8.16345	fructose-bisphosphate aldolase - class-II-like protein	GO:0003824|GO:0005975	11.1503	7.738	0.693971
NRRL3_00968	22.6069	27.0877	23.3425	26.5962	6-phosphogluconate dehydrogenase domain-containing protein	GO:0051287|GO:0016491|GO:0050661	24.8473	24.9693	1.00491
NRRL3_00969	0.283243	0.157031	0.307692	0.989874	hypothetical protein	NA	0.220137	0.648783	2.94718
NRRL3_00970	40.2276	28.1902	17.48	25.743	LPS-induced tumour necrosis alpha factor domain-containing protein	NA	34.2089	21.6115	0.631751
NRRL3_00971	3.192	2.62595	5.14537	5.11788	plasma membrane ATPase proteolipid-like protein	NA	2.90898	5.13162	1.76406
NRRL3_00972	10.0849	11.6872	14.9135	18.0391	hypothetical protein	NA	10.8861	16.4763	1.51352
NRRL3_00973	5.44536	4.38305	5.95921	7.61216	hypothetical protein	NA	4.91421	6.78568	1.38083
NRRL3_00974	22.9945	20.3365	31.7198	31.7003	zinc finger domain-containing protein - RING-type	GO:0061630	21.6655	31.71	1.46362
NRRL3_00975	36.1305	37.3425	51.8233	48.7793	hypothetical protein	NA	36.7365	50.3013	1.36924
NRRL3_00976	28.943	26.8119	29.6331	35.3683	NmrA-like domain-containing protein	NA	27.8775	32.5007	1.16584
NRRL3_00977	8.2143	6.9438	27.0351	29.1178	hypothetical protein	NA	7.57905	28.0764	3.70448
NRRL3_00978	33.8452	32.8276	52.4923	52.0094	major facilitator superfamily protein	GO:0022857	33.3364	52.2509	1.56738
NRRL3_00979	22.5162	22.2642	21.3387	21.5524	inositol polyphosphate kinase-like protein	GO:0016301	22.3902	21.4455	0.957808
NRRL3_00980	7.9262	7.17154	7.54268	9.33196	PLC-like phosphodiesterase - TIM beta/alpha-barrel domain-containing protein	GO:0006629	7.54887	8.43732	1.11769
NRRL3_00981	0	0.215493	0.316683	0.0754666	hypothetical protein	NA	0.107747	0.196075	1.81978
NRRL3_00982	9.71244	6.10104	30.2939	28.4557	PLAC8 motif-containing protein	NA	7.90674	29.3748	3.71516
NRRL3_00983	25.6457	25.3873	26.6605	27.0353	pH-response regulator protein PalH/Rim21	NA	25.5165	26.8479	1.05218
NRRL3_00984	1.33531	1.07216	1.35053	1.39462	extradiol aromatic ring-opening dioxygenase-like protein	GO:0008270|GO:0006725	1.20373	1.37258	1.14026
NRRL3_00985	28.6126	29.7329	32.3992	34.4922	F-box domain-containing protein	GO:0005515	29.1728	33.4457	1.14647
NRRL3_00986	2.11829	1.48503	1.17283	1.66633	hypothetical protein	NA	1.80166	1.41958	0.78793
NRRL3_00987	8.79882	11.2714	18.2477	18.7917	aspartic peptidase - extracellular	GO:0004190	10.0351	18.5197	1.84549
NRRL3_00988	23.3168	23.4787	25.8372	26.3559	fungal-specific transcription factor	GO:0000981	23.3978	26.0965	1.11534
NRRL3_00989	13.7582	12.7856	16.8109	17.676	UV radiation resistance protein/autophagy-related protein 14 family protein	NA	13.2719	17.2434	1.29924
NRRL3_00990	163.307	177.684	172.102	163.679	54S ribosomal protein Mhr1 - mitochondrial	GO:0000002	170.495	167.89	0.984719
NRRL3_00991	0.885007	0.356838	1.1362	1.84325	P-loop containing nucleoside triphosphate hydrolase domain-containing protein	NA	0.620923	1.48972	2.39921
NRRL3_00992	2.0602	2.52304	16.5681	11.5582	fatty acyl-CoA reductase-like protein	GO:0080019	2.29162	14.0632	6.13677
NRRL3_00993	97.1324	99.1965	102.93	107.848	protein phosphatase 2C-like protein	GO:0016791|GO:0004722|GO:0043169	98.1645	105.389	1.07359
NRRL3_00994	35.6511	35.8196	32.8672	30.64	peptidyl-prolyl cis-trans isomerase-like protein	GO:0004842|GO:0000413|GO:0003755	35.7354	31.7536	0.888576
NRRL3_00995	44.5113	49.8236	41.7021	43.1714	P-body formation and mRNA degradation protein	NA	47.1675	42.4367	0.899703
NRRL3_00996	21.6117	19.7657	17.0673	15.3486	ATP-dependent DNA helicase	GO:0000723	20.6887	16.2079	0.783419
NRRL3_00997	4.23303	4.56142	3.69169	2.82443	methyltransferase VrtF-like protein	GO:0008168	4.39722	3.25806	0.740936
NRRL3_00998	2.83966	2.75506	2.28729	2.56245	hybrid polyketide synthase/non-ribosomal peptide synthetase	GO:0031177|GO:0016746|GO:0016740	2.79736	2.42487	0.866841
NRRL3_00999	23.1121	22.1055	22.2351	21.9395	BRCT domain-containing protein	NA	22.6088	22.0873	0.976933
NRRL3_01000	51.8893	51.6935	39.6149	38.2467	transmembrane GTPase Fzo1-like protein	GO:0003924|GO:0005525	51.7914	38.9308	0.751684
NRRL3_01001	100.043	93.8977	80.6052	80.0669	ESCRT III complex component	GO:0007034	96.9703	80.3361	0.82846
NRRL3_01002	4.30736	3.72418	8.66202	9.37846	protein kinase domain-containing protein	GO:0005524|GO:0004672	4.01577	9.02024	2.2462
NRRL3_01003	92.0236	72.0884	184.247	209.725	hypothetical protein	NA	82.056	196.986	2.40063
NRRL3_01004	550.264	569.856	483.698	489.12	triose-phosphate-isomerase	GO:0004807|GO:0003824	560.06	486.409	0.868494
NRRL3_01005	15.7892	15.9496	18.8441	17.2668	mitochondrial distribution and morphology protein 10	GO:0007005	15.8694	18.0554	1.13775
NRRL3_01006	110.346	104.404	82.8841	71.2816	ribosome assembly factor Mrt4	GO:0000027	107.375	77.0829	0.717883
NRRL3_01007	124.558	126.958	111.768	106.33	U1 small nuclear ribonucleoprotein of 70kDa N-terminal domain-containing protein	GO:0003676|GO:0030619	125.758	109.049	0.867135
NRRL3_01008	158.836	154.693	167.48	160.162	54S ribosomal protein mL43	GO:0003735	156.765	163.821	1.04501
NRRL3_01009	21.8014	22.7012	27.1296	26.6434	zinc finger domain-containing protein - RING/FYVE/PHD-type	NA	22.2513	26.8865	1.20831
NRRL3_01010	131.545	132.844	114.842	105.416	pre-mRNA processing factor 19 domain-containing protein	GO:0004842|GO:0000398|GO:0005515	132.194	110.129	0.833086
NRRL3_01011	31.9612	31.0547	32.2145	35.1854	uncharacterized protein	NA	31.508	33.6999	1.06957
NRRL3_01012	47.0151	44.5742	24.0778	24.1827	ribosome assembly protein 1	GO:0003924|GO:0005525	45.7946	24.1302	0.526923
NRRL3_01013	58.0178	56.6927	54.1879	48.4705	exosome complex component Csl4-like protein	GO:0000178	57.3552	51.3292	0.894935
NRRL3_01014	65.5873	67.255	60.3899	63.8067	vacuolar protein 8 - cytoplasm-to-vacuole targeting pathway	GO:0005515|GO:0043495	66.4212	62.0983	0.934917
NRRL3_01015	0.283541	0.104798	0.821375	1.54142	hypothetical protein	NA	0.194169	1.1814	6.08438
NRRL3_01016	39.6235	43.5138	36.2609	36.7831	forkhead-associated domain-containing protein	GO:0005515	41.5687	36.522	0.878595
NRRL3_01017	3.29284	3.95969	8.3633	7.52779	hypothetical protein	NA	3.62627	7.94555	2.19111
NRRL3_01018.1	0.352702	0.279343	0.656823	0.430439	ankyrin repeat domain-containing protein	GO:0005515	0.316023	0.543631	1.72023
NRRL3_01019	17.7955	18.1864	12.0778	12.3603	bestrophin/UPF0187 family protein	GO:0005254	17.991	12.2191	0.679178
NRRL3_01020	0.0836015	0	0.181635	0	hypothetical protein	NA	0.0418007	0.0908177	2.17263
NRRL3_01021	6.71518	6.50202	7.32907	5.50895	hypothetical protein	NA	6.6086	6.41901	0.971311
NRRL3_01022	50.1112	51.1571	36.226	34.7512	vacuolar protein sorting-associated protein 16-like protein	GO:0006886|GO:0005737	50.6342	35.4886	0.700883
NRRL3_01023	95.583	91.971	74.6327	80.7927	ribosome biogenesis protein Alb1-like protein	NA	93.777	77.7127	0.828696
NRRL3_01024	35.9693	32.8361	33.4431	33.4653	peptidase C19 - ubiquitin carboxyl-terminal hydrolase domain-containing protein	GO:0004843	34.4027	33.4542	0.97243
NRRL3_01025	20.8775	19.5069	26.1688	28.9696	EF-hand domain-containing protein	NA	20.1922	27.5692	1.36534
NRRL3_01026	19.1769	21.652	23.2427	21.5869	PUL domain-containing protein	GO:0008233	20.4145	22.4148	1.09799
NRRL3_01028	3.99058	3.00254	11.5343	9.79556	hypothetical protein	NA	3.49656	10.6649	3.05012
NRRL3_01029	6.21957	4.82743	3.86959	7.28927	short-chain dehydrogenase/reductase family protein	GO:0016491	5.5235	5.57943	1.01013
NRRL3_01030.1	90.5651	89.5512	69.5468	68.771	cysteine-tRNA ligase - cytosolic and mitochondrial	GO:0000166|GO:0004817	90.0581	69.1589	0.767937
NRRL3_01031	1.20776	0.918289	2.62401	2.06353	F-box domain-containing protein	GO:0005515	1.06302	2.34377	2.20482
NRRL3_01032	0.210375	0.373225	1.3255	1.30705	hypothetical protein	NA	0.2918	1.31627	4.51087
NRRL3_01033	3.18505	3.00608	5.37531	7.2293	glutathione transporter	GO:0035673|GO:0055085	3.09556	6.30231	2.03592
NRRL3_01034	160.034	151.078	139.556	138.086	mRNA export protein	GO:0003676	155.556	138.821	0.892416
NRRL3_01035	86.3115	84.6042	97.6685	95.0075	ESCRT III complex component	GO:0007034	85.4579	96.338	1.12732
NRRL3_01036	567.184	570.952	622.144	575.478	cell-cycle regulatory protein Wos2/p21	NA	569.068	598.811	1.05227
NRRL3_01037	135.345	133.273	95.6421	88.1128	translation machinery-associated protein 46	GO:0046872	134.309	91.8775	0.684075
NRRL3_01038	0.606266	0.571399	0.724457	0.918134	glycoside hydrolase family 105 protein	GO:0005975	0.588832	0.821296	1.39479
NRRL3_01039	2.00627	1.54753	4.76952	5.87114	hydrolase AygA/OlvA	NA	1.7769	5.32033	2.99416
NRRL3_01040	0.620654	0.884813	1.22003	1.30832	multicopper oxidase BrnA	GO:0006811|GO:0005507	0.752734	1.26418	1.67945
NRRL3_01041	32.1917	35.5263	33.3228	38.3109	D-amino-acid oxidase-like protein	GO:0016491|GO:0003884	33.859	35.8169	1.05782
NRRL3_01042	49.7062	53.899	57.2392	54.9712	ribosomal RNA-processing protein Fcf1	GO:0032040	51.8026	56.1052	1.08306
NRRL3_01043	1.58449	2.10828	12.6226	13.9462	hypothetical protein	NA	1.84639	13.2844	7.19481
NRRL3_01044	16.5223	18.1698	47.7185	51.6912	WD repeat-containing protein	GO:0003712|GO:0005515	17.346	49.7048	2.86549
NRRL3_01045	99.8901	115.44	91.1094	87.2371	hypothetical protein	NA	107.665	89.1732	0.828246
NRRL3_01046	13.0617	17.8252	11.7582	13.4426	short-chain dehydrogenase/reductase family protein	GO:0016491	15.4435	12.6004	0.815903
NRRL3_01047	0.0419178	0.139437	0.0910721	0.0651084	F-box domain-containing protein	GO:0005515	0.0906773	0.0780903	0.861189
NRRL3_01048	0	0.0603381	0.236456	0.422613	lipopolysaccharide kinase family protein	NA	0.030169	0.329535	10.9229
NRRL3_01049	5.75807	6.27937	5.43025	4.20156	zinc finger domain-containing protein - HIT-type	NA	6.01872	4.8159	0.800154
NRRL3_01050	52.9914	50.4508	74.141	77.239	phosphoprotein regulated by proline-directed phosphorylation| multi-copy suppressor of NimA	NA	51.7211	75.69	1.46343
NRRL3_01051	0.642873	1.10884	1.16394	0.887588	glycoside hydrolase family 16 protein	GO:0004553	0.875856	1.02576	1.17116
NRRL3_01052	12.5637	11.1418	10.4328	9.91508	Ulp1 protease family - C-terminal catalytic domain-containing protein	GO:0006508	11.8528	10.1739	0.85836
NRRL3_01053	68.7551	73.3903	61.8327	58.8414	phosphatidic acid phosphatase type 2 superfamily protein	NA	71.0727	60.3371	0.848949
NRRL3_01054	101.772	105.486	88.876	93.1419	Rho GTPase RhoD	GO:0003924|GO:0005525	103.629	91.0089	0.878217
NRRL3_01055	46.152	42.8046	25.4522	26.4392	DASH complex subunit Dad1	GO:0007052	44.4783	25.9457	0.583334
NRRL3_01056	0.2578	0.163343	0.280052	0.400425	alcohol dehydrogenase domain-containing protein	GO:0016491|GO:0008270	0.210572	0.340239	1.61579
NRRL3_01057	4.63668	3.75005	4.56285	6.10041	hypothetical protein	NA	4.19337	5.33163	1.27144
NRRL3_01058	4.73413	5.73859	11.1572	9.44081	oxoglutarate/iron-dependent dioxygenase domain-containing protein	GO:0006281	5.23636	10.299	1.96682
NRRL3_01059	6.811	7.10547	25.379	27.1587	D-alanine--D-alanine ligase - C-terminal domain-containing protein	GO:0008716|GO:0005524	6.95824	26.2689	3.77522
NRRL3_01060	2.76199	3.27015	42.87	41.4279	acyl-CoA ligase	NA	3.01607	42.1489	13.9748
NRRL3_01061	14.5123	25.1443	85.7443	96.08	fungal-specific transcription factor	GO:0000981	19.8283	90.9121	4.58497
NRRL3_01062	0	0	0	0	Snf2-related domain-containing protein	GO:0005524	0	0	#DIV/0!
NRRL3_01063	16.2081	15.1167	9.78968	9.51112	hypothetical protein	NA	15.6624	9.6504	0.616152
NRRL3_01064	22.6425	22.144	15.1121	14.7761	NADH:flavin oxidoreductase/NADH oxidase - N-terminal domain-containing protein	GO:0010181|GO:0003824	22.3933	14.9441	0.667348
NRRL3_01065	9.37393	9.41512	55.984	64.0508	short-chain dehydrogenase/reductase family protein	GO:0016491	9.39452	60.0174	6.38855
NRRL3_01066	30.7542	26.5226	248.582	303.449	hypothetical protein	NA	28.6384	276.016	9.63796
NRRL3_01067	2.52963	2.03431	3.65391	4.59837	delta(24(24(1)))-sterol reductase	GO:0016020|GO:0016628	2.28197	4.12614	1.80815
NRRL3_01068	9.13461	8.53045	9.24603	10.3765	fungal-specific transcription factor	GO:0000981|GO:0003677	8.83253	9.81125	1.11081
NRRL3_01069	2.98582	3.82308	3.3787	2.70532	alpha-glucuronidase	GO:0005576|GO:0045493	3.40445	3.04201	0.893539
NRRL3_01070	4.38499	4.24471	4.49886	5.97309	histone acetyltransferase Gcn5	GO:0005515|GO:0008080|GO:0004402	4.31485	5.23597	1.21348
NRRL3_01071	0.0801678	0.0148152	0.333836	0.446196	beta-galactosidase	GO:0004553	0.0474915	0.390016	8.21234
NRRL3_01072.1	0.0233216	0.336169	0.32935	0.36224	heterokaryon incompatibility protein	NA	0.179745	0.345795	1.9238
NRRL3_01073	1.09202	0.975398	11.2367	13.0275	COMT-type O-methyltransferase family protein	GO:0008168|GO:0008171	1.03371	12.1321	11.7365
NRRL3_01074	0.324251	0.294163	4.32294	3.31944	hypothetical protein	NA	0.309207	3.82119	12.358
NRRL3_01075	0.162659	0.0601195	0.26505	0.421082	hypothetical protein	NA	0.111389	0.343066	3.07988
NRRL3_01076	0.85741	1.02676	1.52753	1.41167	hypothetical protein	NA	0.942086	1.4696	1.55994
NRRL3_01077	0.123931	0.137416	0.100971	0.288742	hypothetical protein	NA	0.130673	0.194856	1.49117
NRRL3_01078	0.720653	0.769472	0.753863	0.766959	oleate hydratase-like protein	GO:0006631	0.745062	0.760411	1.0206
NRRL3_01079	13.0721	13.5299	11.3156	10.4899	crossover junction endonuclease Mms4/Eme1/Eme2-like protein	GO:0005634|GO:0003677	13.301	10.9028	0.819693
NRRL3_01080	56.4738	61.5652	33.4481	27.7633	alpha-1 -3/1 -6-mannosyltransferase	GO:0004378|GO:0016757	59.0195	30.6057	0.51857
NRRL3_01081	45.7324	46.2929	26.5257	25.9003	kinesin motor domain-containing protein	GO:0003777|GO:0005524	46.0126	26.213	0.569692
NRRL3_01082	0.295113	0.368127	0.320586	0.286488	hypothetical protein	NA	0.33162	0.303537	0.915316
NRRL3_01083	0.0553905	0	0	0.0860347	ureohydrolase family protein	GO:0046872|GO:0016813	0.0276952	0.0430174	1.55324
NRRL3_01084	0.0283601	0.0628919	0	0.0881	multi antimicrobial extrusion family protein	GO:0015297|GO:0042910	0.045626	0.04405	0.965458
NRRL3_01085	0.534452	0.644137	0.100971	0.180464	major facilitator superfamily protein	GO:0022857	0.589295	0.140717	0.23879
NRRL3_01086.1	8.89052	9.62486	10.868	11.2954	SUN domain-containing protein	GO:0005639	9.25769	11.0817	1.19703
NRRL3_01087	54.0232	53.3861	68.2282	66.652	mitochondrial division protein	GO:0005515	53.7047	67.4401	1.25576
NRRL3_01088	62.8145	64.1778	217.365	219.538	chorismate mutase	GO:0004106|GO:0046417	63.4961	218.451	3.44039
NRRL3_01089	97.4453	91.0673	73.0111	68.7796	nuclear-cytoplasmic shuttling protein Bcp1	NA	94.2563	70.8954	0.752155
NRRL3_01090	49.2567	52.0676	50.1451	51.8429	alkyl-hydroperoxide reductase D-like protein	NA	50.6622	50.994	1.00655
NRRL3_01091	27.3573	25.6673	17.1454	19.2033	hypothetical protein	NA	26.5123	18.1743	0.685507
NRRL3_01092	45.7761	44.7875	48.9674	49.2748	alpha-mannosyltransferase-like protein	GO:0006486	45.2818	49.1211	1.08479
NRRL3_01093	10.5811	10.7687	11.2481	11.7979	fungal-specific transcription factor	GO:0000981	10.6749	11.523	1.07945
NRRL3_01094	152.154	145.453	178.085	155.257	hypothetical protein	NA	148.804	166.671	1.12007
NRRL3_01095	0.586083	0.389913	0.509338	0.591713	acyl-CoA N-acyltransferase domain-containing protein	NA	0.487998	0.550526	1.12813
NRRL3_01096	5.01465	5.05481	4.84461	6.14188	fungal-specific transcription factor	GO:0000981|GO:0003677	5.03473	5.49325	1.09107
NRRL3_01097	0.34556	0.22351	0.312823	0.380189	hypothetical protein	NA	0.284535	0.346506	1.2178
NRRL3_01098	0.244988	0.0905483	0.110889	0.253683	hypothetical protein	NA	0.167768	0.182286	1.08654
NRRL3_01099	0.201113	0.0709535	0.148959	0.14199	RHS repeat-associated core domain-containing protein	NA	0.136033	0.145474	1.0694
NRRL3_01100	8.49957	9.47454	6.28645	7.23294	hypothetical protein	NA	8.98705	6.75969	0.752159
NRRL3_01101	8.09476	7.67647	6.53726	5.91432	calcineurin-like phosphoesterase domain-containing protein	GO:0016787	7.88562	6.22579	0.789513
NRRL3_01101a1	5.56825	3.85883	6.23791	5.0001	hypothetical protein	NA	4.71354	5.61901	1.1921
NRRL3_01102	33.029	30.4218	34.9985	31.97	kinesin-like protein	GO:0005524|GO:0007018|GO:0003777	31.7254	33.4842	1.05544
NRRL3_01103	84.3841	84.4629	69.654	67.8143	initiation factor 2B-related protein	GO:0044237	84.4235	68.7342	0.81416
NRRL3_01104	18.9483	19.7023	16.5695	15.2651	anaphase-promoting complex subunit 13-like protein	GO:0005680	19.3253	15.9173	0.823653
NRRL3_01105	42.4783	41.6958	40.5713	37.771	DNA polymerase alpha subunit B-like protein	GO:0003677	42.087	39.1711	0.930718
NRRL3_01106	88.1487	90.387	87.9868	78.8454	phosphatidylinositol transfer protein	NA	89.2678	83.4161	0.934447
NRRL3_01107	38.0711	36.5396	40.5852	40.3852	5'-AMP-activated protein kinase subunit gamma	NA	37.3053	40.4852	1.08524
NRRL3_01108	0.875087	1.06057	1.83492	2.11785	hypothetical protein	NA	0.967827	1.97639	2.04209
NRRL3_01109	4.59441	5.14285	5.32372	5.91287	bZIP transcription factor	GO:0003700	4.86863	5.6183	1.15398
NRRL3_01110	18.8418	17.9157	23.0982	27.917	major facilitator superfamily - sugar/inositol transporter-like protein	GO:0016021|GO:0016020|GO:0022857	18.3788	25.5076	1.38788
NRRL3_01111	12.4729	12.8118	10.9278	10.6653	fungal-specific transcription factor	GO:0000981	12.6424	10.7966	0.854
NRRL3_01112	21.5895	26.092	12.1923	12.8297	ferroportin 1-like protein	GO:0005381	23.8407	12.511	0.524775
NRRL3_01113	198.8	198.962	238.707	243.973	enoyl-CoA hydratase/isomerase family protein	GO:0003824|GO:0003860	198.881	241.34	1.21349
NRRL3_01114	160.061	162.913	193.497	183.217	54S ribosomal protein uL4m	GO:0003735	161.487	188.357	1.16639
NRRL3_01115	140.761	140.601	142.213	126.961	54S ribosomal protein mL38	NA	140.681	134.587	0.956683
NRRL3_01116	43.516	43.7476	45.3813	43.2581	mitochondrial inner membrane protease subunit 1	GO:0004252|GO:0006508	43.6318	44.3197	1.01577
NRRL3_01117	1.73713	1.80577	0.471769	0.421591	oil body-associated protein	NA	1.77145	0.44668	0.252155
NRRL3_01118	48.5637	46.4324	84.6474	86.245	hydroxyacylglutathione hydrolase	NA	47.4981	85.4462	1.79894
NRRL3_01119	19.0169	18.6804	18.96	18.5851	cell morphogenesis and cell-surface growth Las1-like protein	GO:0004519	18.8486	18.7725	0.995961
NRRL3_01120	113.251	111.603	111.145	119.547	hypothetical protein	NA	112.427	115.346	1.02597
NRRL3_01121	34.0514	30.4361	26.2603	26.0111	NAD kinase-like protein	GO:0003951	32.2437	26.1357	0.810567
NRRL3_01122	68.986	58.958	70.1561	65.816	TRAPII complex component - mediates Rab guanyl-nucleotide exchange factor activity - involved in Golgi vesicle-mediated transport	GO:0030008	63.972	67.986	1.06275
NRRL3_01123	39.9762	36.4979	31.3001	29.4061	micro-fibrillar-associated protein 1 - C-terminal domain-containing protein	NA	38.237	30.3531	0.793814
NRRL3_01124	39.768	47.7621	71.1329	67.6122	replication factor A protein 3-like protein	GO:0003677	43.765	69.3725	1.58511
NRRL3_01125	20.4492	20.2382	18.5425	17.1093	zinc finger domain-containing protein - NHR/GATA-type	GO:0006355	20.3437	17.8259	0.87624
NRRL3_01126	128.811	125.851	121.548	122.7	small nuclear ribonucleoprotein Sm D2	GO:0008380	127.331	122.124	0.959103
NRRL3_01127	30.2588	33.2892	133.234	125.142	dihydroxyacetone kinase	GO:0004371	31.774	129.188	4.06584
NRRL3_01128	66.7879	64.4639	62.2382	60.0423	cullin family protein	GO:0006511	65.6259	61.1402	0.931648
NRRL3_01129	52.325	50.5754	32.9865	28.8488	nucleoporin Nup186/Nup192/Nup205 family protein	GO:0005643	51.4502	30.9176	0.600923
NRRL3_01130	7.22342	7.24324	4.17899	4.11034	serine/threonine-protein kinase ATM-like protein	GO:0005515|GO:0016301|GO:0004674|GO:0000077	7.23333	4.14467	0.572996
NRRL3_01131	18.7625	17.5043	13.1775	13.2287	LPPG:FO 2-phospho-L-lactate transferase CofD/UPF0052 family protein	GO:0043743	18.1334	13.2031	0.728108
NRRL3_01132	15.7064	15.694	13.1691	12.9615	DNA polymerase gamma - mitochondrial	GO:0003677|GO:0003887	15.7002	13.0653	0.832174
NRRL3_01133	23.7588	25.7784	28.4223	30.3376	zinc finger domain-containing protein - C3HC4 RING-type	GO:0046872	24.7686	29.3799	1.18618
NRRL3_01134	5.40014	4.58584	5.30757	5.05925	magnesium transporter CorA/zinc transporter ZntB family protein	GO:0016020	4.99299	5.18341	1.03814
NRRL3_01135	1.28435	1.48884	1.54319	1.20904	fungal-specific transcription factor	GO:0000981|GO:0003677	1.38659	1.37611	0.992441
NRRL3_01136	6.50408	6.06846	8.07074	10.9032	hypothetical protein	NA	6.28627	9.48697	1.50916
NRRL3_01137	47.106	46.0999	52.8148	54.8313	GTP-binding protein 1	GO:0003924	46.603	53.8231	1.15493
NRRL3_01138	154.491	171.876	192.257	214.097	U6 snRNA-associated Sm-like protein	GO:0003723|GO:0000398	163.184	203.177	1.24509
NRRL3_01139	27.9384	33.0161	46.8916	53.5557	ATPase expression protein 2-like protein	NA	30.4773	50.2236	1.6479
NRRL3_01140	23.8456	22.7793	27.498	26.1759	N-acetylglucosaminyl-phosphatidylinositol deacetylase	GO:0000225	23.3125	26.8369	1.15118
NRRL3_01141	0.266038	0.589972	0.722506	0.56818	hypothetical protein	NA	0.428005	0.645343	1.50779
NRRL3_01142	51.3515	58.8381	54.0761	50.9138	arrestin domain-containing protein	NA	55.0948	52.4949	0.95281
NRRL3_01143	1.52701	1.48998	6.76796	6.97311	transmembrane protein - involved in regulation of conidium development	NA	1.50849	6.87054	4.55457
NRRL3_01144	2.03294	2.01933	10.835	11.1011	nicotinic acid-CoA ligase	NA	2.02613	10.968	5.41329
NRRL3_01145	3.71171	4.11558	7.04016	8.51049	hypothetical protein	NA	3.91364	7.77533	1.98672
NRRL3_01146	20.7815	22.0505	21.0091	19.5757	hypothetical protein	NA	21.416	20.2924	0.947534
NRRL3_01147	0.0859489	0.190602	1.12041	0.800996	stress-response protein Rds1	NA	0.138276	0.960705	6.94776
NRRL3_01148	6.4599	6.59597	10.703	13.9318	short-chain dehydrogenase/reductase family protein	GO:0016491	6.52793	12.3174	1.88687
NRRL3_01149	16.7129	16.1879	32.0592	33.9233	oxoglutarate/iron-dependent dioxygenase domain-containing protein	NA	16.4504	32.9912	2.00549
NRRL3_01150	50.0354	53.2903	87.3797	104.105	amidohydrolase-related domain-containing protein	GO:0016787|GO:0016831	51.6628	95.7423	1.85321
NRRL3_01151	1.05989	1.11926	0.904655	1.11711	hypothetical protein	NA	1.08957	1.01088	0.927777
NRRL3_01152	19.5117	21.2209	16.6987	16.8925	DnaJ domain-containing protein	GO:0003676	20.3663	16.7956	0.824676
NRRL3_01153	45.0953	47.1746	39.5475	36.6636	glycine cleavage T-protein domain-containing protein	GO:0005515	46.135	38.1055	0.825957
NRRL3_01154	41.9568	43.966	42.9628	45.5016	mRNA decapping protein 2 - box A domain-containing protein	NA	42.9614	44.2322	1.02958
NRRL3_01155	38.5153	34.0678	39.6183	39.9328	uncharacterized protein	NA	36.2916	39.7755	1.096
NRRL3_01156	33.3257	30.7083	23.5523	23.3825	cytoplasmic tRNA 2-thiolation protein 2	GO:0000049	32.017	23.4674	0.732967
NRRL3_01157	122.43	120.662	101.284	102.74	lung seven transmembrane receptor-like protein	GO:0016021	121.546	102.012	0.839287
NRRL3_01158	39.0211	34.4383	27.6972	25.59	uncharacterized protein	NA	36.7297	26.6436	0.725397
NRRL3_01159	34.3285	31.4969	20.5323	22.7989	WD repeat-containing protein	GO:0005515|GO:0048188	32.9127	21.6656	0.658274
NRRL3_01160	112.992	104.032	115.347	110.193	mitochondrial carrier domain-containing protein	NA	108.512	112.77	1.03924
NRRL3_01161	323.218	313.837	203.341	189.636	ribonucleoside-diphosphate reductase small chain	GO:0009263|GO:0016491	318.528	196.489	0.616866
NRRL3_01162	90.9332	88.637	57.6438	49.8672	signal recognition particle 9 kDa protein-like protein	NA	89.7851	53.7555	0.598713
NRRL3_01163	17.0745	18.0835	18.8305	17.6345	WD repeat-containing protein	GO:0005515	17.579	18.2325	1.03717
NRRL3_01164	1.44819	1.27917	2.90642	4.23191	major facilitator superfamily - sugar/inositol transporter-like protein	GO:0022857|GO:0016021|GO:0016020	1.36368	3.56916	2.61729
NRRL3_01165	2.72755	2.45216	4.00403	8.07232	gamma-glutamylcyclotransferase domain-containing protein	NA	2.58986	6.03818	2.33147
NRRL3_01166	5.82695	5.13942	8.12819	5.39953	glutathione S-transferase domain-containing protein	GO:0005515	5.48318	6.76386	1.23356
NRRL3_01167	0.372178	0.670597	0.859145	1.37294	NmrA-like domain-containing protein	NA	0.521388	1.11604	2.14053
NRRL3_01168	3.44246	2.71521	4.16369	5.87064	NAD-dependent epimerase/dehydratase domain-containing protein	GO:0003824	3.07884	5.01717	1.62956
NRRL3_01169	3.56388	4.617	2.82462	3.81276	fungal-specific transcription factor	GO:0000981	4.09044	3.31869	0.811328
NRRL3_01170	4.8793	5.3361	2.97697	3.51251	major facilitator superfamily protein	GO:0022857	5.1077	3.24474	0.635265
NRRL3_01171	0.0583797	0.194196	0.126838	0	hypothetical protein	NA	0.126288	0.0634189	0.502177
NRRL3_01172	2.30226	1.54795	1.17067	1.23637	alkyl/aryl-sulfatase	GO:0018741|GO:0046983	1.9251	1.20352	0.625171
NRRL3_01173	85.4693	84.524	21.7115	17.8878	delta(12) fatty acid desaturase	GO:0006629	84.9966	19.7997	0.232946
NRRL3_01174	0.139857	0	0	0.108615	hypothetical protein	NA	0.0699283	0.0543077	0.77662
NRRL3_01175	0.0479637	0.159548	0.312623	0	thioredoxin-like fold protein	NA	0.103756	0.156311	1.50653
NRRL3_01176	0.926796	0.534373	0.322174	0.345489	short-chain dehydrogenase/reductase family protein	GO:0016491	0.730585	0.333831	0.456937
NRRL3_01177	1.38912	1.57528	1.02888	1.25045	fungal-specific transcription factor	GO:0000981	1.4822	1.13967	0.768901
NRRL3_01178	81.7273	92.2775	14.6713	16.272	carboxylesterase family protein	NA	87.0024	15.4717	0.17783
NRRL3_01179	21.5889	20.5659	8.92956	12.8144	fungal-specific transcription factor	GO:0000981	21.0774	10.872	0.515813
NRRL3_01180	0.63615	0.705369	0.296169	0.176445	resistance to 7-aminocholesterol Rta-like protein	GO:0016021	0.67076	0.236307	0.352298
NRRL3_01181	267.843	262.136	270.097	186.27	nitroreductase domain-containing protein	GO:0016491|GO:0016657	264.989	228.183	0.861104
NRRL3_01182	0.509696	0.836431	0.243624	0.22167	hypothetical protein	NA	0.673063	0.232647	0.345654
NRRL3_01183	0	0	0	0	hypothetical protein	NA	0	0	#DIV/0!
NRRL3_01184	0.0440569	0.0488508	0	0	hypothetical protein	NA	0.0464538	0	0
NRRL3_01185	0	0	0	0	hypothetical protein	NA	0	0	#DIV/0!
NRRL3_01186	38.8317	39.2937	9.28088	7.78022	amino acid transporter - transmembrane domain-containing protein	NA	39.0627	8.53055	0.218381
NRRL3_01187	4.37279	5.81832	0.475024	1.16973	glycosyltransferase family 32 protein	GO:0000009	5.09555	0.822378	0.161391
NRRL3_01188	6.99818	5.92955	3.29909	3.5891	hypothetical protein	NA	6.46386	3.44409	0.532823
NRRL3_01188a1	2.8326	2.81488	2.00302	3.00923	F-box domain-containing protein	NA	2.82374	2.50612	0.88752
NRRL3_01189	0.0862517	0	0	0	alcohol dehydrogenase domain-containing protein	GO:0016491	0.0431258	0	0
NRRL3_01190	2.03803	2.45075	4.86444	5.23875	fungal-specific transcription factor	NA	2.24439	5.0516	2.25077
NRRL3_01191	4.65675	5.13656	3.29343	3.6542	catalase	GO:0004096|GO:0020037	4.89666	3.47381	0.709426
NRRL3_01192	0.846506	1.48884	0.951283	1.04279	histidinol dehydrogenase	GO:0016616|GO:0016491|GO:0000105	1.16767	0.997038	0.853869
NRRL3_01193	21.8596	22.1428	8.8772	8.09167	ubiquitin-conjugating enzyme/RWD-like protein	NA	22.0012	8.48443	0.385634
NRRL3_01194	0	0.0811392	0	0	F-box domain-containing protein	GO:0005515	0.0405696	0	0
NRRL3_01195	4.24418	5.01972	4.30316	3.47923	ankyrin repeat domain-containing protein	GO:0005515	4.63195	3.89119	0.840077
NRRL3_01196	0.0801678	0.0888909	0.261263	0.12452	hypothetical protein	NA	0.0845294	0.192892	2.28195
NRRL3_01197	0.825257	0.884552	2.1217	2.54228	cytochrome P450-like protein	GO:0004497	0.854905	2.33199	2.72778
NRRL3_01198	0.244155	0.575283	0.762536	0.497741	epoxide hydrolase-like protein	GO:0003824	0.409719	0.630138	1.53798
NRRL3_01199	0.0638606	0.0708093	0	0	hypothetical protein	NA	0.0673349	0	0
NRRL3_01200	3.2127	3.34544	9.5596	7.78888	fungal-specific transcription factor	GO:0000981	3.27907	8.67424	2.64534
NRRL3_01201	0.0273911	0.060743	0	0	major facilitator superfamily protein	GO:0022857	0.0440671	0	0
NRRL3_01202	0.330103	0.183011	0	0.17091	histidine phosphatase superfamily protein - clade 1	NA	0.256557	0.0854548	0.333083
NRRL3_01203	0	0.105019	0	0	ribonuclease H-like domain-containing protein	GO:0003676	0.0525094	0	0
NRRL3_01204	0.175025	0.58221	0.380266	0.543712	hypothetical protein	NA	0.378617	0.461989	1.2202
NRRL3_01205	27.0537	38.1855	6.70997	7.20894	hypothetical protein	NA	32.6196	6.95946	0.213352
NRRL3_01206	196.731	280.635	34.212	29.7228	alpha/beta hydrolase fold-1 domain-containing protein	NA	238.683	31.9674	0.133933
NRRL3_01207	26.9364	37.9467	11.388	9.74775	S-adenosyl-L-methionine-dependent methyltransferase domain-containing protein	NA	32.4415	10.5679	0.325751
NRRL3_01208	33.9795	51.6453	12.1423	9.7836	isochorismatase-like domain-containing protein	GO:0016616	42.8124	10.9629	0.256069
NRRL3_01209	25.4875	37.2902	6.20385	7.47413	S-adenosyl-L-methionine-dependent methyltransferase domain-containing protein	NA	31.3889	6.83899	0.217879
NRRL3_01210	8.34956	12.9703	3.81214	3.88439	hypothetical protein	NA	10.6599	3.84827	0.361004
NRRL3_01211	9.3328	14.4519	2.2724	0.833108	hypothetical protein	NA	11.8924	1.55275	0.130567
NRRL3_01212	11.1112	19.7073	1.39131	0.951038	chitinase-like protein	GO:0005975|GO:0008061|GO:0004553	15.4092	1.17117	0.0760048
NRRL3_01213	1.82652	2.02527	0.835445	1.07011	F-box domain-containing protein	GO:0005515	1.92589	0.952776	0.494719
NRRL3_01214	0.0432505	0.383653	0.234919	0.201535	trans-3-hydroxy-L-proline dehydratase	NA	0.213452	0.218227	1.02237
NRRL3_01215	6.87001	6.62394	5.58103	5.24259	hypothetical protein	NA	6.74697	5.41181	0.80211
NRRL3_01216	0	0.0287573	0.0563479	0	tannase	NA	0.0143787	0.028174	1.95943
NRRL3_01217	2.69081	1.96289	2	1.5948	LURP1 domain-containing protein	NA	2.32685	1.7974	0.772459
NRRL3_01218	4.36849	3.93561	5.33876	5.17985	hypothetical protein	NA	4.15205	5.25931	1.26668
NRRL3_01219	6.17038	6.70101	11.8337	14.3367	fungal-specific transcription factor	GO:0000981	6.4357	13.0852	2.03322
NRRL3_01220	1.54884	1.6427	2.12146	2.77181	oxidoreductase FAD/NAD(P)-binding domain-containing protein	GO:0016491	1.59577	2.44663	1.5332
NRRL3_01221	0	0.0901792	0	0	hypothetical protein	NA	0.0450896	0	0
NRRL3_01222	0.19043	0.105576	0.103434	0.147892	ankyrin repeat domain-containing protein	GO:0005515	0.148003	0.125663	0.849057
NRRL3_01223	1.48777	1.61752	0.808096	0.930349	glycoside hydrolase family 55 protein	NA	1.55265	0.869222	0.559833
NRRL3_01224	0.0739604	0.187447	0.0229556	0.0164112	chitinase-like protein	GO:0008061|GO:0004553|GO:0005975	0.130704	0.0196834	0.150595
NRRL3_01225	4.09536	5.37554	5.26649	4.22925	leucine-rich repeat domain-containing protein	NA	4.73545	4.74787	1.00262
NRRL3_01226	39.8809	37.9184	78.7035	80.9645	alpha/beta hydrolase fold-1 domain-containing protein	NA	38.8997	79.834	2.05231
NRRL3_01227	0	0.0474537	0.0929821	0	major facilitator superfamily - sugar transporter-like protein	GO:0016021	0.0237268	0.0464911	1.95943
NRRL3_01228	2.39155	3.02395	4.78576	4.56185	3-hydroxyacyl-CoA dehydrogenase domain-containing protein	GO:0006631|GO:0016491	2.70775	4.6738	1.72608
NRRL3_01229	2.99293	3.05933	3.86089	3.10521	CoA-transferase family III protein	GO:0003824	3.02613	3.48305	1.15099
NRRL3_01230	2.13688	1.65858	1.94148	1.91602	fungal-specific transcription factor	GO:0000981|GO:0003677	1.89773	1.92875	1.01635
NRRL3_01231	0.629581	0.912882	0.526096	0.601779	LDLR class B repeat-containing protein	NA	0.771232	0.563938	0.731217
NRRL3_01232	0.352855	0.15048	0.235885	0.189716	major facilitator superfamily protein	GO:0022857	0.251668	0.2128	0.84556
NRRL3_01233	0.131014	0.145269	0.284645	0.339159	kynurenine formamidase-like protein	GO:0004061	0.138141	0.311902	2.25785
NRRL3_01234	8.38973	20.3866	646.991	514.735	terrelysin	GO:0019836	14.3882	580.863	40.3709
NRRL3_01235	13.7634	14.4958	20.8654	21.4374	tyrosinase copper-binding domain-containing protein	GO:0016491	14.1296	21.1514	1.49695
NRRL3_01236	9.72767	9.95151	11.7205	11.1822	fungal-specific transcription factor	GO:0000981	9.83959	11.4513	1.1638
NRRL3_01237	0.0327933	0.290892	0.427487	0.305615	pectin lyase	GO:0030570	0.161843	0.366551	2.26486
NRRL3_01238	8.59672	9.0467	8.34436	10.9728	nucleoside phosphorylase domain-containing protein	GO:0003824	8.82171	9.65856	1.09486
NRRL3_01239	46.1654	42.3899	74.2491	69.9695	short-chain dehydrogenase/reductase family protein	GO:0016491	44.2776	72.1093	1.62857
NRRL3_01240	102.297	97.3793	97.5382	107.572	tetratricopeptide repeat-containing protein	GO:0005515	99.838	102.555	1.02722
NRRL3_01241	235.845	232.438	311.808	321.552	calcium/proton exchanger CAX-like protein	GO:0016021|GO:0006812|GO:0006816	234.142	316.68	1.35252
NRRL3_01242	180.012	174.036	188.206	197.071	vacuolar calcium ion transporter-like protein	GO:0016021|GO:0006812	177.024	192.639	1.08821
NRRL3_01243	440.116	408.837	474.191	496.462	vacuolar calcium ion transporter	GO:0016021|GO:0006816|GO:0006812	424.476	485.326	1.14335
NRRL3_01244	113.405	111.671	114.488	112.544	calcium-transporting ATPase	GO:0005215|GO:0000166|GO:0005388	112.538	113.516	1.00869
NRRL3_01245	18.9433	15.7961	18.264	19.5359	hypothetical protein	NA	17.3697	18.9	1.0881
NRRL3_01246	0	0.0883388	0.0865468	0.0618732	hypothetical protein	NA	0.0441694	0.07421	1.68012
NRRL3_01247	4.85594	5.52327	9.59727	10.8027	FAD linked oxidase - N-terminal domain-containing protein	GO:0016491|GO:0050660|GO:0071949	5.18961	10.2	1.96547
NRRL3_01248	1.85982	1.48936	2.52544	2.2468	short-chain dehydrogenase/reductase family protein	GO:0016491	1.67459	2.38612	1.4249
NRRL3_01249	0	0	0	0	phosphatidylethanolamine-binding protein-like protein	NA	0	0	#DIV/0!
NRRL3_01250	2.78887	2.26268	3.69463	4.59592	isochorismatase-like domain-containing protein	NA	2.52577	4.14527	1.64119
NRRL3_01251	1.48711	1.5867	0.85346	0.610147	major facilitator superfamily protein	GO:0022857	1.53691	0.731804	0.476153
NRRL3_01252	33.9321	25.9177	11.1074	10.0091	cytochrome P450-like protein	GO:0004497	29.9249	10.5582	0.352824
NRRL3_01253	21.5806	16.4183	16.0853	11.9277	hypothetical protein	NA	18.9995	14.0065	0.737204
NRRL3_01254	45.9985	37.1233	34.9303	29.528	cytochrome P450	GO:0004497|GO:0005506	41.5609	32.2292	0.775468
NRRL3_01255	78.0448	64.7005	44.9262	41.0683	fungal-specific transcription factor	NA	71.3726	42.9973	0.602433
NRRL3_01256	24.6108	22.1024	22.6275	21.6594	fungal-specific transcription factor	NA	23.3566	22.1435	0.94806
NRRL3_01257	0	0.142633	1.95635	1.94808	hypothetical protein	NA	0.0713165	1.95222	27.374
NRRL3_01258	0.287552	0.039855	15.6967	11.7242	class I/II hydroxymethylglutaryl-CoA reductase-like enzyme	GO:0004420|GO:0015936	0.163703	13.7105	83.7519
NRRL3_01259	0.382172	0.523464	1.58738	1.86811	purine-cytosine permease-like protein	GO:0016020	0.452818	1.72774	3.81554
NRRL3_01260	2.56322	2.88392	5.56893	5.88411	oxoglutarate/iron-dependent dioxygenase domain-containing protein	NA	2.72357	5.72652	2.10258
NRRL3_01261	9.46816	21.4686	155.976	181.048	alcohol dehydrogenase domain-containing protein	GO:0008270	15.4684	168.512	10.894
NRRL3_01262	116.977	106.485	96.3779	87.4781	globin/protoglobin domain-containing protein	GO:0019825	111.731	91.928	0.822764
NRRL3_01263	50.0172	49.2327	73.3499	67.0531	acyl-CoA dehydrogenase	GO:0016627	49.625	70.2015	1.41464
NRRL3_01264	3.29308	3.13793	3.68913	3.83621	nucleobase cation symporter-1 family protein	GO:0016020	3.21551	3.76267	1.17016
NRRL3_01265	0.438703	0.378341	0.34419	0.813908	carbon-nitrogen hydrolase domain-containing protein	GO:0006807	0.408522	0.579049	1.41742
NRRL3_01266	9.23565	7.5744	20.1251	23.0456	dihydropyrimidinase	GO:0016787|GO:0005737|GO:0016810	8.40502	21.5854	2.56815
NRRL3_01267	41.6205	45.8035	179.497	228.805	cysteine-rich transmembrane domain-containing protein	NA	43.712	204.151	4.67037
NRRL3_01268	0	0	0	0	hypothetical protein	NA	0	0	#DIV/0!
NRRL3_01269	3.32013	3.6814	3.60672	5.15696	major facilitator superfamily protein	GO:0022857	3.50077	4.38184	1.25168
NRRL3_01270	0.0805514	0.0595442	0.175009	0.0834104	major facilitator superfamily - sugar/inositol transporter-like protein	GO:0016020|GO:0016021|GO:0022857	0.0700478	0.12921	1.84459
NRRL3_01271	1.37612	0.825759	0.457265	0.578369	beta-glucosidase	GO:0004553	1.10094	0.517817	0.47034
NRRL3_01272	2.64082	2.40528	1.81006	1.53819	alcohol dehydrogenase domain-containing protein	NA	2.52305	1.67412	0.66353
NRRL3_01273	1.30688	1.2858	1.3597	1.01495	fungal-specific transcription factor	GO:0003677|GO:0000981	1.29634	1.18732	0.915903
NRRL3_01274	2.22156	1.53955	0.804439	1.79719	YjgF/YER057c/translation inhibitor UK114 family protein	NA	1.88056	1.30082	0.691719
NRRL3_01275	0.12342	0.102637	0	0	major facilitator superfamily protein	GO:0022857	0.113028	0	0
NRRL3_01276	18.3773	19.264	16.0185	15.7604	fungal-specific transcription factor	GO:0000981|GO:0003677	18.8207	15.8894	0.844253
NRRL3_01277	0	0.0716244	0.666628	0.47658	arrestin domain-containing protein	NA	0.0358122	0.571604	15.9612
NRRL3_01278	7.01289	7.17046	5.21411	5.82581	fungal-specific transcription factor	GO:0000981	7.09167	5.51996	0.778372
NRRL3_01279	0	0	0.0555773	0	tannase	NA	0	0.0277887	#DIV/0!
NRRL3_01280	0	0	0	0	carboxylesterase family protein	NA	0	0	#DIV/0!
NRRL3_01281	0.058916	0.0653267	0	0	maltose/galactoside acetyltransferase domain-containing protein	GO:0016407	0.0621213	0	0
NRRL3_01282	0.679526	0.477195	0.49212	0.721235	alpha-glucosidase	GO:0003824	0.57836	0.606678	1.04896
NRRL3_01283	0.635105	0.0880264	0.517444	0.339099	hypothetical protein	NA	0.361566	0.428272	1.18449
NRRL3_01284	24.101	20.5011	13.0907	14.7032	fungal-specific transcription factor	GO:0000981	22.301	13.8969	0.623152
NRRL3_01285	33.1739	29.0194	27.5675	27.6919	major facilitator superfamily protein	GO:0022857	31.0966	27.6297	0.888511
NRRL3_01286	29.9765	28.6915	49.6139	40.466	hypothetical protein	NA	29.334	45.04	1.53542
NRRL3_01287	0.607908	1.07849	2.0802	1.22749	hypothetical protein	NA	0.843198	1.65385	1.9614
NRRL3_01288	42.4508	43.6835	25.4075	21.5834	lysine-specific permease	GO:0006865|GO:0016020	43.0672	23.4955	0.545554
NRRL3_01289	0.0262078	0	0	0.081414	major facilitator superfamily protein	GO:0022857	0.0131039	0.040707	3.10648
NRRL3_01290	1.14436	0.780846	5.64192	4.17019	interferon alpha-inducible protein 6/27-like protein	GO:0016021	0.962601	4.90606	5.09667
NRRL3_01291	0.200196	0.11099	0.570876	0.388691	major facilitator superfamily protein - efflux pump	GO:0022857	0.155593	0.479783	3.08358
NRRL3_01292	8.88901	8.62835	20.3855	26.2189	phosphoesterase domain-containing protein	GO:0016788|GO:0003824	8.75868	23.3022	2.66047
NRRL3_01293	1.15156	1.36938	1.45038	1.34796	fungal-specific transcription factor	GO:0000981|GO:0003677	1.26047	1.39917	1.11004
NRRL3_01294	0.399946	0.302362	0.602332	0.635331	ABC transporter	GO:0005524|GO:0016020|GO:0140359	0.351154	0.618831	1.76228
NRRL3_01295	38.2319	35.4708	55.6477	61.8771	flavin amine oxidase-like protein	GO:0016491	36.8514	58.7624	1.59458
NRRL3_01296	2.15836	2.96759	605.3	524.794	mono- and diacylglycerol lipase	GO:0006629|GO:0016042	2.56298	565.047	220.465
NRRL3_01297	8.94285	8.6702	11.521	10.1909	short-chain dehydrogenase/reductase family protein	GO:0016491	8.80653	10.856	1.23272
NRRL3_01298	0	0	0.127335	0.0910328	isochorismatase-like domain-containing protein	NA	0	0.109184	#DIV/0!
NRRL3_01299	0.0386351	0	0.12591	0	aquaporin-like protein	GO:0015267	0.0193176	0.062955	3.25895
NRRL3_01300	5.05985	6.52022	4.24448	3.30753	FAD/NAD(P)-binding domain-containing protein	NA	5.79003	3.776	0.652156
NRRL3_01301	1.25871	1.25253	0.911572	1.20313	hypothetical protein	NA	1.25562	1.05735	0.842095
NRRL3_01302	0	0	0	0	taurine dioxygenase TauD/TfdA domain-containing protein	GO:0016491	0	0	#DIV/0!
NRRL3_01303	0	0	0	0	hypothetical protein	NA	0	0	#DIV/0!
NRRL3_01304	0.120575	0.0445648	0.174643	0.124854	hypothetical protein	NA	0.0825698	0.149749	1.8136
NRRL3_01305	0.0858394	0.0951796	0.512868	0.499984	hypothetical protein	NA	0.0905095	0.506426	5.59528
NRRL3_01306	7.22508	5.82636	7.67034	8.59524	N-acyl-phosphatidylethanolamine-hydrolysing phospholipase D-like protein	GO:0008270	6.52572	8.13279	1.24627
NRRL3_01307	0.516722	0.337027	1.51888	2.14812	COMT-type O-methyltransferase family protein	GO:0008168|GO:0008171	0.426874	1.8335	4.29516
NRRL3_01308	0	0	1.33876	0.820366	S-adenosyl-L-methionine-dependent methyltransferase domain-containing protein	NA	0	1.07956	#DIV/0!
NRRL3_01309	2.34982	1.09706	8.06101	13.1586	hypothetical protein	NA	1.72344	10.6098	6.15619
NRRL3_01310	0.1712	0.0876132	0.057224	0.347735	thiamine pyrophosphate enzyme domain-containing protein	GO:0016491|GO:0003824|GO:0000287|GO:0008270|GO:0016831|GO:0030976	0.129407	0.20248	1.56468
NRRL3_01311	1.6311	1.63633	0.759381	0.60321	major facilitator superfamily protein	GO:0022857	1.63371	0.681296	0.417023
NRRL3_01312	0.102498	0.0378835	0	0	kynurenine formamidase-like protein	GO:0004061	0.0701906	0	0
NRRL3_01313	1.14313	0.51853	1.58048	0.686012	uncharacterized protein	NA	0.830832	1.13325	1.36399
NRRL3_01314	0	0	0	0	hypothetical protein	NA	0	0	#DIV/0!
NRRL3_01315	0	0	0	0	hypothetical protein	NA	0	0	#DIV/0!
NRRL3_01316	10.0752	11.3769	7.68556	7.45064	mitochondrial matrix protein Mmp37-like protein	GO:0004605	10.726	7.5681	0.705582
NRRL3_01317	0.163548	0.362688	0.296109	0.169353	major facilitator superfamily - sugar/inositol transporter-like protein	GO:0016020|GO:0016021|GO:0022857	0.263118	0.232731	0.884511
NRRL3_01318	1.54426	1.54922	0.0798839	0.0571098	alpha/beta hydrolase fold-1 domain-containing protein	NA	1.54674	0.0684969	0.0442846
NRRL3_01319	0.213781	0.210704	0.20643	0.313606	fungal-specific transcription factor	GO:0000981|GO:0003677	0.212243	0.260018	1.2251
NRRL3_01320	0.566074	0.337975	0.283816	0.507258	hypothetical protein	NA	0.452024	0.395537	0.875036
NRRL3_01321	106.474	102.389	14.1232	13.4774	major facilitator superfamily protein - efflux pump	GO:0022857	104.432	13.8003	0.132146
NRRL3_01322	1.16105	1.23374	0.630635	0.826554	ribonuclease H domain-containing protein	GO:0003676	1.1974	0.728595	0.608482
NRRL3_01323	2.01605	1.8265	3.01802	2.02396	aryl sulfotransferase-like protein	NA	1.92127	2.52099	1.31215
NRRL3_01324	17.2239	15.6891	11.5376	15.9269	2-oxoisovalerate dehydrogenase subunit beta - mitochondrial	GO:0003824	16.4565	13.7323	0.834458
NRRL3_01325	3.45671	2.49134	2.53468	1.81207	hypothetical protein	NA	2.97402	2.17337	0.730786
NRRL3_01326	34.1884	34.0446	9.27434	8.37435	fungal-specific transcription factor	GO:0000981	34.1165	8.82434	0.258653
NRRL3_01327	11.4979	10.5067	9.22659	8.12184	hypothetical protein	NA	11.0023	8.67421	0.788397
NRRL3_01328	12.1723	10.7849	19.4221	24.0151	major facilitator superfamily protein	GO:0022857	11.4786	21.7186	1.8921
NRRL3_01329	0.814403	0.818361	0.663525	0.592952	two pore domain potassium channel-like protein	GO:0005267	0.816382	0.628239	0.76954
NRRL3_01330	2.29519	2.44314	1.59572	1.49729	hypothetical protein	NA	2.36917	1.54651	0.652764
NRRL3_01331	21.9678	17.4104	19.6198	13.1104	hypothetical protein	NA	19.6891	16.3651	0.831174
NRRL3_01332	8.15782	7.13267	12.26	15.0277	CDR ABC transporter domain-containing protein	GO:0140359|GO:0016020|GO:0005524	7.64525	13.6439	1.78462
NRRL3_01333.1	99.3836	95.9859	71.7762	82.1869	hypothetical protein	NA	97.6848	76.9816	0.788061
NRRL3_01334	18.9595	15.9368	17.37	22.7266	non-ribosomal peptide synthetase	GO:0031177|GO:0003824	17.4481	20.0483	1.14902
NRRL3_01335	23.5894	21.0462	22.2102	26.661	fungal-specific transcription factor	GO:0000981	22.3178	24.4356	1.0949
NRRL3_01336	34.155	25.3073	14.4436	17.5582	cytochrome P450	GO:0004497|GO:0005506	29.7311	16.0009	0.538187
NRRL3_01337	83.923	56.1934	51.7231	60.8698	hypothetical protein	NA	70.0582	56.2964	0.803567
NRRL3_01338	417.032	239.515	162.994	213.4	calycin domain-containing protein	NA	328.273	188.197	0.573294
NRRL3_01339	1.90318	1.44299	1.88768	2.8451	hybrid polyketide synthase/non-ribosomal peptide synthetase	GO:0016740|GO:0016746|GO:0031177|GO:0003824|GO:0004315	1.67308	2.36639	1.41439
NRRL3_01340	28.1883	19.4887	23.1012	31.5174	enoyl reductase	GO:0016491	23.8385	27.3093	1.1456
NRRL3_01341	4.09902	3.03002	4.34681	3.86553	hypothetical protein	NA	3.56452	4.10617	1.15196
NRRL3_01342	46.3852	46.044	26.5667	29.6473	threonine/serine exporter ThrE domain-containing protein	NA	46.2146	28.107	0.608184
NRRL3_01343	0.253638	0.210928	0	0.0984903	hypothetical protein	NA	0.232283	0.0492451	0.212005
NRRL3_01344	0.510988	0.161883	0.158599	0.226768	P-loop containing nucleoside triphosphate hydrolase domain-containing protein	NA	0.336436	0.192683	0.57272
NRRL3_01345	2.47617	3.40216	0.818666	1.08694	lipase EstA/esterase EstB family protein	GO:0016042	2.93916	0.952801	0.324174
NRRL3_01346	4.70277	5.4076	12.4406	15.9279	major facilitator superfamily protein	GO:0022857	5.05518	14.1843	2.80589
NRRL3_01347	8.89069	8.14847	14.5307	14.4003	tripeptidyl aminopeptidase-like protein	NA	8.51958	14.4655	1.69791
NRRL3_01348	16.223	19.8817	83.7716	82.6792	class II aldolase/adducin family protein	NA	18.0523	83.2254	4.61023
NRRL3_01349	0.276879	0.350865	2.10545	2.30389	D-isomer specific 2-hydroxyacid dehydrogenase domain-containing protein	GO:0016616|GO:0051287	0.313872	2.20467	7.02411
NRRL3_01350	1.90105	1.62146	1129.16	1295.36	hypothetical protein	NA	1.76126	1212.26	688.293
NRRL3_01351	8.59445	8.46419	5.97291	7.13065	S-adenosyl-L-methionine-dependent methyltransferase domain-containing protein	NA	8.52932	6.55178	0.768148
NRRL3_01352	1.75504	1.51789	1.14392	1.7719	taurine dioxygenase TauD/TfdA domain-containing protein	GO:0016491	1.63647	1.45791	0.89089
NRRL3_01353	0.77037	0.736375	0.202002	0.907742	flavin-containing monooxygenase	GO:0004499|GO:0050660	0.753372	0.554872	0.736518
NRRL3_01354	0	0	0	0	major facilitator superfamily protein	GO:0022857	0	0	#DIV/0!
NRRL3_01355	0.979363	0.564682	4.34071	5.81093	hypothetical protein	NA	0.772023	5.07582	6.5747
NRRL3_01356	0	0	0	0	phenylalanine ammonia-lyase-like protein	GO:0005737|GO:0003824|GO:0016841	0	0	#DIV/0!
NRRL3_01357	0.415045	0.25567	0.375725	0.519312	tripeptidyl aminopeptidase-like protein	NA	0.335357	0.447519	1.33445
NRRL3_01358	0	0	0	0.0933482	BTB/POZ domain-containing protein	GO:0005515	0	0.0466741	#DIV/0!
NRRL3_01359	0.257167	0.0814712	0.678458	0.513568	taurine dioxygenase TauD/TfdA domain-containing protein	GO:0016491	0.169319	0.596013	3.52006
NRRL3_01360	117.387	110.036	7.90319	7.11788	major facilitator superfamily - sugar/inositol transporter-like protein	GO:0022857|GO:0016020|GO:0016021	113.712	7.51053	0.0660489
NRRL3_01361	2.99293	4.18432	1.13088	0.10106	cell wall mannoprotein 1-like protein	NA	3.58862	0.615969	0.171645
NRRL3_01362	183.48	186.463	152.016	158.469	plasma membrane proteolipid	GO:0016021	184.971	155.243	0.83928
NRRL3_01363	271.559	227.822	362.517	433.069	glutathione S-transferase domain-containing protein	GO:0005515	249.69	397.793	1.59315
NRRL3_01364	4.87537	3.26604	6.50991	8.55863	alpha carbonic anhydrase-like protein	GO:0004089	4.0707	7.53427	1.85085
NRRL3_01364a1	0	0	0	0	hypothetical protein	NA	0	0	#DIV/0!
NRRL3_01365	7.46172	7.268	5.23966	5.60282	glycoside hydrolase family 16 protein	GO:0004553|GO:0005618	7.36486	5.42124	0.736096
NRRL3_01366	16.0318	16.7736	48.8488	44.1276	flavin amine oxidase-like protein	GO:0016491	16.4027	46.4882	2.83417
NRRL3_01367	0.0408375	0.0603747	0.1183	0.126861	non-ribosomal peptide synthetase-like protein	GO:0031177	0.0506061	0.12258	2.42224
NRRL3_01368	0.48344	0.584774	0.572912	0.392515	six-hairpin glycosidase-like protein	GO:0005975	0.534107	0.482713	0.903776
NRRL3_01369	0.0637518	0.0565509	5.74121	2.81717	polyketide synthase	GO:0016491|GO:0016746|GO:0031177|GO:0016740|GO:0004315	0.0601513	4.27919	71.1404
NRRL3_01370	0.245055	0.0543438	24.2781	12.2943	serine hydrolase Fsh domain-containing protein	NA	0.149699	18.2862	122.153
NRRL3_01371	29.0066	23.0544	30.6605	36.4079	magnesium transporter CorA/zinc transporter ZntB family protein	GO:0016020	26.0305	33.5342	1.28826
NRRL3_01372	34.3636	34.4807	39.2207	34.2313	fungal-specific transcription factor	GO:0000981	34.4221	36.726	1.06693
NRRL3_01373	2.01555	1.72936	2.8933	3.37288	purine permease	GO:0015205|GO:0016020	1.87245	3.13309	1.67326
NRRL3_01374	0.971206	0.565364	3.34975	2.99817	polyamine transporter	GO:0022857	0.768285	3.17396	4.13123
NRRL3_01375	0.484333	0.743586	0.768974	1.1863	hypothetical protein	NA	0.61396	0.977635	1.59235
NRRL3_01376	21.8563	23.0138	15.2258	13.5125	zinc finger domain-containing protein - CCCH-type	GO:0046872	22.4351	14.3691	0.640477
NRRL3_01377	0.891312	0.858257	0.738926	0.528266	ankyrin repeat domain-containing protein	GO:0005515	0.874785	0.633596	0.724288
NRRL3_01378	0.609541	0.675865	0.777312	1.09084	aquaporin-like protein	GO:0015267	0.642703	0.934074	1.45335
NRRL3_01379	1.75814	0.634704	3.46447	3.81044	short-chain dehydrogenase/reductase family protein	GO:0016491	1.19642	3.63746	3.04028
NRRL3_01380	7.79472	6.71856	3.0272	3.1731	ABC transporter type 1 - transmembrane domain-containing protein	GO:0005524	7.25664	3.10015	0.427215
NRRL3_01381	9.72194	7.95786	12.4964	12.7287	short-chain dehydrogenase/reductase family protein	GO:0016491	8.8399	12.6125	1.42678
NRRL3_01382	8.5036	7.99606	13.9017	17.0281	fungal-specific transcription factor	GO:0000981	8.24983	15.4649	1.87457
NRRL3_01383	0	0.298077	0.438046	0.626327	xylose isomerase-like - TIM barrel domain-containing protein	NA	0.149039	0.532187	3.5708
NRRL3_01384	0	0	0	0	hypothetical protein	NA	0	0	#DIV/0!
NRRL3_01385	0	0	0	0	metallo-beta-lactamase domain-containing protein	NA	0	0	#DIV/0!
NRRL3_01386	0	0	0	0.114564	CocE/serine esterase family protein	GO:0016787|GO:0008239	0	0.0572819	#DIV/0!
NRRL3_01387	0	0	0.0822414	0.146988	phytanoyl-CoA dioxygenase-like protein	NA	0	0.114615	#DIV/0!
NRRL3_01388	0.0479893	0	0.0521316	0	major facilitator superfamily protein	GO:0022857	0.0239946	0.0260658	1.08632
NRRL3_01389	18.9595	17.8937	39.7455	36.8846	F-box domain-containing protein	GO:0005515	18.4266	38.315	2.07933
NRRL3_01390	0	0	0.0380414	0.0543925	ferric reductase domain-containing protein	GO:0016491	0	0.0462169	#DIV/0!
NRRL3_01391	0	0	0.179298	0.128182	carboxylesterase family protein	NA	0	0.15374	#DIV/0!
NRRL3_01392	1.23491	0.684639	2.48737	2.41761	major facilitator superfamily protein	GO:0022857	0.959772	2.45249	2.55528
NRRL3_01393	3.61506	3.4491	6.11897	6.98617	fungal-specific transcription factor	GO:0000981|GO:0003677	3.53208	6.55257	1.85516
NRRL3_01394	80.1111	61.0437	143.718	147.396	aspartic peptidase-like protein	GO:0004190	70.5774	145.557	2.06238
NRRL3_01395	1.30807	0.957813	1.42098	1.11171	glycoside hydrolase-like protein	NA	1.13294	1.26635	1.11775
NRRL3_01396	0.435864	0.563839	1.00616	0.620584	alpha-L-fucosidase-like protein	GO:0004560	0.499851	0.813372	1.62723
NRRL3_01397	10.9021	11.9787	35.8249	35.3647	fungal-specific transcription factor	GO:0000981	11.4404	35.5948	3.11132
NRRL3_01398	4.0096	3.79649	35.3839	32.2415	major facilitator superfamily protein	GO:0022857	3.90304	33.8127	8.66316
NRRL3_01399	3.82744	4.81208	20.5164	19.5078	5-oxoprolinase	GO:0003824|GO:0016787	4.31976	20.0121	4.63269
NRRL3_01400	0.0617524	0	0.670827	0.191833	hypothetical protein	NA	0.0308762	0.43133	13.9697
NRRL3_01401	0.0507851	0.112622	9.8752	8.77555	cytochrome P450-like protein	GO:0004497|GO:0005506	0.0817035	9.32537	114.137
NRRL3_01402	0.368739	0.204431	2.60369	2.50574	phytanoyl-CoA dioxygenase-like protein	NA	0.286585	2.55471	8.91433
NRRL3_01403	0.175882	0.146265	2.41218	2.83432	amino acid/polyamine transporter I family protein	GO:0016020	0.161074	2.62325	16.286
NRRL3_01404	4.51088	5.62097	33.695	36.4337	acetate transporter	GO:0016021	5.06592	35.0644	6.92161
NRRL3_01405	3.52197	4.30066	4344.52	4147.62	catechol 1 -2-dioxygenase	GO:0005506|GO:0003824	3.91132	4246.07	1085.59
NRRL3_01406	2.41944	1.29167	1.11945	2.05296	hypothetical protein	NA	1.85555	1.58621	0.854843
NRRL3_01407	224.535	228.529	188.614	195.333	phosphatidylinositol-specific phospholipase C - X domain-containing protein	GO:0006629	226.532	191.973	0.847446
NRRL3_01408	405.645	349.254	188.245	178.293	GMC oxidoreductase	GO:0050660|GO:0016614	377.45	183.269	0.485545
NRRL3_01409	13.2685	13.1348	237.248	229.08	alpha/beta hydrolase fold-1 domain-containing protein	NA	13.2017	233.164	17.6617
NRRL3_01410	18.4988	21.5831	64.3956	74.6844	aldehyde dehydrogenase domain-containing protein	GO:0016491	20.0409	69.54	3.4699
NRRL3_01411	77.888	80.2898	206.304	207.067	acetyl-CoA acetyltransferase	GO:0016747|GO:0016746	79.0889	206.685	2.61333
NRRL3_01412	30.9011	27.029	22.7107	24.8608	hypothetical protein	NA	28.965	23.7858	0.821189
NRRL3_01413	0	0	0.0624045	0	hypothetical protein	NA	0	0.0312023	#DIV/0!
NRRL3_01414	24.3893	25.3557	31.1931	28.2408	S-adenosyl-L-methionine-dependent methyltransferase domain-containing protein	NA	24.8725	29.7169	1.19477
NRRL3_01415	1.04986	1.38583	2.57966	3.6108	esterase EstA	NA	1.21784	3.09523	2.54157
NRRL3_01416	3.82949	4.35992	5.2372	8.55043	hypothetical protein	NA	4.09471	6.89381	1.68359
NRRL3_01417	4.55146	5.56285	6.93892	6.86868	amino acid/polyamine transporter I family protein	GO:0016020	5.05716	6.9038	1.36515
NRRL3_01418	0.897261	0.789053	1.07554	2.11452	dimethylallyltransferase	GO:0009820	0.843157	1.59503	1.89174
NRRL3_01419	0.0769391	0.213277	0.585062	0.956039	hypothetical protein	NA	0.145108	0.770551	5.31018
NRRL3_01420	1.78387	1.69903	1.0683	1.19001	flavin monooxygenase-like protein	GO:0004499	1.74145	1.12916	0.648401
NRRL3_01421	41.6218	37.2012	33.3185	76.2705	P-loop containing nucleoside triphosphate hydrolase domain-containing protein	NA	39.4115	54.7945	1.39032
NRRL3_01422	12.2936	12.224	2.08161	3.26623	IQ domain-containing protein	GO:0005515	12.2588	2.67392	0.218123
NRRL3_01423	34.4535	39.0707	4.34764	4.66226	gamma-glutamylcyclotransferase domain-containing protein	NA	36.7621	4.50495	0.122543
NRRL3_01424	633.012	584.983	7.31712	7.12078	tetrapeptide transporter Opt1/Isp4-like protein	GO:0035673|GO:0055085	608.997	7.21895	0.0118538
NRRL3_01425	25.7338	22.4888	40.7019	36.7648	acid phosphatase	GO:0003993|GO:0005515|GO:0016787	24.1113	38.7333	1.60644
NRRL3_01426	0.0330833	0	0	0	hypothetical protein	NA	0.0165416	0	0
NRRL3_01427	0	0	0	0	hypothetical protein	NA	0	0	#DIV/0!
NRRL3_01428	6.37321	5.47738	4.78238	4.96944	fungal-specific transcription factor	NA	5.9253	4.87591	0.822897
NRRL3_01429	0.472568	0.873315	0.513359	0.489341	short-chain dehydrogenase/reductase family protein	GO:0016491	0.672941	0.50135	0.745013
NRRL3_01430	0.641867	1.50476	0.757037	0.911518	D-xylulose 5-phosphate/D-fructose 6-phosphate phosphoketolase family protein	GO:0005975|GO:0003824	1.07331	0.834278	0.777293
NRRL3_01431	0.0935291	0	0.406409	0.21791	jacalin-like lectin domain-containing protein	NA	0.0467646	0.31216	6.67513
NRRL3_01432	0.043334	0.288295	0.235372	0.538464	hypothetical protein	NA	0.165814	0.386918	2.33344
NRRL3_01433	0	0	0	0	aminoglycoside phosphotransferase domain-containing protein	NA	0	0	#DIV/0!
NRRL3_01434	0.668592	0.654125	1.51669	1.75626	fungal-specific transcription factor	GO:0000981|GO:0003677	0.661359	1.63648	2.47441
NRRL3_01435	0.387351	0.901948	1.7673	1.68462	phytanoyl-CoA dioxygenase-like protein	NA	0.644649	1.72596	2.67736
NRRL3_01436	0.509516	0.376638	1.04549	1.23107	cyanamide hydratase	NA	0.443077	1.13828	2.56903
NRRL3_01437	2.55321	2.09378	3.40922	2.37532	fungal-specific transcription factor	GO:0000981	2.3235	2.89227	1.24479
NRRL3_01438	0	0	0	0	aminoglycoside phosphotransferase domain-containing protein	NA	0	0	#DIV/0!
NRRL3_01439	19.9106	14.6243	9.23031	10.8339	hypothetical protein	NA	17.2675	10.0321	0.580984
NRRL3_01440	380.033	382.41	57.7164	65.4968	dimeric alpha-beta barrel domain-containing protein	NA	381.222	61.6066	0.161603
NRRL3_01441	33.7222	42.9735	99.486	96.938	hypothetical protein	NA	38.3479	98.212	2.56108
NRRL3_01442	0	0.19407	939.447	503.138	hypothetical protein	NA	0.0970349	721.293	7433.33
NRRL3_01443	0	0	441.494	264.434	hypothetical protein	NA	0	352.964	#DIV/0!
NRRL3_01444	11.6175	9.46816	10.205	12.7224	uncharacterized protein	NA	10.5428	11.4637	1.08735
NRRL3_01445	15.0402	18.8557	19.6636	22.1578	3-methylitaconate isomerase	NA	16.9479	20.9107	1.23382
NRRL3_01446	0.63231	0.58426	653.117	377.465	hypothetical protein	NA	0.608285	515.291	847.121
NRRL3_01447	3.19855	3.41993	10.0517	11.267	polyketide cyclase SnoaL-like domain-containing protein	NA	3.30924	10.6593	3.22108
NRRL3_01448	0.457435	0.543438	1.27779	1.47176	FAD-binding domain-containing protein	GO:0071949	0.500437	1.37478	2.74716
NRRL3_01449	3.84934	3.94559	7.99853	8.06462	major facilitator superfamily protein	GO:0022857	3.89746	8.03157	2.06072
NRRL3_01450	11.1514	6.82195	13.8893	20.7551	stress responsive alpha-beta barrel domain-containing protein	NA	8.98667	17.3222	1.92754
NRRL3_01451	1.86644	1.62802	19.8969	17.916	fungal-specific transcription factor	GO:0000981	1.74723	18.9064	10.8208
NRRL3_01452	15.5143	14.2141	25.6751	31.1477	fungal-specific transcription factor	GO:0003677	14.8642	28.4114	1.91139
NRRL3_01453	2.26309	2.76027	5.65439	7.16205	cytochrome P450	GO:0004497|GO:0005506	2.51168	6.40822	2.55137
NRRL3_01454	1.35359	1.03632	3.57103	4.48021	rhodopsin-like G-protein coupled receptor	NA	1.19495	4.02562	3.36886
NRRL3_01455	34.0011	35.154	37.0116	35.0412	hypothetical protein	GO:0003677	34.5775	36.0264	1.0419
NRRL3_01456	25.106	23.1296	20.3764	21.6109	DNA glycosylase domain-containing protein	GO:0006284|GO:0003677|GO:0003824	24.1178	20.9937	0.870463
NRRL3_01457	31.3545	32.1831	26.2603	24.3506	hypothetical protein	NA	31.7688	25.3054	0.796549
NRRL3_01458	37.5158	35.343	34.5837	33.956	gamma-glutamyltranspeptidase - involved in sexual development	GO:0006751	36.4294	34.2698	0.94072
NRRL3_01459	12.9973	13.402	9.65151	8.26533	fungal-specific transcription factor	GO:0000981	13.1996	8.95842	0.678686
NRRL3_01460	20.2353	20.3235	17.2033	18.0496	fungal-specific transcription factor	GO:0000981	20.2794	17.6264	0.869181
NRRL3_01461	0.788272	0.769992	0.815537	0.830827	hypothetical protein	NA	0.779132	0.823182	1.05654
NRRL3_01462	6.88208	8.59962	13.9645	17.6682	glycoside hydrolase family 92 protein	GO:0030246|GO:0005975	7.74085	15.8163	2.04323
NRRL3_01463	4.33635	2.62265	1.28472	1.02652	major facilitator superfamily protein	GO:0022857	3.4795	1.15562	0.332122
NRRL3_01464	18.6413	17.5228	15.4155	15.6695	transcription factor NF-X1-like protein	GO:0003676|GO:0005634|GO:0003700	18.082	15.5425	0.859554
NRRL3_01465	46.6022	42.3895	34.9172	30.7736	zinc finger domain-containing protein - C2H2 - LYAR-type	GO:0003677	44.4958	32.8454	0.738169
NRRL3_01466	43.918	44.8491	32.9839	32.5917	FAD-linked sulfhydryl oxidase	GO:0016972|GO:0016971	44.3836	32.7878	0.738738
NRRL3_01467	81.4477	87.2127	68.5369	71.1257	serine aminopeptidase domain-containing protein	NA	84.3302	69.8313	0.82807
NRRL3_01468	389.578	372.01	317.939	326.034	proteasome subunit beta type-1	GO:0005839|GO:0004298	380.794	321.987	0.845567
NRRL3_01468a1	2.5188	1.64287	3.38004	2.8767	hypothetical protein	NA	2.08084	3.12837	1.50342
NRRL3_01469	36.7046	36.8281	53.9319	55.885	cyclin Pho80-like protein	GO:0000079	36.7663	54.9084	1.49344
NRRL3_01470	1.45037	1.23419	0.952665	1.25736	hypothetical protein	NA	1.34228	1.10501	0.823236
NRRL3_01471.1	1.47193	2.85617	1.69892	2.85783	hypothetical protein	NA	2.16405	2.27838	1.05283
NRRL3_01472	89.2766	87.5688	80.7131	87.4618	NEDD8-specific protease - required for light-dependent development	GO:0006508|GO:0019784	88.4227	84.0874	0.950971
NRRL3_01473	23.1413	24.3311	27.99	28.389	BAR domain-containing protein	GO:0005085|GO:0005515	23.7362	28.1895	1.18762
NRRL3_01474	5.94236	5.97957	8.13441	8.66971	telomerase reverse transcriptase-like protein	GO:0003964|GO:0003677	5.96096	8.40206	1.40951
NRRL3_01475	73.0988	74.594	96.6432	94.8052	Rab-GTPase-TBC domain-containing protein	NA	73.8464	95.7242	1.29626
NRRL3_01476	0	0.104724	2.8044	2.24939	protein kinase domain-containing protein	GO:0004672	0.0523621	2.52689	48.258
NRRL3_01477	0.0461872	0	0.200696	0.0717398	short-chain dehydrogenase/reductase family protein	GO:0016491	0.0230936	0.136218	5.89851
NRRL3_01478	3.56429	3.77449	15.4878	17.1373	alcohol dehydrogenase domain-containing protein	GO:0016491|GO:0016628	3.66939	16.3125	4.44557
NRRL3_01479	6.79909	5.82048	8.63507	8.38637	hypothetical protein	NA	6.30978	8.51072	1.34881
NRRL3_01480	27.5151	24.5857	21.2226	19.2013	alpha/beta hydrolase fold domain-containing protein	NA	26.0504	20.2119	0.775878
NRRL3_01481	138.951	138.766	94.5626	90.2029	ATP phosphoribosyltransferase	GO:0000105|GO:0003879	138.858	92.3828	0.665303
NRRL3_01482	806.934	971.533	1122.29	1051.6	40S ribosomal protein eS28	GO:0003735	889.234	1086.94	1.22233
NRRL3_01483	22.4213	21.7961	17.3457	16.2347	DNA mismatch repair protein	GO:0005524|GO:0006298	22.1087	16.7902	0.759438
NRRL3_01484	0.0493883	0.0547623	0.295083	0.038356	hypothetical protein	NA	0.0520753	0.166719	3.2015
NRRL3_01485	126.65	115.227	83.8747	90.1503	geranylgeranyl transferase type-2 subunit beta	GO:0004663|GO:0003824|GO:0008318	120.938	87.0125	0.719477
NRRL3_01486	23.4355	24.684	19.2616	19.8798	Rho GTPase-activating protein domain-containing protein	GO:0007165	24.0597	19.5707	0.81342
NRRL3_01487	108.977	102.077	83.966	72.1453	ribosome assembly factor - component of the Rpf2-Rrs1 complex	GO:0005634	105.527	78.0556	0.739676
NRRL3_01488	102.546	103.703	102.003	96.2626	37S ribosomal protein mS29	NA	103.124	99.1327	0.961292
NRRL3_01489	1.11187	0.88927	2.25728	2.27907	tetratricopeptide-like helical domain-containing protein	NA	1.00057	2.26818	2.26688
NRRL3_01490	34.2825	30.2725	28.3607	31.1179	hypothetical protein	NA	32.2775	29.7393	0.921363
NRRL3_01491	2.4292	1.73885	1.83719	1.76716	zinc finger domain-containing protein - SWIM-type	GO:0008270	2.08402	1.80218	0.864758
NRRL3_01492	17.2762	20.4933	67.1108	70.0824	alcohol dehydrogenase	GO:0008270|GO:0016491	18.8847	68.5966	3.63238
NRRL3_01493	24.2701	27.7953	39.4857	40.116	amidohydrolase-related domain-containing protein	GO:0016787	26.0327	39.8009	1.52888
NRRL3_01494	7.18474	6.97659	4.47974	5.81093	L-rhamnose-1-dehydrogenase	GO:0016491	7.08067	5.14533	0.726674
NRRL3_01495	5.31385	6.4634	16.1281	15.5569	L-rhamnonate dehydratase lraC	GO:0050032	5.88863	15.8425	2.69036
NRRL3_01496	4.28088	4.3088	7.94515	8.24407	fungal-specific transcription factor RhaR - release and catabolism of L-rhamnose	GO:0000981|GO:0003677	4.29484	8.09461	1.88473
NRRL3_01497	11.5295	12.2149	7.39901	6.83819	protein kinase domain-containing protein	GO:0004672|GO:0005524	11.8722	7.1186	0.599603
NRRL3_01498	70.5992	65.798	58.9206	61.074	UBX domain-containing protein	GO:0005515	68.1986	59.9973	0.879744
NRRL3_01499	15.9009	17.4349	11.94	11.0264	cell division control 6-like protein	GO:0006270|GO:0005524	16.6679	11.4832	0.688944
NRRL3_01500	68.6889	65.5541	51.9008	50.3318	Rho GTPase-activating protein domain-containing protein	GO:0007165|GO:0035556	67.1215	51.1163	0.761549
NRRL3_01501	21.5235	21.4764	113.203	139.867	general amino acid permease	GO:0016020|GO:0006865	21.4999	126.535	5.88536
NRRL3_01502	85.7911	75.7368	81.3336	90.2403	U6 snRNA-associated Sm-like protein	NA	80.7639	85.7869	1.06219
NRRL3_01503	8.90634	9.70806	11.9709	11.8407	3'-5' exonuclease domain-containing protein	GO:0003676	9.3072	11.9058	1.2792
NRRL3_01504	17.2943	19.0447	34.3142	36.5828	peroxisome biogenesis factor 10-like protein	NA	18.1695	35.4485	1.95099
NRRL3_01505	43.4005	48.1229	53.032	49.4441	EXS domain-containing protein	GO:0016021	45.7617	51.2381	1.11967
NRRL3_01506	12.7602	11.7984	10.638	10.1074	hypothetical protein	NA	12.2793	10.3727	0.84473
NRRL3_01507	128.922	133.121	139.385	141.905	hypothetical protein	GO:0006078	131.022	140.645	1.07345
NRRL3_01508	46.4273	40.1904	34.9779	27.1494	nucleolar protein 12-like protein	NA	43.3088	31.0636	0.717259
NRRL3_01509	698.414	706.798	577.389	559.217	tropomyosin	NA	702.606	568.303	0.808851
NRRL3_01510	60.3493	57.8684	58.4673	49.3535	hypothetical protein	NA	59.1089	53.9104	0.912053
NRRL3_01511	193.022	199.857	191.068	176.559	sphingolipid C9-methyltransferase	NA	196.439	183.814	0.935726
NRRL3_01512	5.64241	5.0323	3.95305	3.79457	fungal-specific transcription factor	GO:0000981|GO:0003677	5.33735	3.87381	0.725792
NRRL3_01513	4.14938	3.57846	3.81889	4.94563	major facilitator superfamily protein - efflux pump	GO:0022857	3.86392	4.38226	1.13415
NRRL3_01514	18.128	18.387	33.058	28.4956	copper amine oxidase	GO:0005507	18.2575	30.7768	1.68571
NRRL3_01515	2.21342	3.38795	6.48164	6.05383	fungal-specific transcription factor	GO:0000981	2.80069	6.26773	2.23793
NRRL3_01516	59.3958	58.3809	64.5706	62.6279	peroxin domain-containing protein	GO:0016021	58.8884	63.5993	1.08
NRRL3_01517	137.078	129.407	183.101	174.08	mitochondrial import inner membrane translocase subunit Tim16	GO:0005744	133.243	178.59	1.34034
NRRL3_01518	46.1169	45.14	37.3023	37.8648	NADP-dependent oxidoreductase domain-containing protein	GO:0047834|GO:0045290|GO:0016491	45.6285	37.5835	0.823685
NRRL3_01519	19.0321	17.732	11.853	11.3523	poly(A) polymerase domain-containing protein	GO:0016779	18.382	11.6027	0.631195
NRRL3_01520	29.2472	28.9313	26.3529	31.0578	glutathione-dependent formaldehyde-activating enzyme/centromere protein V domain-containing protein	GO:0016846	29.0893	28.7054	0.986803
NRRL3_01521	268.453	350.617	611.946	714.39	hypothetical protein	NA	309.535	663.168	2.14247
NRRL3_01522	19.303	20.998	520.892	424.463	hypothetical protein	NA	20.1505	472.678	23.4574
NRRL3_01523	184.766	188.809	152.304	143.072	glucosidase 2 subunit beta protein-like protein	GO:0005515|GO:0006491	186.788	147.688	0.790672
NRRL3_01524	36.185	35.7701	38.509	38.549	replication termination factor 2-like protein	GO:1902979	35.9776	38.529	1.07092
NRRL3_01525	191.317	186.699	166.582	155.222	54S ribosomal protein mL50	GO:0005739	189.008	160.902	0.851295
NRRL3_01526	30.58	28.9375	509.523	490.448	3-ketoacyl-CoA thiolase	GO:0016747|GO:0016746	29.7587	499.986	16.8013
NRRL3_01527	9.43925	10.5684	13.7054	11.8364	hypothetical protein	NA	10.0038	12.7709	1.2766
NRRL3_01528	2.43218	2.47209	3.24761	1.96758	short-chain dehydrogenase/reductase family protein	GO:0016491	2.45214	2.60759	1.0634
NRRL3_01529	280.721	293.956	253.163	242.81	phospho-2-dehydro-3-deoxyheptonate aldolase - tyrosine-inhibited	GO:0009058|GO:0003849|GO:0003824	287.339	247.986	0.863046
NRRL3_01530	108.765	103.217	91.1587	82.8481	cytochrome c oxidase assembly protein Cox14-like protein	NA	105.991	87.0034	0.820856
NRRL3_01531	7.86234	7.88965	10.8471	11.1435	uncharacterized protein	NA	7.876	10.9953	1.39605
NRRL3_01532	15.3728	13.9079	15.4288	14.4322	hexokinase	GO:0005524|GO:0001678	14.6404	14.9305	1.01982
NRRL3_01533	0.749795	0.41569	1.28965	1.11609	alpha/beta hydrolase fold domain-containing protein	NA	0.582743	1.20287	2.06415
NRRL3_01534	15.7825	17.4998	20.5066	18.6259	aryl sulfotransferase-like protein	NA	16.6412	19.5662	1.17577
NRRL3_01535.1	0.0384366	0.0852379	0	0.0597013	hypothetical protein	NA	0.0618373	0.0298507	0.482729
NRRL3_01536	178.803	209.321	267.963	253.989	uridylate kinase	GO:0004127|GO:0005524	194.062	260.976	1.34481
NRRL3_01537	167.391	181.014	182.418	167.139	eukaryotic translation initiation factor 3 subunit M	GO:0003743	174.203	174.779	1.00331
NRRL3_01538	483.99	461.289	274.701	248.344	hypothetical protein	NA	472.64	261.523	0.553323
NRRL3_01539	29.2547	32.0299	50.8345	50.4408	thioesterase domain-containing protein	NA	30.6423	50.6376	1.65254
NRRL3_01540	15.478	17.8626	25.5641	24.501	hotdog domain-containing protein	NA	16.6703	25.0325	1.50163
NRRL3_01541	26.3246	27.5274	26.0963	22.6518	glycosyltransferase family 20 protein	GO:0003824	26.926	24.3741	0.905224
NRRL3_01542	19.8204	22.4728	16.4318	16.3188	serine-threonine protein kinase 19-like protein	NA	21.1466	16.3753	0.774369
NRRL3_01543	7.3865	8.09214	9.27334	10.5112	START-like domain-containing protein	NA	7.73932	9.89227	1.27818
NRRL3_01544	79.9127	74.9143	123.838	117.379	C2H2 finger domain transcription factor	NA	77.4135	120.608	1.55797
NRRL3_01545	25.5987	28.581	260.691	271.041	hypothetical protein	NA	27.0899	265.866	9.81422
NRRL3_01546	71.976	72.0404	58.3999	58.4234	condensin complex subunit 2-like protein	GO:0000796	72.0082	58.4117	0.811181
NRRL3_01547	21.1501	21.8902	26.212	26.2672	sodium/calcium exchanger membrane region-containing protein	GO:0016021	21.5202	26.2396	1.2193
NRRL3_01548	95.1134	94.1089	78.5559	81.7204	actin cytoskeleton-regulatory complex protein Pan1	GO:0003779|GO:0005515|GO:0005509	94.6111	80.1382	0.847027
NRRL3_01549	49.1587	45.8101	44.5913	48.3505	DNA-directed RNA polymerase II subunit Rpb11	GO:0001055|GO:0006351|GO:0003677	47.4844	46.4709	0.978655
NRRL3_01550	74.3607	72.123	67.1478	59.2405	hypothetical protein	NA	73.2419	63.1941	0.862814
NRRL3_01551	44.2707	37.2729	28.9164	28.2609	leucine-rich repeat domain-containing protein	NA	40.7718	28.5887	0.701187
NRRL3_01552	33.4706	27.7394	28.8726	27.5218	helicase - C-terminal domain-containing protein	GO:0005524|GO:0046872	30.605	28.1972	0.921328
NRRL3_01553	22.1013	21.889	24.9414	25.552	Rab effector Noc2-like protein	NA	21.9951	25.2467	1.14783
NRRL3_01554	41.1448	39.8525	33.8486	35.0615	Arf-GAP family protein	GO:0005096	40.4986	34.4551	0.850771
NRRL3_01555	17.57	18.121	17.73	15.1	YTH domain-containing protein	GO:0003676|GO:0003723	17.8455	16.415	0.919841
NRRL3_01556	50.6126	57.2458	94.9256	102.48	hypothetical protein	NA	53.9292	98.7027	1.83023
NRRL3_01557	14.3564	15.1106	14.774	13.4073	phosphatidylinositol kinase-like protein	GO:0016301|GO:0046854	14.7335	14.0906	0.956368
NRRL3_01558	72.612	71.4683	61.0049	60.5945	calcium/calmodulin-dependent protein kinase-like protein	GO:0005524|GO:0004672|GO:0005515	72.0402	60.7997	0.84397
NRRL3_01559	195.857	184.679	178.608	163.761	cytochrome P450	GO:0005506|GO:0004497	190.268	171.185	0.899702
NRRL3_01560	199.237	202.934	195.757	187.263	IGR motif-containing protein	NA	201.085	191.51	0.95238
NRRL3_01561	77.65	71.8291	55.091	46.3583	serine/threonine-protein kinase	GO:0005524|GO:0005675|GO:0004672	74.7396	50.7247	0.678686
NRRL3_01562	38.7952	39.5328	36.305	37.5089	kinesin - CENP-E family	GO:0005524|GO:0007018|GO:0003777	39.164	36.9069	0.942369
NRRL3_01563	42.5784	39.8538	39.0453	40.6899	diacylglycerol O-acyltransferase	GO:0016747	41.2161	39.8676	0.967282
NRRL3_01564	145.101	134.72	111.81	106.11	PinX1-related protein 1	GO:0003676	139.91	108.96	0.778781
NRRL3_01565	58.2074	52.2919	47.8274	47.9943	inositol-1 -4 -5-trisphosphate 5-phosphatase	GO:0016791|GO:0003824	55.2496	47.9108	0.86717
NRRL3_01566	59.5977	60.734	62.4897	55.5844	hypothetical protein	NA	60.1659	59.0371	0.981239
NRRL3_01567	187.489	185.315	152.139	146.318	tetratricopeptide repeat-containing protein	GO:0005515	186.402	149.228	0.800573
NRRL3_01568	40.0672	38.0174	35.8278	34.4098	AP-3 complex subunit delta-like protein	GO:0006886|GO:0015031	39.0423	35.1188	0.899506
NRRL3_01569	341.943	331.445	279.068	317.18	stress-associated endoplasmic reticulum protein-like protein	GO:0005783	336.694	298.124	0.885445
NRRL3_01570	23.9851	22.748	25.0504	25.3274	XPG domain-containing protein	NA	23.3666	25.1889	1.07799
NRRL3_01571	99.1562	92.1756	66.35	62.292	small-subunit processome - Utp21 domain-containing protein	GO:0005515|GO:0006364	95.6659	64.321	0.67235
NRRL3_01572	16.942	15.1604	9.75138	10.8802	histidine phosphatase superfamily protein - clade 2	GO:0000829	16.0512	10.3158	0.642682
NRRL3_01573	98.5462	91.8378	103.185	107.068	diacylglycerol kinase domain-containing protein	GO:0016301|GO:0003951	95.192	105.127	1.10436
NRRL3_01574	38.7537	37.1214	37.7176	35.2015	lipase - Rog1 family protein	NA	37.9376	36.4596	0.961042
NRRL3_01575	70.7606	74.2659	114.348	130.086	inositol monophosphatase	GO:0046855|GO:0008934|GO:0046854	72.5132	122.217	1.68544
NRRL3_01576	9.59159	7.82873	10.5642	10.9149	hypothetical protein	NA	8.71016	10.7396	1.23299
NRRL3_01577	79.413	82.9412	65.1878	65.3294	protein Hgh1 domain-containing protein	NA	81.1771	65.2586	0.803904
NRRL3_01578	102.852	95.2293	87.5031	81.8883	transcription initiation factor IIF subunit alpha-like protein	GO:0003677|GO:0006367	99.0408	84.6957	0.85516
NRRL3_01579	296.289	302.207	212.546	216.336	fatty acid synthase beta subunit	GO:0004317|GO:0016740|GO:0004313|GO:0003824|GO:0004312|GO:0004318	299.248	214.441	0.7166
NRRL3_01580	300.815	311.311	201.225	210.824	fatty acid synthase alpha subunit	GO:0000287|GO:0008897|GO:0016746|GO:0016491|GO:0004312|GO:0004315	306.063	206.024	0.673143
NRRL3_01581	34.3319	31.1034	24.5272	22.1772	tRNA methyltransferase Trm1-like protein	GO:0003723	32.7177	23.3522	0.713748
NRRL3_01582	37.8502	43.0011	48.6372	47.5039	uncharacterized protein	GO:0032592|GO:0016020	40.4257	48.0706	1.18911
NRRL3_01583	24.478	24.3338	20.5736	21.5912	zinc finger domain-containing protein - C2H2-type	NA	24.4059	21.0824	0.863824
NRRL3_01584	726.592	700.078	412.912	408.17	pyruvate dehydrogenase E1 component subunit beta - mitochondrial	GO:0003824|GO:0004739	713.335	410.541	0.575523
NRRL3_01585	44.3685	58.6454	47.8508	46.3277	5'-nucleotidase/apyrase family protein	GO:0009166|GO:0016787	51.507	47.0893	0.914231
NRRL3_01586	113.809	104.187	154.118	161.231	alcohol dehydrogenase domain-containing protein	GO:0016491	108.998	157.674	1.44658
NRRL3_01587	38.3992	37.6713	36.0076	33.6196	glutamyl-tRNA(Gln) amidotransferase subunit A	GO:0006412|GO:0003824	38.0353	34.8136	0.915299
NRRL3_01588	33.8763	34.7969	23.5691	23.0745	SPRY domain-containing protein	GO:0048188|GO:0005515	34.3366	23.3218	0.67921
NRRL3_01589	89.4228	87.0041	52.2483	45.862	bystin family protein	NA	88.2134	49.0551	0.556096
NRRL3_01590	532.949	496.703	469.567	471.002	bZIP transcription factor - major regulator of the unfolded protein response	GO:0003700|GO:0000981	514.826	470.284	0.913482
NRRL3_01591	89.5508	85.4856	95.9921	91.5163	protein involved in the vacuolar protein sorting via the multivesicular body pathway	NA	87.5182	93.7542	1.07125
NRRL3_01592	7.89539	8.02823	7.07691	7.45155	fungal-specific transcription factor	GO:0000981	7.96181	7.26423	0.912384
NRRL3_01593	26.1448	23.5844	58.2061	78.4677	succinyl-CoA:3-ketoacid coenzyme A transferase	GO:0008410	24.8646	68.3369	2.74837
NRRL3_01594	0.459509	0.61141	1.49752	1.82	hypothetical protein	NA	0.535459	1.65876	3.09783
NRRL3_01595	95.7936	91.8536	93.618	93.0724	major facilitator superfamily protein	GO:0022857	93.8236	93.3452	0.994901
NRRL3_01596	1.07426	0.914137	0.434227	0.485052	cytochrome P450-like protein	GO:0004497	0.994198	0.45964	0.462322
NRRL3_01597	0.574401	0.30169	0.164206	0.281742	NADH-cytochrome b5 reductase-like protein	GO:0020037|GO:0016491	0.438046	0.222974	0.509019
NRRL3_01598	2.337	1.93802	2.98674	3.46215	fungal-specific transcription factor	GO:0000981|GO:0003677	2.13751	3.22444	1.5085
NRRL3_01599	3.84879	2.77823	4.29325	4.03221	major facilitator superfamily protein - efflux pump	GO:0022857	3.31351	4.16273	1.25629
NRRL3_01600	4.36091	4.61955	6.30234	6.98521	pyridoxal phosphate phosphatase-related protein	GO:0016791	4.49023	6.64377	1.47961
NRRL3_01601	102.471	90.944	103.021	114.816	hypothetical protein	NA	96.7077	108.919	1.12627
NRRL3_01602	0.581297	0.446225	0.194299	0.0694533	hypothetical protein	NA	0.513761	0.131876	0.256688
NRRL3_01603	0.252924	0.233704	0.18317	0.392851	hypothetical protein	NA	0.243314	0.288011	1.1837
NRRL3_01605	0.661596	0.838382	0.821375	1.17442	hypothetical protein	NA	0.749989	0.997897	1.33055
NRRL3_01606	3.24825	2.84578	3.37616	4.28228	alpha-arabinofuranosidase Abf51A	GO:0046373	3.04701	3.82922	1.25671
NRRL3_01607	72.7462	74.4012	42.8226	39.9991	solute carrier family 35 member SLC35F1/F2/F6-like protein	GO:0016021	73.5737	41.4109	0.562849
NRRL3_01608	0	0.0542845	1.01048	0.418235	hypothetical protein	NA	0.0271423	0.714359	26.3191
NRRL3_01609	0.139857	0	1.0635	0.760308	hypothetical protein	NA	0.0699283	0.911905	13.0406
NRRL3_01610	3.82692	4.99216	24.9435	15.3349	aspartic peptidase-like protein	GO:0004190	4.40954	20.1392	4.56719
NRRL3_01611	1.21335	1.29898	0.818121	0.779845	major facilitator superfamily protein	GO:0022857	1.25617	0.798983	0.636048
NRRL3_01612	96.9008	106.216	7.7268	9.32618	hypothetical protein	NA	101.558	8.52649	0.0839567
NRRL3_01613	3.09032	2.92817	0.671415	0.654547	hypothetical protein	NA	3.00925	0.662981	0.220315
NRRL3_01614	3.24535	3.78301	0.58758	1.06632	AdipoR/haemolysin-III-related protein	GO:0016021	3.51418	0.826952	0.235319
NRRL3_01615	0	0	0	0.0290304	sensitivity to red light reduced SRR1 domain-containing protein	NA	0	0.0145152	#DIV/0!
NRRL3_01616	0.248523	0.196832	0.231407	0.0965041	heterokaryon incompatibility domain-containing protein	NA	0.222678	0.163956	0.736291
NRRL3_01617	0	0	0	0	hypothetical protein	NA	0	0	#DIV/0!
NRRL3_01618	0.182311	0.303222	0.198047	0	3-hydroxyisobutyrate dehydrogenase-related protein	GO:0016491|GO:0051287|GO:0050661	0.242766	0.0990236	0.407897
NRRL3_01619	31.2263	22.7877	0.975382	0.309916	hypothetical protein	NA	27.007	0.642649	0.0237957
NRRL3_01620	4.72568	2.81401	1.52106	1.90299	hypothetical protein	NA	3.76985	1.71203	0.454137
NRRL3_01621	3.78746	3.82628	2.76121	2.99371	hypothetical protein	NA	3.80687	2.87746	0.755859
NRRL3_01622	0.0621227	0.114804	7.06342	4.45469	FAD linked oxidase - N-terminal domain-containing protein	GO:0050660|GO:0016491|GO:0071949	0.0884632	5.75906	65.1011
NRRL3_01623	1.71351	2.27995	6.88724	4.79069	hypothetical protein	NA	1.99673	5.83897	2.92426
NRRL3_01624	10.3367	10.3245	25.2275	25.8048	cytochrome P450	GO:0004497|GO:0005506	10.3306	25.5162	2.46996
NRRL3_01625	16.6046	16.252	27.3909	23.9601	hypothetical protein	NA	16.4283	25.6755	1.56288
NRRL3_01626	8.62897	9.4386	25.8413	28.0736	hypothetical protein	NA	9.03379	26.9574	2.98407
NRRL3_01627	0.317272	0.644957	140.506	126.321	acid protease	GO:0004190	0.481114	133.413	277.301
NRRL3_01628	1.6568	1.36299	0.580585	0.830132	hypothetical protein	GO:0005576	1.5099	0.705359	0.467156
NRRL3_01629	102.799	99.7007	73.8184	76.084	signal peptidase complex catalytic subunit Sec11	GO:0006465|GO:0004252	101.25	74.9512	0.74026
NRRL3_01630	1.40294	1.43593	1.4068	1.67623	glycosyltransferase	NA	1.41943	1.54152	1.08601
NRRL3_01631	9.26031	9.36435	20.5217	30.7807	NAD(P)H-dependent FMN reductase-like protein	GO:0016491	9.31233	25.6512	2.75454
NRRL3_01632	0.032391	0	0.035187	0.0503111	amine oxidase domain-containing protein	GO:0016491	0.0161955	0.042749	2.63956
NRRL3_01633	1.96903	2.83827	13.9748	10.1436	uncharacterized protein	NA	2.40365	12.0592	5.01703
NRRL3_01634	7.83269	9.00427	188.007	198.951	aldehyde dehydrogenase domain-containing protein	GO:0016491	8.41848	193.479	22.9826
NRRL3_01635	0.776585	0.328032	109.028	109.163	alcohol dehydrogenase domain-containing protein	GO:0016491|GO:0008270	0.552309	109.095	197.526
NRRL3_01636	0	0.0258995	0.0507483	0	nucleoside phosphorylase domain-containing protein	GO:0003824|GO:0005515	0.0129498	0.0253742	1.95943
NRRL3_01638	0.490851	0.502395	0.492203	1.05564	von Willebrand factor A domain-containing protein	NA	0.496623	0.773923	1.55837
NRRL3_01639	0	0	0	0.0642683	hypothetical protein	NA	0	0.0321342	#DIV/0!
NRRL3_01640	3.2679	3.9401	13.4417	16.3609	cytochrome P450	GO:0004497	3.604	14.9013	4.13466
NRRL3_01641	5.01475	6.13411	8.5173	6.52184	fungal-specific transcription factor	GO:0000981	5.57443	7.51957	1.34894
NRRL3_01642	0.855552	0.748931	0.440243	0.76935	protoporphyrin uptake protein	GO:0016021	0.802242	0.604797	0.753883
NRRL3_01643	0.0961327	0.106593	0.104431	0	pyridoxal phosphate-dependent decarboxylase family protein	GO:0003824|GO:0016830|GO:0016831	0.101363	0.0522153	0.515133
NRRL3_01644	0.135925	0.129184	0.126563	0.150803	siderophore iron transporter	NA	0.132554	0.138683	1.04623
NRRL3_01645	0.445484	0.553572	0.475593	0.602467	hypothetical protein	NA	0.499528	0.53903	1.07908
NRRL3_01646	490.413	423.674	113.949	109.245	hypothetical protein	NA	457.044	111.597	0.244172
NRRL3_01647	43.1767	38.3845	27.094	25.784	ATP-dependent RNA helicase	GO:0003676	40.7806	26.439	0.648322
NRRL3_01648	3.12934	3.26966	23.6654	13.6471	xylanase Xyn11B	GO:0004553	3.1995	18.6563	5.831
NRRL3_01649	0	0	0	0.0700815	hypothetical protein	NA	0	0.0350408	#DIV/0!
NRRL3_01650	0.102264	0	0	0	hypothetical protein	NA	0.0511321	0	0
NRRL3_01651	0.126676	0.0561839	0.495397	0.295137	major facilitator superfamily - sugar/inositol transporter-like protein	GO:0022857|GO:0016020|GO:0016021	0.09143	0.395267	4.32317
NRRL3_01652	186.696	199.37	528.825	483.229	xylose transporter	GO:0016020|GO:0016021|GO:0022857	193.033	506.027	2.62146
NRRL3_01653	0	0.0258056	0	0.0361488	multicopper oxidase	GO:0005507	0.0129028	0.0180744	1.40082
NRRL3_01654	0	0.0488029	0.0956257	0	UbiA prenyltransferase family protein	GO:0016021	0.0244014	0.0478129	1.95943
NRRL3_01655	0	0	0.530099	0.252649	COMT-type O-methyltransferase family protein	GO:0008171|GO:0008168	0	0.391374	#DIV/0!
NRRL3_01656	0.133912	0.111362	0.254574	0.207997	hypothetical protein	NA	0.122637	0.231286	1.88594
NRRL3_01657	7.81226	7.26433	16.1412	16.6183	protein tyrosine phosphatase domain-containing protein	GO:0016311|GO:0004725	7.53829	16.3798	2.17287
NRRL3_01658	1.68832	1.59973	1.96744	2.13365	nucleoside phosphorylase domain-containing protein	GO:0003824	1.64403	2.05055	1.24727
NRRL3_01659	0.874857	0.918996	1.50059	1.89526	thiopurine S-methyltransferase family protein	GO:0008757	0.896926	1.69792	1.89305
NRRL3_01660	2.585	3.33795	6.22055	5.46363	bZIP transcription factor	NA	2.96147	5.84209	1.9727
NRRL3_01661	0.35701	0.395856	0.484783	1.03973	hypothetical protein	NA	0.376433	0.762256	2.02494
NRRL3_01662	0.460058	0.595137	0.249884	0.535935	uncharacterized protein	NA	0.527597	0.39291	0.744715
NRRL3_01663	0	0	0.0976359	0	short-chain dehydrogenase/reductase family protein	GO:0016491	0	0.0488179	#DIV/0!
NRRL3_01664	4.13497	2.40161	3.63629	6.11677	nuclear transport factor 2 domain-containing protein	NA	3.26829	4.87653	1.49207
NRRL3_01664a1	1.80892	0.911702	6.07381	6.51335	hypothetical protein	NA	1.36031	6.29358	4.62658
NRRL3_01665	11.5779	13.1371	36.1185	38.9551	glycosyltransferase family 25 protein	NA	12.3575	37.5368	3.03756
NRRL3_01666	3.65166	4.48566	6.14475	5.39387	arrestin domain-containing protein	NA	4.06866	5.76931	1.41799
NRRL3_01667	3.71648	3.07572	3.96414	4.39218	ubiquitin-conjugating enzyme E2 domain-containing protein	GO:0003950	3.3961	4.17816	1.23028
NRRL3_01668	4.53059	3.95796	4.92165	6.07748	hypothetical protein	NA	4.24427	5.49957	1.29576
NRRL3_01669	1.08365	1.40182	0.924932	0.86162	ankyrin repeat domain-containing protein	GO:0005515	1.24273	0.893276	0.718799
NRRL3_01670	16.7329	15.2234	13.4316	11.2987	non-structural maintenance of chromosomes element 1-like protein	GO:0006281	15.9782	12.3652	0.773881
NRRL3_01671	124.867	125.536	131.656	124.218	splicing factor U2af 23kDa subunit	GO:0000398|GO:0046872|GO:0003676	125.201	127.937	1.02185
NRRL3_01672	8.9788	10.6122	11.2544	11.9539	FAD-dependent oxidoreductase domain-containing protein	GO:0016491	9.7955	11.6042	1.18464
NRRL3_01673	114.429	109.95	123.015	131.935	short-chain dehydrogenase/reductase family protein	GO:0016491	112.189	127.475	1.13625
NRRL3_01674	53.6339	50.8247	63.113	64.1644	negative cofactor 2 complex subunit beta	GO:0000122|GO:0046982	52.2293	63.6387	1.21845
NRRL3_01674a1	0	0.0648163	0.0317507	0.158893	amino acid transporter - transmembrane domain-containing protein	NA	0.0324082	0.0953216	2.94129
NRRL3_01675	19.1518	18.0191	27.3829	29.616	fungal-specific transcription factor	GO:0000981	18.5854	28.4995	1.53343
NRRL3_01676	3.30966	1.71651	3.07344	3.77261	hypothetical protein	NA	2.51309	3.42303	1.36208
NRRL3_01677	6.78174	7.27108	6.08853	5.13625	phospholipase/carboxylesterase/thioesterase domain-containing protein	GO:0016787	7.02641	5.61239	0.798757
NRRL3_01678	56.4747	53.8418	47.4362	47.7101	zinc finger - C2H2-type and DNA breaking-rejoining enzyme - catalytic core domain-containing protein	GO:0003677	55.1582	47.5732	0.862486
NRRL3_01679	15.18	13.5063	91.1226	73.1353	BTB/POZ domain-containing protein	GO:0005515	14.3431	82.1289	5.72601
NRRL3_01680	5.35577	5.23989	14.2029	12.1724	hypothetical protein	NA	5.29783	13.1877	2.48925
NRRL3_01681	50.7073	47.003	81.5892	93.0957	Skp1/BTB/POZ domain-containing protein	NA	48.8551	87.3424	1.78778
NRRL3_01682	10.309	7.62048	11.9213	15.7541	MADS-box transcription factor	GO:0003677	8.96473	13.8377	1.54357
NRRL3_01683	0.40518	0.359415	0.264093	0.818145	hypothetical protein	NA	0.382298	0.541119	1.41544
NRRL3_01684	0.403239	0.149039	0.876092	0.835103	MADS-box transcription factor	GO:0003677	0.276139	0.855598	3.09843
NRRL3_01685	46.2885	46.3	42.1207	37.6031	hypothetical protein	NA	46.2942	39.8619	0.861055
NRRL3_01686	9.97644	9.92325	14.9814	15.8376	MADS-box transcription factor	GO:0003677	9.94985	15.4095	1.54872
NRRL3_01687	3.01118	2.63059	6.34395	5.4566	homeobox-like domain-containing protein	NA	2.82089	5.90028	2.09164
NRRL3_01687a1	7.99929	7.42159	11.1726	12.8052	hypothetical protein	NA	7.71044	11.9889	1.55489
NRRL3_01688	22.3193	21.5765	34.6211	32.684	nucleoside phosphorylase domain-containing protein	GO:0003824	21.9479	33.6525	1.53329
NRRL3_01689	0.266829	0.147931	0.144931	0.310837	KAP family P-loop domain-containing protein	NA	0.20738	0.227884	1.09887
NRRL3_01690	0.0998384	0.184503	0.361521	0.051691	WD repeat-containing protein	GO:0005515	0.142171	0.206606	1.45322
NRRL3_01691	11.4493	11.5853	25.379	23.6608	kinesin light chain-like protein	GO:0005515|GO:0005871|GO:0003824|GO:0043531	11.5173	24.5199	2.12896
NRRL3_01692	9.36812	9.30825	6.67437	6.94477	hypothetical protein	NA	9.33819	6.80957	0.729217
NRRL3_01693	1.72887	1.82271	2.80176	4.07205	hypothetical protein	NA	1.77579	3.43691	1.93542
NRRL3_01694	0.135325	0.0375124	4.44692	2.70622	fungal-specific transcription factor	GO:0000981	0.0864186	3.57657	41.3866
NRRL3_01695	0.481868	0.26715	17.4487	15.5305	hypothetical protein	NA	0.374509	16.4896	44.0299
NRRL3_01696	14.7811	17.4226	25.6728	23.6494	zinc finger domain-containing protein - C2H2-type	NA	16.1019	24.6611	1.53157
NRRL3_01697	410.396	388.407	366.731	361.386	hypothetical protein	NA	399.401	364.059	0.911511
NRRL3_01698	134.515	130.816	126.595	120.327	hypothetical protein	NA	132.666	123.461	0.930617
NRRL3_01699	28.1796	20.3711	109.093	132.918	hypothetical protein	NA	24.2753	121.006	4.98471
NRRL3_01700	104.607	98.3188	156.177	154.065	protein kinase domain-containing protein	GO:0004672	101.463	155.121	1.52885
NRRL3_01701	60.9236	61.7731	66.5172	73.431	chromo domain-containing protein	NA	61.3483	69.9741	1.1406
NRRL3_01702	0.847056	0.680128	1.68169	1.45179	major facilitator superfamily domain-containing protein	NA	0.763592	1.56674	2.0518
NRRL3_01703	0	0	0.0630907	0	flavin reductase domain-containing protein	GO:0010181	0	0.0315454	#DIV/0!
NRRL3_01704	0.283422	0.251409	0.246309	0.352177	short-chain dehydrogenase/reductase family protein	GO:0016491	0.267415	0.299243	1.11902
NRRL3_01705	8.13297	7.89068	9.14421	9.63224	alcohol dehydrogenase domain-containing protein	GO:0016491	8.01183	9.38823	1.1718
NRRL3_01706	23.3801	22.3712	18.6853	19.7161	fungal-specific transcription factor	GO:0003677	22.8757	19.2007	0.839351
NRRL3_01707	5.18554	6.18298	3.47249	2.42735	metallo-beta-lactamase domain-containing protein	NA	5.68426	2.94992	0.518962
NRRL3_01708	7.03339	8.62835	2.35717	2.4987	3-beta hydroxysteroid dehydrogenase/isomerase domain-containing protein	GO:0003854	7.83087	2.42794	0.310047
NRRL3_01709	0	0.076348	0	0	hypothetical protein	NA	0.038174	0	0
NRRL3_01710	0.749957	0.458792	1.12371	1.00419	major facilitator superfamily protein	GO:0022857	0.604375	1.06395	1.76042
NRRL3_01711	6.95665	7.68092	3.07409	2.63266	major facilitator superfamily protein	GO:0022857	7.31879	2.85337	0.38987
NRRL3_01712	13.2151	14.4452	7.7379	6.76931	hypothetical protein	NA	13.8302	7.2536	0.524476
NRRL3_01713	81.1736	69.2497	34.7772	27.4036	flavin reductase domain-containing protein	GO:0010181	75.2116	31.0904	0.413372
NRRL3_01714	2.54824	1.49586	1.13985	0.814888	YciI-related domain-containing protein	NA	2.02205	0.977367	0.483354
NRRL3_01715	1.15971	1.31062	5.45109	5.12678	D-lactate dehydrogenase	GO:0003824|GO:0050660|GO:0071949|GO:0016491	1.23516	5.28894	4.28197
NRRL3_01716	2.91259	2.33861	3.4913	3.11996	N-acetylneuraminate lyase-like protein	GO:0016829|GO:0003824	2.6256	3.30563	1.259
NRRL3_01717	0.507497	0.606004	1.31465	1.1824	aldehyde dehydrogenase domain-containing protein	GO:0016491	0.556751	1.24852	2.24251
NRRL3_01719	1.21664	0.899348	0.748939	0.346451	NADPH dehydrogenase	GO:0010181|GO:0003824	1.05799	0.547695	0.517673
NRRL3_01720	0.154769	0.122578	0.168128	0.317662	hydantoinase B/oxoprolinase family protein	GO:0003824|GO:0016787	0.138673	0.242895	1.75156
NRRL3_01721	179.047	148.494	145.518	155.112	alcohol acetyltransferase/N-acetyltransferase family protein	NA	163.771	150.315	0.917837
NRRL3_01722	51.7395	40.644	85.9945	94.3657	alpha/beta hydrolase fold-3 domain-containing protein	GO:0016787	46.1917	90.1801	1.9523
NRRL3_01723	0.138135	0.306332	1.05041	1.07279	hypothetical protein	NA	0.222234	1.0616	4.77695
NRRL3_01724	0.995187	0.572172	16.3765	15.887	alpha/beta hydrolase fold-1 domain-containing protein	NA	0.783679	16.1318	20.5846
NRRL3_01725	6.46143	5.58831	2.55497	2.08752	chromate transporter-like protein	GO:0015109	6.02487	2.32125	0.385278
NRRL3_01726	14.3294	15.0276	9.81517	8.44229	histidine phosphatase superfamily protein - clade 1	NA	14.6785	9.12873	0.621912
NRRL3_01727	27.4316	26.9909	32.3937	39.1025	prolyl oligopeptidase catalytic domain-containing protein	GO:0006508	27.2112	35.7481	1.31373
NRRL3_01728	0	0	0	0	hypothetical protein	NA	0	0	#DIV/0!
NRRL3_01729	0	0	0.533725	0.476957	haemerythrin-like protein	NA	0	0.505341	#DIV/0!
NRRL3_01730	5.53455	4.97789	10.4247	9.42662	major facilitator superfamily protein	GO:0022857	5.25622	9.92567	1.88837
NRRL3_01731	0.0475069	0.184366	0.0516075	0.0737896	beta-glucuronidase	GO:0004553	0.115937	0.0626985	0.5408
NRRL3_01732	0.0613306	0	0	0	major facilitator superfamily protein	GO:0022857	0.0306653	0	0
NRRL3_01733	0.318919	0.136008	0	0.0762089	squalene hopene cyclase-like protein	GO:0016866|GO:0000250	0.227464	0.0381044	0.167519
NRRL3_01734	2.91684	2.53113	0	0.196981	trimeric LpxA-like protein	NA	2.72399	0.0984903	0.0361567
NRRL3_01735	82.5828	72.1077	0.802784	1.14784	hypothetical protein	NA	77.3453	0.975311	0.0126098
NRRL3_01736	0.0559775	0.0620685	0.729713	0.825992	fasciclin domain-containing protein	NA	0.059023	0.777852	13.1788
NRRL3_01737	0.242858	0.192345	0.979905	0.646657	alpha-galactosidase	GO:0004553|GO:0003824	0.217601	0.813281	3.73748
NRRL3_01738	0.606194	1.26523	3.02144	3.03239	fungal-specific transcription factor	GO:0000981|GO:0003677	0.935712	3.02691	3.23488
NRRL3_01739	0.303338	0.369979	2.50436	4.05194	glycoside hydrolase family 88 protein	GO:0005975	0.336658	3.27815	9.73733
NRRL3_01740	0.105509	0.0584946	0.916928	0.921827	major facilitator superfamily protein	GO:0022857	0.0820017	0.919378	11.2117
NRRL3_01741	0.236997	0.150163	0.882699	1.52504	alginate lyase domain-containing protein	NA	0.19358	1.20387	6.21898
NRRL3_01742	0.0543511	0.060265	0.23617	0.0844202	polysaccharide lyase-like protein	NA	0.0573081	0.160295	2.79708
NRRL3_01743	16.6955	17.4492	7.46289	6.63811	hypothetical protein	NA	17.0723	7.0505	0.412978
NRRL3_01744	30.5439	24.318	17.8903	17.5929	ankyrin repeat domain-containing protein	GO:0005515	27.431	17.7416	0.646772
NRRL3_01745	80.5704	82.3454	81.517	83.8531	actin family protein	NA	81.4579	82.685	1.01506
NRRL3_01746	141.962	145.397	190.275	191.559	YjgF/YER057c/translation inhibitor UK114 family protein	NA	143.679	190.917	1.32877
NRRL3_01747	0.637699	0.282835	9.9755	5.54679	hypothetical protein	NA	0.460267	7.76115	16.8623
NRRL3_01748	4.41219	4.23997	4.1939	3.45515	hypothetical protein	NA	4.32608	3.82453	0.884063
NRRL3_01749	58.2904	59.1416	43.0395	42.6733	FAD linked oxidase - N-terminal domain-containing protein	GO:0016491|GO:0071949|GO:0050660	58.716	42.8564	0.729893
NRRL3_01750	0.0611635	0.0678187	0.365436	0.261254	nucleoside phosphorylase domain-containing protein	GO:0003824	0.0644911	0.313345	4.85874
NRRL3_01751	0.107146	0.0594021	0.213389	0.152554	hypothetical protein	NA	0.0832738	0.182972	2.19723
NRRL3_01752	397.146	380.247	254.845	272.522	hypothetical protein	NA	388.697	263.684	0.678379
NRRL3_01753	0.372564	0.963907	0.843173	0.747464	major facilitator superfamily protein	GO:0022857	0.668236	0.795318	1.19018
NRRL3_01754	0	0	0	0	fructosamine/ketosamine-3-kinase family protein	NA	0	0	#DIV/0!
NRRL3_01755	47.4539	44.2715	46.3618	44.4499	DNA/RNA-binding protein Kin17 domain-containing protein	NA	45.8627	45.4058	0.990039
NRRL3_01756	3.55411	3.62971	4.72451	4.14029	pyrroline-5-carboxylate reductase	GO:0004735	3.59191	4.4324	1.23399
NRRL3_01757	0.628935	0.564538	1.00857	1.11644	proline oxidase-like protein	GO:0004657	0.596736	1.0625	1.78053
NRRL3_01758	3.26297	3.49326	6.11142	6.90321	hypothetical protein	NA	3.37811	6.50731	1.92631
NRRL3_01759	67.8823	73.1197	79.8397	84.2524	trehalase	GO:0005975|GO:0003824	70.501	82.046	1.16376
NRRL3_01760	1.97875	3.11999	9.64339	9.40369	catalase	GO:0004096|GO:0020037	2.54937	9.52354	3.73565
NRRL3_01761	1.8834	1.61952	2.58877	3.10447	quercetin 2 -3-dioxygenase	NA	1.75146	2.84662	1.62529
NRRL3_01762	0.0610803	0.237043	0.398115	0.355771	sensitivity to red light reduced SRR1 domain-containing protein	NA	0.149061	0.376943	2.52878
NRRL3_01763	0.0524462	0.159921	0.142433	0.0814616	thiamine pyrophosphate enzyme domain-containing protein	NA	0.106183	0.111947	1.05428
NRRL3_01764	1.62909	1.70214	1.93987	0.754245	major facilitator superfamily protein	GO:0022857	1.66562	1.34706	0.808746
NRRL3_01766	246.896	443.85	5.41879	5.33082	zinc-regulated transporter	GO:0016020|GO:0005385	345.373	5.37481	0.0155623
NRRL3_01767	70.8149	69.8535	75.6212	106.828	hypothetical protein	NA	70.3342	91.2244	1.29701
NRRL3_01768	21.606	17.2624	3.74787	4.78941	ketoreductase	GO:0003824	19.4342	4.26864	0.219645
NRRL3_01769	2.70789	1.94902	3.61253	2.73021	hypothetical protein	NA	2.32845	3.17137	1.36201
NRRL3_01770	8.04651	9.29125	21.0388	26.9357	hypothetical protein	NA	8.66888	23.9873	2.76706
NRRL3_01771	0.955756	1.05975	5.53736	5.44323	hypothetical protein	NA	1.00775	5.4903	5.44805
NRRL3_01772	0	0	0	0	hypothetical protein	NA	0	0	#DIV/0!
NRRL3_01773	0	0	0	0	hypothetical protein	NA	0	0	#DIV/0!
NRRL3_01774	4.30855	7.37247	11.4411	13.9627	cysteine aminopeptidase	GO:0006508	5.84051	12.7019	2.1748
NRRL3_01775	24.0214	24.1413	8.60057	9.01334	EF-hand domain-containing protein	GO:0005509	24.0814	8.80695	0.365717
NRRL3_01776	7.48233	14.1749	1.79719	2.02944	aorsin	GO:0008236|GO:0004252|GO:0006508	10.8286	1.91332	0.176691
NRRL3_01777	0	0	0	0	chymotrypsin inhibitor	NA	0	0	#DIV/0!
NRRL3_01778	0.116709	0.43136	2.02853	2.38681	hypothetical protein	NA	0.274034	2.20767	8.05617
NRRL3_01779	0.112856	0.0500542	0.0490388	0	bicarbonate transporter family protein	GO:0005452|GO:0006820	0.081455	0.0245194	0.301018
NRRL3_01780	1.02685	0.956411	0.825461	1.26001	SET domain-containing protein	GO:0005515	0.991632	1.04273	1.05153
NRRL3_01781	24.0848	24.4889	23.1287	28.3563	major facilitator superfamily protein	GO:0022857	24.2868	25.7425	1.05994
NRRL3_01782	19.553	27.9338	4.99783	4.12048	catalase CatR	GO:0020037|GO:0004096	23.7434	4.55915	0.192018
NRRL3_01783	77.0396	93.273	410.564	462.087	catalase-peroxidase	GO:0004601|GO:0004096	85.1563	436.325	5.12382
NRRL3_01784	0.964459	0.620943	1.55466	1.23225	flavin amine oxidase-like protein	GO:0016491	0.792701	1.39346	1.75786
NRRL3_01785	0.445125	0.258531	1.08222	2.17292	heterokaryon incompatibility domain-containing protein	NA	0.351828	1.62757	4.62605
NRRL3_01786	0.0683318	0	0.037115	0.0530678	hypothetical protein	NA	0.0341659	0.0450914	1.31978
NRRL3_01787	0.0634544	0.0527692	0.155096	0.0985599	xyloglucanase Xeg74C	GO:0005576|GO:0005515	0.0581118	0.126828	2.18248
NRRL3_01788	0.856187	0.330208	0.283071	0.346921	alpha-hydroxy acid dehydrogenase family protein - FMN-dependent	GO:0003824|GO:0016491|GO:0010181	0.593198	0.314996	0.531014
NRRL3_01789	0.0722931	0.213758	0	0.0374295	major facilitator superfamily protein	GO:0016021|GO:0022857	0.143026	0.0187147	0.130849
NRRL3_01790	0.0605584	0	0.131571	0	beta-hexosaminidase-like protein	GO:0004553|GO:0004563	0.0302792	0.0657857	2.17263
NRRL3_01791	0	0	0	0	hypothetical protein	NA	0	0	#DIV/0!
NRRL3_01792	85.4022	83.5527	56.9628	51.8398	amino acid/polyamine transporter I family protein	GO:0016020	84.4775	54.4013	0.643974
NRRL3_01793	1.91189	0.706641	3.30769	3.02462	hypothetical protein	NA	1.30927	3.16615	2.41827
NRRL3_01794	116.841	124.274	143.169	166.203	magnesium transporter CorA/zinc transporter ZntB family protein	GO:0015095|GO:0016020	120.558	154.686	1.28308
NRRL3_01795	38.8192	41.5646	61.1626	76.29	hypothetical protein	NA	40.1919	68.7263	1.70995
NRRL3_01796	28.8488	32.6468	29.3436	22.4465	2 -5-diamino-6-ribosylamino-4(3H)-pyrimidinone 5'-phosphate reductase	GO:0008703	30.7478	25.8951	0.842176
NRRL3_01797	0.63494	0.455548	0.85204	0.23205	hypothetical protein	NA	0.545244	0.542045	0.994133
NRRL3_01798	0	0	0	0	leucine-rich repeat domain-containing protein	NA	0	0	#DIV/0!
NRRL3_01799	23.4063	10.6365	56.6889	83.141	hypothetical protein	NA	17.0214	69.9149	4.10747
NRRL3_01800	16.639	16.3899	24.2709	22.7764	aromatic-L-amino-acid decarboxylase family protein	GO:0016830|GO:0003824|GO:0016831|GO:0006520	16.5145	23.5236	1.42443
NRRL3_01801	0.0233458	0.0258861	0	0	hypothetical protein	NA	0.0246159	0	0
NRRL3_01802	0.0246535	0	0.160689	0.0765855	hypothetical protein	NA	0.0123267	0.118637	9.62438
NRRL3_01803	9.17476	8.49402	21.0946	27.8094	uncharacterized protein	NA	8.83439	24.452	2.76782
NRRL3_01804	0.0218329	0.0363129	1.45863	0.839317	polyketide synthase	GO:0016740|GO:0016746|GO:0016491	0.0290729	1.14897	39.5203
NRRL3_01805	0	0	4.29264	2.44372	fatty acyl-CoA reductase-like protein	GO:0080019	0	3.36818	#DIV/0!
NRRL3_01806	0.083137	0.184366	1.62564	1.22675	hypothetical protein	NA	0.133752	1.42619	10.663
NRRL3_01807	0.868916	0.788288	1.97365	1.37008	chloramphenicol acetyltransferase-like domain-containing protein	NA	0.828602	1.67187	2.01769
NRRL3_01808	1.57232	0.986403	0.831547	1.59064	fungal-specific transcription factor	GO:0000981	1.27936	1.21109	0.946638
NRRL3_01809	0.0571898	0.095119	0.403821	0.111037	major facilitator superfamily protein	GO:0022857	0.0761544	0.257429	3.38035
NRRL3_01810	0	0.0236817	0.0464026	0.149282	metallopeptidase - extracellular	GO:0004222	0.0118408	0.0978421	8.2631
NRRL3_01811	14.3236	15.294	33.4973	34.4536	OHCU decarboxylase - involved in purine utilization	NA	14.8088	33.9754	2.29427
NRRL3_01812	33.0844	32.2139	38.1232	37.4186	ADF-H/gelsolin-like domain-containing protein	NA	32.6491	37.7709	1.15687
NRRL3_01813	44.9282	45.833	40.7772	36.8321	pseudouridine synthase II-like protein	GO:0001522|GO:0006396	45.3806	38.8046	0.855093
NRRL3_01814	60.6216	56.664	50.4924	51.9903	hypothetical protein	NA	58.6428	51.2414	0.873788
NRRL3_01815	114.093	108.555	95.108	82.9529	rRNA-processing protein Ebp2	NA	111.324	89.0305	0.799742
NRRL3_01816	2.47493	2.29749	1.43806	2.41377	heterokaryon incompatibility domain-containing protein	NA	2.38621	1.92592	0.807104
NRRL3_01817	0.271785	0.410943	2.14724	2.20668	major facilitator superfamily protein	NA	0.341364	2.17696	6.37723
NRRL3_01818	21.6104	21.5254	20.4099	21.7616	fungal-specific transcription factor	GO:0000981	21.5679	21.0858	0.977645
NRRL3_01819	35.0398	33.2465	59.3214	58.3335	major facilitator superfamily protein	GO:0022857	34.1431	58.8274	1.72296
NRRL3_01820	50.4819	49.4612	47.057	52.15	glutamine amidotransferase domain-containing protein	NA	49.9715	49.6035	0.992635
NRRL3_01821	25.576	22.6268	30.296	21.342	repressor of the phospholipid biosynthetic genes Opi10-like protein	NA	24.1014	25.819	1.07126
NRRL3_01822	55.705	57.7705	54.0988	51.3542	NUDIX hydrolase domain-containing protein	NA	56.7378	52.7265	0.929302
NRRL3_01823	146.988	145.29	117.82	115.34	RNA polymerase Rpb8-like protein	GO:0006351	146.139	116.58	0.797734
NRRL3_01824	32.2978	31.6341	29.8228	28.6226	elongator complex protein 4-like protein	GO:0002098	31.966	29.2227	0.914183
NRRL3_01825	37.0529	42.1075	31.0653	34.0297	hypothetical protein	NA	39.5802	32.5475	0.822317
NRRL3_01826	40.2822	37.9343	24.3334	22.8417	tRNA-splicing endonuclease subunit Sen34-like protein	GO:0000213|GO:0006388|GO:0003676	39.1082	23.5876	0.603135
NRRL3_01827	11.591	11.7864	9.95038	9.79222	ribonuclease P subunit p29-like protein	GO:0000172|GO:0001682|GO:0003723	11.6887	9.8713	0.844514
NRRL3_01828	5.67118	4.97036	12.469	14.69	oxoglutarate/iron-dependent dioxygenase domain-containing protein	NA	5.32077	13.5795	2.55216
NRRL3_01829	1.57941	1.30519	9.48513	8.28534	AAA-type ATPase family protein	GO:0005524	1.4423	8.88524	6.16047
NRRL3_01830	0.855124	0.993321	3.11857	2.8936	hypothetical protein	NA	0.924222	3.00609	3.25256
NRRL3_01831	0.0554247	0	0	0	ribonuclease H domain-containing protein	GO:0003676	0.0277123	0	0
NRRL3_01832	20.9785	21.9924	44.6256	46.8923	plasma-membrane associated VapA-VipC-VapB methyltransferase complex component	NA	21.4854	45.7589	2.12976
NRRL3_01833	73.8035	80.2417	70.4066	72.0102	glia maturation factor family protein	GO:0003779|GO:0034316	77.0226	71.2084	0.924514
NRRL3_01834	65.3707	70.8911	74.614	75.4229	molybdenum cofactor biosynthesis MoaB/Mog domain-containing protein	NA	68.1309	75.0184	1.10109
NRRL3_01835	238.045	241.584	177.223	179.75	Ras family GTPase protein	GO:0005525|GO:0003924	239.814	178.486	0.744268
NRRL3_01836	0.020033	0.0222128	0	0	taurine dioxygenase TauD/TfdA domain-containing protein	GO:0016491	0.0211229	0	0
NRRL3_01837	231.385	245.794	267.491	290.488	NADP-dependent 3-hydroxy acid dehydrogenase	GO:0016491	238.59	278.989	1.16933
NRRL3_01838	2.25174	0.936281	1.37593	1.53015	hypothetical protein	NA	1.59401	1.45304	0.911564
NRRL3_01840	3.56001	2.41035	3.01171	2.91158	hypothetical protein	NA	2.98518	2.96164	0.992115
NRRL3_01841	27.9031	28.2054	72.4774	71.4564	transcription factor SreA	GO:0006355|GO:0003700	28.0542	71.9669	2.56528
NRRL3_01842	346.194	336.029	245.088	254.418	golgi apparatus membrane protein Tvp15-like protein	NA	341.112	249.753	0.732173
NRRL3_01843	2.13001	1.40798	1.29042	1.39971	DNA glycosylase domain-containing protein	GO:0003824	1.76899	1.34507	0.760358
NRRL3_01844	89.4539	86.7798	127.692	143.535	D-amino-acid oxidase	GO:0016491|GO:0003884	88.1169	135.614	1.53902
NRRL3_01845	26.7637	25.4319	26.3228	22.6626	OTU domain-containing protein	NA	26.0978	24.4927	0.938497
NRRL3_01846	106.845	100.502	84.7489	72.8294	MHYT domain-containing protein	NA	103.673	78.7891	0.759976
NRRL3_01847	1444.84	1461.96	923.951	982.859	thioredoxin	GO:0006662	1453.4	953.405	0.655983
NRRL3_01848	51.4492	51.4818	36.1954	35.0547	hypothetical protein	NA	51.4655	35.625	0.692211
NRRL3_01849	2.40235	1.33188	1.79418	2.44875	hypothetical protein	NA	1.86712	2.12147	1.13623
NRRL3_01851	0	0	0.149599	0.320849	hypothetical protein	NA	0	0.235224	#DIV/0!
NRRL3_01852	89.9317	87.715	66.7367	61.4115	AP-1 complex subunit gamma-1	GO:0006886|GO:0005794	88.8233	64.0741	0.721366
NRRL3_01853	156.96	157.682	190.521	201.546	CCAAT-binding protein HapC	GO:0005634|GO:0046982|GO:0001228	157.321	196.033	1.24607
NRRL3_01854	11.3165	12.9798	27.5108	30.0793	acetamidase regulatory protein	GO:0000981|GO:0003677	12.1482	28.795	2.37032
NRRL3_01855	68.115	74.4538	12.4626	8.26554	COMT-type O-methyltransferase family protein	GO:0008171|GO:0008168	71.2844	10.364	0.14539
NRRL3_01856	26.0824	26.4504	12.3351	11.5578	hypothetical protein	NA	26.2664	11.9465	0.454818
NRRL3_01857	12.9137	11.4972	10.3975	8.67215	deoxyribonuclease TatD-like protein	GO:0016788	12.2054	9.53481	0.781195
NRRL3_01858	5.50758	7.23181	10.667	12.7475	hypothetical protein	NA	6.36969	11.7072	1.83796
NRRL3_01859	87.0202	79.0606	74.6708	76.1205	alpha/beta hydrolase fold-1 domain-containing protein	NA	83.0404	75.3957	0.907939
NRRL3_01860	27.2904	26.4417	38.0714	36.2402	sporulation/nuclear morphology SPO7-like protein	GO:0019888	26.8661	37.1558	1.383
NRRL3_01861	55.4376	53.0524	48.7375	42.3311	DNA replication licensing factor Mcm3	GO:0003677	54.245	45.5343	0.83942
NRRL3_01862	0.76995	0.985071	2.76659	3.77174	carbohydrate-binding module family 50 protein	NA	0.87751	3.26916	3.7255
NRRL3_01863	0.0488243	0.216548	0.0530387	0.0758359	tannase	NA	0.132686	0.0644373	0.485637
NRRL3_01864	0.256049	0.0946367	0.556302	0.397706	mitochondrial ATPase BCS1 domain-containing protein	NA	0.175343	0.477004	2.7204
NRRL3_01865	108.53	85.3813	26.3574	21.4948	hypothetical protein	NA	96.9557	23.9261	0.246774
NRRL3_01866	33.8783	34.9144	23.2933	22.3828	pentatricopeptide repeat-containing protein	GO:0005515	34.3964	22.8381	0.663967
NRRL3_01867	95.5633	97.2315	83.0791	77.7905	signal recognition particle subunit Srp68-like protein	GO:0005047|GO:0003723	96.3974	80.4348	0.834408
NRRL3_01868	22.4594	28.0748	35.9081	27.4675	cytochrome P450	GO:0005506|GO:0004497	25.2671	31.6878	1.25411
NRRL3_01869	62.0466	64.2663	88.5916	81.8018	rhodanese-like domain-containing protein	NA	63.1565	85.1967	1.34898
NRRL3_01870	256.562	240.533	137.837	130.274	eukaryotic translation initiation factor 2B	GO:0005525|GO:0003924	248.548	134.056	0.539357
NRRL3_01871	26.3309	24.8098	20.7776	20.2346	thermotolerance protein	GO:0006281|GO:0003676|GO:0005515	25.5704	20.5061	0.801947
NRRL3_01872	36.2707	29.2688	23.7767	24.3854	Rab-GTPase-TBC domain-containing protein	NA	32.7697	24.0811	0.734857
NRRL3_01873	50.7249	56.5156	66.1772	65.3294	Yip1 domain-containing protein	GO:0005794|GO:0016020	53.6202	65.7533	1.22628
NRRL3_01874.1	1707.21	1856.58	1732.52	1635.83	ubiquitin-60S ribosomal protein L40	GO:0003735|GO:0005515	1781.9	1684.18	0.945159
NRRL3_01875	22.017	21.4564	20.5774	21.6908	RNA polymerase I transcription initiation factor TAF1B/Rrn7-like protein	GO:0001164	21.7367	21.1341	0.972277
NRRL3_01876	2742.03	2545.53	1890.13	1783.87	eukaryotic translation initiation factor 5A	GO:0003723	2643.78	1837	0.694837
NRRL3_01877	46.1663	45.8602	41.2442	37.8926	vacuolar protein sorting-associated protein 52-like protein	NA	46.0132	39.5684	0.859935
NRRL3_01878	41.7809	41.3492	51.083	54.7669	FAD-dependent oxidoreductase domain-containing protein	GO:0016491	41.5651	52.925	1.2733
NRRL3_01879	1.26139	1.20792	7.59877	7.12451	hypothetical protein	NA	1.23465	7.36164	5.96251
NRRL3_01880	3.06562	2.64576	6.43732	6.89702	fungal-specific transcription factor	GO:0003677	2.85569	6.66717	2.33469
NRRL3_01881	3.03202	2.26606	4.30369	4.75499	nucleoside phosphorylase domain-containing protein	NA	2.64904	4.52934	1.70981
NRRL3_01882	1.29064	1.01017	2.25427	4.20588	homogentisate 1 -2-dioxygenase	GO:0004411	1.1504	3.23007	2.80777
NRRL3_01883	6.16744	6.73439	19.8954	25.4806	fumarate lyase family protein	GO:0003824	6.45092	22.688	3.51701
NRRL3_01884	0	0.173446	0.849636	0.364448	peptidase M49 family protein	NA	0.0867229	0.607042	6.9998
NRRL3_01885	0.122661	0.136008	2.53173	1.52418	hypothetical protein	NA	0.129335	2.02795	15.6799
NRRL3_01886	65.4163	60.3546	733.801	684.249	succinyl-CoA:3-ketoacid coenzyme A transferase	GO:0008410	62.8854	709.025	11.2749
NRRL3_01887	0	0	0.353399	0	hypothetical protein	NA	0	0.1767	#DIV/0!
NRRL3_01888	4.33148	3.1018	3.48001	2.94342	fungal-specific transcription factor	GO:0000981	3.71664	3.21172	0.864145
NRRL3_01889	1.06328	0.91698	1.79676	1.19277	tartrate dehydrogenase-like protein	GO:0016616	0.990129	1.49476	1.50966
NRRL3_01890	11.2882	11.8763	14.966	13.8535	fungal-specific transcription factor	GO:0003677	11.5823	14.4097	1.24412
NRRL3_01891	226.488	217.355	119.71	119.649	polyadenylate-binding protein - cytoplasmic and nuclear	GO:0003723|GO:0003676	221.922	119.679	0.539286
NRRL3_01892	31.6271	30.0454	26.8972	25.0276	HECT domain-containing protein	GO:0000209|GO:0004842|GO:0005515	30.8363	25.9624	0.841944
NRRL3_01893	115.163	111.307	127.022	126.613	54S ribosomal protein mL41	NA	113.235	126.818	1.11995
NRRL3_01894	45.5502	44.3214	24.9354	20.7803	small-subunit processome Utp14-like protein	GO:0006364	44.9358	22.8579	0.508678
NRRL3_01895	17.2291	16.9049	16.7147	17.4655	laminarinase	GO:0052861	17.067	17.0901	1.00136
NRRL3_01896	50.7538	50.8446	92.5872	105.536	vacuolar calcium ion transporter	GO:0006812|GO:0016021|GO:0006816	50.7992	99.0615	1.95006
NRRL3_01897	147.683	151.501	160.696	160.739	37S ribosomal protein uS7m	GO:0006412	149.592	160.717	1.07437
NRRL3_01898	38.4872	40.2669	37.529	37.2871	low-affinity phosphate transporter	GO:0016020	39.3771	37.408	0.949996
NRRL3_01899	39.6715	36.6568	17.1238	17.7119	hypothetical protein	NA	38.1642	17.4178	0.456393
NRRL3_01900	45.179	39.8231	32.1257	38.3521	hypothetical protein	NA	42.5011	35.2389	0.82913
NRRL3_01901	36.0912	39.4177	33.3219	34.2345	uncharacterized protein	NA	37.7545	33.7782	0.894681
NRRL3_01902	4890.76	5027.16	3744.27	3366.46	40S ribosomal protein eS8	GO:0003735	4958.96	3555.37	0.716958
NRRL3_01903	16.4437	17.5094	13.421	13.4124	calcineurin-like phosphoesterase domain-containing protein	GO:0016787	16.9766	13.4167	0.790306
NRRL3_01904	26.8261	28.1461	19.9116	20.153	dedicator of cytokinesis Dock1-like protein	GO:0005515|GO:0005085	27.4861	20.0323	0.728814
NRRL3_01905	24.7786	23.8732	16.9717	16.5514	exocyst complex component Sec3 domain-containing protein	GO:0000145	24.3259	16.7615	0.68904
NRRL3_01906	1.26325	1.56233	1.31951	1.3584	amino acid/polyamine transporter I family protein	GO:0016020	1.41279	1.33895	0.947739
NRRL3_01907	10.9127	6.63719	3.90153	5.86457	short-chain dehydrogenase/reductase family protein	GO:0016491	8.77494	4.88305	0.556476
NRRL3_01908	5.45736	5.70085	5.30438	4.88519	fungal-specific transcription factor	NA	5.57911	5.09479	0.913191
NRRL3_01909	97.4128	90.6293	62.2774	51.0808	Srp40 C-terminal domain-containing protein	NA	94.021	56.6791	0.602834
NRRL3_01910	6.08488	4.80789	5.5171	5.74891	F-box domain-containing protein	GO:0005515	5.44639	5.63301	1.03427
NRRL3_01911	3.01214	3.07851	23.1326	25.3457	cytochrome P450-like protein	GO:0004497|GO:0005506	3.04533	24.2391	7.95946
NRRL3_01912	103.376	108.211	137.631	133.33	37S ribosomal protein mS37	GO:0003735	105.793	135.481	1.28062
NRRL3_01913	23.5978	21.6149	22.6224	21.5999	DnaJ domain-containing protein	NA	22.6064	22.1111	0.978093
NRRL3_01914	9.5969	9.09006	73.4717	94.2633	hypothetical protein	NA	9.34348	83.8675	8.97605
NRRL3_01915	25.6812	30.3984	28.3764	26.7851	GNAT-type acetyltransferase	GO:0016746	28.0398	27.5808	0.983628
NRRL3_01916	31.9814	32.0658	43.5561	49.4297	ornithine cyclodeaminase/mu-crystallin family protein	NA	32.0236	46.4929	1.45183
NRRL3_01917	3.42148	2.72079	11.8638	12.1855	cyclin-like protein	GO:0000079	3.07114	12.0246	3.91537
NRRL3_01918	13.2074	14.5817	14.4091	16.6404	xyloglucanase Xeg12A	GO:0004553|GO:0000272	13.8946	15.5247	1.11732
NRRL3_01919	149.946	146.972	113.388	102.984	C-8 sterol isomerase	NA	148.459	108.186	0.728727
NRRL3_01920	21.2239	18.7868	14.1852	14.3038	cytoplasmic tRNA 2-thiolation protein 1	GO:0000049	20.0053	14.2445	0.712037
NRRL3_01921	221.713	197.66	141.174	148.535	LYR motif-containing protein	GO:0033615	209.687	144.855	0.690814
NRRL3_01922	42.8485	40.589	37.2983	35.7733	Ras guanine-nucleotide exchange factor domain-containing protein	GO:0005085	41.7187	36.5358	0.875764
NRRL3_01923	55.9599	50.4779	61.475	57.384	zinc finger domain-containing protein - HIT-type	NA	53.2189	59.4295	1.1167
NRRL3_01924	9.34568	7.64138	8.40197	9.02924	fungal-specific transcription factor	GO:0000981	8.49353	8.7156	1.02615
NRRL3_01925	43.2429	48.3405	75.2462	73.4558	NIF system FeS cluster assembly NifU - C-terminal domain-containing protein	GO:0005506	45.7917	74.351	1.62368
NRRL3_01926	51.2393	51.0184	73.109	85.9319	polymerase suppressor 1 - C-terminal domain-containing protein	NA	51.1289	79.5205	1.5553
NRRL3_01927	2382.71	2496.43	2393.81	2170.5	60S ribosomal protein eL15	GO:0003735	2439.57	2282.15	0.935473
NRRL3_01928	14.1611	14.0633	14.2254	14.5069	HECT domain-containing protein	GO:0004842	14.1122	14.3662	1.018
NRRL3_01929	615.14	611.664	492.87	505.396	sorbitol dehydrogenase	GO:0016491|GO:0008270	613.402	499.133	0.813713
NRRL3_01930	21.7172	23.5408	18.7389	19.8545	spliceosome component Frg1-like protein	NA	22.629	19.2967	0.852742
NRRL3_01931	3.13214	3.20834	3.95338	3.70664	zinc finger domain-containing protein - RING-type	NA	3.17024	3.83001	1.20811
NRRL3_01932	27.1749	29.5287	32.8385	33.9233	SAGA transcriptional regulatory complex subunit	NA	28.3518	33.3809	1.17738
NRRL3_01933	9.8858	10.6156	11.8078	12.2057	nitrogen permease regulator 2-like protein	NA	10.2507	12.0068	1.17131
NRRL3_01934	16.0931	17.3002	20.3604	17.147	hypothetical protein	NA	16.6967	18.7537	1.1232
NRRL3_01935	3.56353	3.89715	5.24988	5.08009	DNA repair metallo-beta-lactamase domain-containing protein	NA	3.73034	5.16498	1.38459
NRRL3_01936	34.977	36.636	57.6611	61.7849	urease	GO:0006807|GO:0016787|GO:0035550|GO:0016151|GO:0016810|GO:0009039	35.8065	59.723	1.66794
NRRL3_01937	215.823	216.42	183.914	184.93	high mobility group box domain-containing protein	NA	216.121	184.422	0.853325
NRRL3_01938	303.686	304.912	432.113	472.811	NADH-cytochrome b5 reductase	GO:0016491	304.299	452.462	1.4869
NRRL3_01939	1796.46	1885.26	1742.61	1552.31	60S ribosomal protein eL20	GO:0003735	1840.86	1647.46	0.894941
NRRL3_01940	34.9144	35.6379	31.498	32.5116	COP9 signalosome complex subunit 12	GO:0016973	35.2761	32.0048	0.907265
NRRL3_01941	9.6148	10.2047	6.54319	4.44536	BTB/POZ domain-containing protein	GO:0005515	9.90974	5.49428	0.554432
NRRL3_01942	39.4322	40.8173	48.872	55.118	negative regulator of gluconeogenesis Rmd5-like protein	GO:0061630|GO:0004842	40.1248	51.995	1.29583
NRRL3_01942a1	10.1512	8.71924	10.7168	9.32709	hypothetical protein	NA	9.43521	10.0219	1.06218
NRRL3_01943	31.7824	28.8826	27.0243	27.0181	hypothetical protein	NA	30.3325	27.0212	0.890833
NRRL3_01944	218.343	194.298	268.17	276.243	mitochondrial import inner membrane translocase subunit Tim10	GO:0042719	206.321	272.206	1.31934
NRRL3_01945	39.0138	36.3689	41.43	38.7683	lysine-tRNA ligase - cytosolic and mitochondrial	GO:0000166|GO:0003676|GO:0004824	37.6913	40.0991	1.06388
NRRL3_01946	35.3325	38.7215	28.4013	30.9787	isopenicillin N synthase-like domain-containing protein	NA	37.027	29.69	0.801847
NRRL3_01947	4.21812	5.02558	3.55795	3.3658	transcription-silencing protein Clr2-like protein	GO:0006342|GO:0003677	4.62185	3.46188	0.749024
NRRL3_01948	80.7434	83.5727	85.5296	92.5349	ABC transporter type 1 - transmembrane domain-containing protein	GO:0005524	82.158	89.0323	1.08367
NRRL3_01949	88.9871	91.5409	75.3287	77.1258	Dullard phosphatase domain-containing protein	GO:0016791	90.264	76.2273	0.844492
NRRL3_01950	73.3453	69.4447	58.9043	61.8397	leucine-rich repeat domain-containing protein	GO:0005515	71.395	60.372	0.845606
NRRL3_01951	8.89522	11.187	9.59818	9.04094	hypothetical protein	NA	10.0411	9.31956	0.928139
NRRL3_01952	9.29413	8.51118	27.1791	30.7088	NAD(P)H-dependent D-xylose reductase XyrA	GO:0016491|GO:0032866|GO:0047834	8.90266	28.9439	3.25116
NRRL3_01953	6.64424	5.53547	5.65982	5.41382	conidiophore development regulator	GO:0003700	6.08985	5.53682	0.909188
NRRL3_01954	57.9584	51.605	31.5494	28.6426	multiple RNA-binding domain-containing protein	GO:0003676	54.7817	30.096	0.549381
NRRL3_01955	146.884	155.634	174.235	174.447	dynein light chain	GO:0007017|GO:0005875	151.259	174.341	1.1526
NRRL3_01956	55.9471	54.638	81.7756	87.2017	hypothetical protein	NA	55.2926	84.4886	1.52803
NRRL3_01957	2.06116	2.48133	3.34795	3.76554	urea active transporter	GO:0016020|GO:0015204	2.27124	3.55674	1.56599
NRRL3_01958	20.3127	24.4814	31.2869	36.4659	histidine triad HIT family protein	GO:0003824	22.3971	33.8764	1.51254
NRRL3_01959	394.437	417.154	263.888	252.357	protein transport protein Sec61 subunit beta	GO:0005784	405.795	258.123	0.63609
NRRL3_01960	178.437	166.337	141.072	142.233	hypothetical protein	NA	172.387	141.652	0.821711
NRRL3_01961	2.65552	2.40177	26.9808	15.6576	ABC transporter	GO:0005524|GO:0140359|GO:0016020	2.52865	21.3192	8.43107
NRRL3_01962	279.989	263.265	167.236	160.817	proliferating cell nuclear antigen	GO:0003677	271.627	164.026	0.603865
NRRL3_01963	0.108834	0.0603381	2.60102	0.929748	NAD(P)-binding domain-containing protein	NA	0.084586	1.76538	20.8709
NRRL3_01964	38.6659	37.3582	33.4289	33.2365	myosin-binding domain-containing protein	GO:0017022	38.012	33.3327	0.876899
NRRL3_01965	18.898	19.9314	16.1648	16.7683	abnormal spindle protein Asp-like protein	GO:0005515	19.4147	16.4665	0.848148
NRRL3_01965a1	16.2828	16.8939	16.8039	17.2521	hypothetical protein	NA	16.5883	17.028	1.0265
NRRL3_01966	174.443	170.91	121.777	129.737	uncharacterized protein	NA	172.676	125.757	0.728281
NRRL3_01967	275.194	284.822	271.375	270.27	small COPII coat GTPase SarA	GO:0003924|GO:0005525	280.008	270.822	0.967196
NRRL3_01968	98.6539	99.2265	93.8228	92.5278	serine/threonine-protein phosphatase	GO:0016787|GO:0000164	98.9402	93.1753	0.941734
NRRL3_01969	111.799	118.435	110.577	104.348	leucine-rich repeat domain-containing protein	GO:0005515	115.117	107.462	0.933507
NRRL3_01970	27.3318	25.4053	23.1422	22.3103	patatin-like phospholipase domain-containing protein	GO:0004806|GO:0006629	26.3686	22.7263	0.861869
NRRL3_01971	28.3952	27.0447	23.2476	21.5878	tetratricopeptide repeat-containing protein	GO:0005515|GO:0006383	27.7199	22.4177	0.808721
NRRL3_01972	162.189	168.998	149.106	142.945	post-transcriptional regulator Vts1	GO:0005515|GO:0003729	165.594	146.025	0.88183
NRRL3_01973	290.465	260.545	141.025	148.566	ER membrane protein complex subunit 6-like protein	GO:0005783	275.505	144.796	0.525564
NRRL3_01974	0.366088	0.170915	0.167448	0.254384	major facilitator superfamily protein	GO:0022857	0.268502	0.210916	0.785529
NRRL3_01975	20.6785	20.5026	12.4559	11.8305	Slc26A/SulP transporter family protein	GO:0008272|GO:0008271	20.5906	12.1432	0.589746
NRRL3_01976	47.7285	41.6518	30.3563	25.3265	tRNA (guanine-N(7)-)-methyltransferase non-catalytic subunit Trm82	GO:0005515|GO:0036265	44.6901	27.8414	0.622987
NRRL3_01977	3794.35	3762.07	2433.21	2130.58	60S acidic ribosomal protein uL10	GO:0042254	3778.21	2281.9	0.603963
NRRL3_01978	218.329	225.044	150.604	148.435	uroporphyrinogen decarboxylase	GO:0004853	221.686	149.519	0.674463
NRRL3_01979	45.3482	42.9794	91.6169	94.5427	cytidine deaminase-like protein	GO:0003824	44.1638	93.0798	2.1076
NRRL3_01980	484.099	470.459	432.994	392.358	mitochondrial protein import protein	GO:0006457|GO:0031072|GO:0005524	477.279	412.676	0.864644
NRRL3_01981	35.2891	38.0695	36.2592	35.1982	vacuolar protein sorting-associated protein 53 - N-terminal domain-containing protein	GO:0000938	36.6793	35.7287	0.974083
NRRL3_01982	59.3753	53.3251	43.7627	42.3941	nuclear transport factor 2-like protein	GO:0005515|GO:0005634	56.3502	43.0784	0.764476
NRRL3_01983	164.415	177.802	126.369	117.19	endoplasmic reticulum vesicle transporter - C-terminal domain-containing protein	NA	171.108	121.779	0.711708
NRRL3_01984	22.5617	23.6647	22.2536	20.4468	PH domain-containing protein	NA	23.1132	21.3502	0.923724
NRRL3_01985	0	0	0.034176	0.146597	hypothetical protein	NA	0	0.0903863	#DIV/0!
NRRL3_01986	11.6709	10.7607	14.3487	13.8014	zinc finger domain-containing protein - C2H2-type	NA	11.2158	14.075	1.25492
NRRL3_01987	124.262	121.674	101.872	92.3891	DNA-directed RNA polymerases I - II - and III subunit RPABC2	GO:0003899|GO:0003677	122.968	97.1305	0.789882
NRRL3_01988	20.7504	19.68	22.5415	21.3856	major facilitator superfamily protein	GO:0022857	20.2152	21.9636	1.08649
NRRL3_01989	50.1049	54.414	50.5109	45.5387	N-acetyltransferase	GO:0008080	52.2594	48.0248	0.918969
NRRL3_01990	38.3139	36.3009	34.3673	33.6069	hypothetical protein	NA	37.3074	33.9871	0.911002
NRRL3_01991	224.548	227.755	179.32	167.092	eukaryotic translation initiation factor 3 subunit A	GO:0005852	226.151	173.206	0.765885
NRRL3_01992	237.122	259.755	281.863	277.419	G protein-coupled receptor gamma subunit	GO:0007186|GO:0000750	248.439	279.641	1.12559
NRRL3_01993	15.1669	14.7991	17.6743	19.7457	selenoprotein - Rdx type family protein	NA	14.983	18.71	1.24875
NRRL3_01994	34.8002	36.3907	53.5185	47.4445	3' -5'-cyclic-nucleotide phosphodiesterase-like protein	GO:0004114|GO:0008081	35.5954	50.4815	1.4182
[truncated: 9,862 more rows]

## Sheet: DESeq2 analysis
Protein ID	baseMean	log2FoldChange	lfcSE	stat	pvalue	padj	annotation
NRRL3_00287	9561.38	-5.06234	0.0934361	-54.1797	0	0	glutathione-dependent formaldehyde-activating enzyme/centromere protein V domain-containing protein
NRRL3_00771	8318.64	-3.97763	0.0881693	-45.1135	0	0	glycosylphosphatidylinositol-anchored cell wall mannoprotein CwpA
NRRL3_01296	6510.77	-7.72251	0.168282	-45.8902	0	0	mono- and diacylglycerol lipase
NRRL3_01405	47173.6	-10.0188	0.134421	-74.5334	0	0	catechol 1,2-dioxygenase
NRRL3_01409	4468	-4.07062	0.0947195	-42.9755	0	0	alpha/beta hydrolase fold-1 domain-containing protein
NRRL3_01424	19871.2	6.47257	0.0876795	73.8207	0	0	tetrapeptide transporter Opt1/Isp4-like protein
NRRL3_01526	7272.31	-3.99823	0.0858143	-46.5917	0	0	3-ketoacyl-CoA thiolase
NRRL3_01634	3475.15	-4.45283	0.108577	-41.0109	0	0	aldehyde dehydrogenase domain-containing protein
NRRL3_01886	15644.1	-3.42332	0.0815756	-41.965	0	0	succinyl-CoA:3-ketoacid coenzyme A transferase
NRRL3_02022	3867.9	-3.90085	0.0949339	-41.0902	0	0	myb domain-containing protein
NRRL3_02189	4087.1	-6.62717	0.163936	-40.4254	0	0	polyketide synthase Fum1
NRRL3_02367	5269.88	5.2287	0.113221	46.1814	0	0	multicopper oxidase
NRRL3_02821	5096.1	-5.00931	0.114088	-43.9074	0	0	glucooligosaccharide oxidase
NRRL3_03297	2316.56	5.63737	0.142404	39.5871	0	0	major facilitator superfamily protein
NRRL3_03526	5049.36	4.59944	0.11889	38.6866	0	0	L-ornithine N(5)-monooxygenase
NRRL3_03733	24857.3	-4.88923	0.0885804	-55.1954	0	0	malate synthase, glyoxysomal
NRRL3_03879	48163.9	4.78693	0.107675	44.4573	0	0	high-affinity glucose transporter
NRRL3_04157	43503.8	-4.36333	0.0861194	-50.6661	0	0	thioredoxin domain-containing protein
NRRL3_04461	4655.49	-3.57068	0.087911	-40.617	0	0	hypothetical protein
NRRL3_04708	3764.03	5.88699	0.136228	43.2143	0	0	siderophore iron transporter 1-like protein
NRRL3_05340	12182.8	-3.53687	0.0873451	-40.493	0	0	glycoside hydrolase/deacetylase domain-containing protein
NRRL3_05639	9134.82	-4.43201	0.0906111	-48.9125	0	0	methionine synthase domain-containing protein
NRRL3_05659	9936.8	-3.01346	0.0793417	-37.9808	0	0	major facilitator superfamily, sugar/inositol transporter-like protein
NRRL3_05973	13556.3	9.67552	0.185723	52.0964	0	0	major facilitator superfamily glucose transporter
NRRL3_07131	9734.53	-4.10403	0.0801183	-51.2246	0	0	hypothetical protein
NRRL3_07527	5817.89	-4.10386	0.0937363	-43.7809	0	0	mitochondrial succinate/fumarate antiporter, involved in utilization of acetate and other carbon sources
NRRL3_07606	16939	-4.7466	0.0875639	-54.2073	0	0	hypothetical protein
NRRL3_07772	19477.8	-5.03987	0.0853312	-59.0625	0	0	psi-producing oxygenase A
NRRL3_07887	3967.92	-4.8077	0.114617	-41.9456	0	0	hypothetical protein
NRRL3_08288	102175	-3.61887	0.0809432	-44.7087	0	0	P-loop containing nucleoside triphosphate hydrolase domain-containing protein
NRRL3_08528	4176.87	8.2795	0.20588	40.2152	0	0	major facilitator superfamily transporter SitT
NRRL3_08534	6283.09	8.99333	0.213466	42.1301	0	0	siderophore iron transporter
NRRL3_08537	3771.69	6.94054	0.154934	44.7966	0	0	alpha/beta hydrolase fold domain-containing protein
NRRL3_08538	5452.25	8.2264	0.182647	45.0399	0	0	non-ribosomal peptide synthetase SidD
NRRL3_08658	7772.83	-3.74395	0.0874252	-42.8246	0	0	hypothetical protein
NRRL3_08717	8056.78	-4.91193	0.0914216	-53.7283	0	0	hypothetical protein
NRRL3_08718	6166.31	-4.30951	0.0913074	-47.1978	0	0	hypothetical protein
NRRL3_08848	3430.99	-4.24596	0.111801	-37.9778	0	0	chloroperoxidase domain-containing protein
NRRL3_09097	7715.46	-7.88117	0.156005	-50.5185	0	0	haem peroxidase family protein
NRRL3_09545	13556.4	-4.21849	0.107477	-39.2503	0	0	fungal-specific transcription factor AdaR
NRRL3_09550	48471.4	-12.2277	0.255179	-47.9181	0	0	major facilitator superfamily protein, efflux pump
NRRL3_09935	51438.3	-5.50236	0.0850027	-64.7315	0	0	phosphoenolpyruvate carboxykinase, ATP-utilizing
NRRL3_10449	9106.75	-3.68155	0.0797187	-46.1818	0	0	beta-glucosidase Bgl3A
NRRL3_11710	2735.28	-4.73432	0.121038	-39.1144	0	0	major facilitator superfamily, sugar/inositol transporter-like protein
NRRL3_08911	5270.86	9.12986	0.243774	37.4521	5.55835e-307	1.40293e-304	low affinity glucose transporter
NRRL3_02950	25503.6	2.86122	0.0764416	37.4301	1.26518e-306	3.12388e-304	hypothetical protein
NRRL3_11740	3371.76	-4.31766	0.117431	-36.7678	6.04504e-296	1.46084e-293	major facilitator superfamily, sugar/inositol transporter-like protein
NRRL3_02453	9063.11	-3.87741	0.10554	-36.739	1.74517e-295	4.12952e-293	hemolysin, aegerolysin type
NRRL3_10300	3647.61	-7.76582	0.212478	-36.5489	1.85878e-292	4.30857e-290	major facilitator superfamily, sugar/inositol transporter-like protein
NRRL3_02833	5193.92	-8.92515	0.244836	-36.4536	6.03179e-291	1.37018e-288	major facilitator superfamily protein
NRRL3_07886	2741.61	-4.27776	0.118129	-36.2126	3.85192e-287	8.57846e-285	STAND N-terminal Goodbye domain-containing protein
NRRL3_00625	2705.19	-4.04685	0.113328	-35.7093	2.83133e-279	6.18427e-277	hypothetical protein
NRRL3_01360	2427.2	3.99811	0.112313	35.5979	1.50984e-277	3.23561e-275	major facilitator superfamily, sugar/inositol transporter-like protein
NRRL3_07700	18890.9	3.30725	0.0929504	35.5808	2.77538e-277	5.83755e-275	alpha-glucosidase Agl31A
NRRL3_02452	5721.84	-4.09199	0.115213	-35.5167	2.71188e-276	5.60028e-274	hypothetical protein
NRRL3_01545	4919.82	-3.22365	0.0915152	-35.2253	8.18927e-272	1.66096e-269	hypothetical protein
NRRL3_09149	10061.4	-2.98695	0.0848879	-35.187	3.1624e-271	6.3015e-269	glycogen binding-domain containing protein, involved in sexual development
NRRL3_03372	5527.2	3.16141	0.0910391	34.7259	3.20389e-264	6.2741e-262	vacuolar membrane polyphosphate polymerase
NRRL3_02366	9399.72	3.78591	0.109205	34.668	2.38909e-263	4.59919e-261	iron permease, plasma membrane
NRRL3_06189	2865.01	-5.52218	0.160345	-34.4393	6.50893e-260	1.23214e-257	non-ribosomal peptide synthetase-like protein
NRRL3_01522	3344.46	-4.48189	0.130312	-34.3934	3.16152e-259	5.88665e-257	hypothetical protein
NRRL3_00479	3636.53	-4.16388	0.121247	-34.3421	1.84859e-258	3.3865e-256	sulphydryl oxidase Sox
NRRL3_02586	4794.78	-2.99447	0.0874767	-34.2317	8.17915e-257	1.47458e-254	carboxy-cis,cis-muconate cyclase
NRRL3_07019	1998.77	-5.53481	0.163037	-33.9481	1.29908e-252	2.30546e-250	phosphoesterase domain-containing protein
NRRL3_05407	4312.93	-4.23614	0.1259	-33.6469	3.46121e-248	6.04807e-246	endo-1,5-alpha-arabinanase
NRRL3_10567	4981.83	3.20023	0.0954141	33.5405	1.24004e-246	2.134e-244	hypothetical protein
NRRL3_08536	2683.55	8.22521	0.246883	33.3162	2.24628e-243	3.80794e-241	hydroxyornithine transacylase SidF
NRRL3_00087	1683.57	-4.46496	0.134269	-33.2539	1.79062e-242	2.99086e-240	dienelactone hydrolase domain-containing protein
NRRL3_07819	10783	-2.60475	0.0789089	-33.0095	5.9333e-239	9.76672e-237	fructose-1,6-bisphosphatase
NRRL3_11436	1516.02	-5.13028	0.157583	-32.556	1.72268e-232	2.79517e-230	molybdopterin oxidoreductase family protein
NRRL3_09936	1648.69	-5.7911	0.178725	-32.4023	2.5506e-230	4.08024e-228	mitochondrial carrier protein-like protein
NRRL3_10052	16451.6	2.58114	0.0799157	32.2983	7.38873e-229	1.16557e-226	major facilitator superfamily glucose transporter
NRRL3_11462	2055.37	-3.73987	0.115865	-32.2777	1.43778e-228	2.23702e-226	acetoacetyl-CoA synthetase
NRRL3_05150	3538.79	-3.35274	0.1043	-32.145	1.03705e-226	1.59174e-224	glutaminase
NRRL3_08551	2292.89	-4.30158	0.134597	-31.959	4.05276e-224	6.1375e-222	phenol hydroxylase, C-terminal dimerisation domain-containing protein
NRRL3_05510	5262.69	-3.01468	0.0949372	-31.7545	2.75565e-221	4.11825e-219	aldose 1-/glucose-6-phosphate 1-epimerase family protein
NRRL3_10156	1473.17	-5.81405	0.184333	-31.5411	2.37777e-218	3.50736e-216	S-adenosyl-L-methionine-dependent methyltransferase domain-containing protein
NRRL3_03748	1858.09	-4.66158	0.148125	-31.4705	2.19946e-217	3.20276e-215	hypothetical protein
NRRL3_04510	9564.18	2.69709	0.0866243	31.1355	7.96397e-213	1.145e-210	L-xylulose reductase
NRRL3_07454	1989.16	4.14059	0.133299	31.0625	7.72834e-212	1.09723e-209	alpha-1,3-glucan synthase AgsA
NRRL3_04583	3774.22	-3.10867	0.100551	-30.9163	7.22315e-210	1.01285e-207	hypothetical protein
NRRL3_00523	22846.8	2.6935	0.087211	30.8848	1.90865e-209	2.64371e-207	chitinase-like protein
NRRL3_08851	2022.59	-3.95259	0.128893	-30.6657	1.63374e-206	2.23566e-204	major facilitator superfamily protein
NRRL3_04411	6713.57	3.43312	0.111981	30.658	2.068e-206	2.79624e-204	FAD linked oxidase, N-terminal domain-containing protein
NRRL3_09426	1384.51	-5.97912	0.195959	-30.5121	1.80325e-204	2.40956e-202	glyoxalase
NRRL3_07166	1648.89	-4.54863	0.149279	-30.4708	6.35793e-204	8.3969e-202	heterokaryon incompatibility domain-containing protein
NRRL3_10160	2680.01	-2.97432	0.098705	-30.1334	1.76904e-199	2.30951e-197	FAD-linked oxidoreductase
NRRL3_05100	10172.3	2.18898	0.0728152	30.0622	1.51323e-198	1.9531e-196	hexokinase HxkA
NRRL3_02555	7936.63	2.88263	0.0963836	29.9079	1.55397e-196	1.98315e-194	hypothetical protein
NRRL3_03576	1786.87	-3.75828	0.125688	-29.9017	1.87197e-196	2.36243e-194	zinc finger domain-containing protein, C2H2-type
NRRL3_02556	3311.56	3.23712	0.108321	29.8845	3.13143e-196	3.90844e-194	hypothetical protein
NRRL3_07947	1303.38	-5.11163	0.1713	-29.8402	1.17718e-195	1.4533e-193	short-chain dehydrogenase/reductase family protein
NRRL3_10913	14760.8	-2.462	0.0827739	-29.7437	2.09215e-194	2.55512e-192	alpha-factor-transporting ATPase-like protein
NRRL3_01350	4104.9	-9.34916	0.315429	-29.6395	4.63452e-193	5.59988e-191	hypothetical protein
NRRL3_02666	1346.38	-4.80089	0.162572	-29.5308	1.15758e-191	1.38398e-189	alpha-1,2-mannosidase
NRRL3_00248	13644.1	2.24687	0.0766627	29.3086	8.06977e-189	9.54754e-187	cell wall alpha-1,3-glucan synthase
NRRL3_06154	1225.23	-5.5145	0.188688	-29.2254	9.21794e-188	1.07935e-185	heterokaryon incompatibility domain-containing protein
NRRL3_09425	2355.72	-2.97625	0.101958	-29.191	2.51909e-187	2.91958e-185	quinone oxidoreductase
NRRL3_08634	2905.79	-3.87706	0.132959	-29.1598	6.27398e-187	7.19796e-185	mycolic acid cyclopropane synthase family protein
NRRL3_02403	3687.88	-2.78496	0.0955298	-29.1528	7.69067e-187	8.73507e-185	gamma-glutamyltranspeptidase-like protein
NRRL3_04964	2730.52	-3.08694	0.106269	-29.0484	1.61346e-185	1.81443e-183	PH and SAM domain-containing protein
NRRL3_04474	15680.2	-2.18589	0.0756813	-28.8828	1.96298e-183	2.18583e-181	succinate dehydrogenase
NRRL3_02064	4510.28	-2.76466	0.0957733	-28.8667	3.12554e-183	3.44659e-181	uncharacterized protein
NRRL3_04562	2489.04	-3.15454	0.109838	-28.7199	2.15119e-181	2.34935e-179	heterokaryon incompatibility domain-containing protein
NRRL3_05833	6487.98	2.26517	0.079313	28.5599	2.11823e-179	2.29132e-177	carbohydrate-binding module family 21 protein
NRRL3_01321	2106.49	2.994	0.105066	28.4963	1.30371e-178	1.39693e-176	major facilitator superfamily protein, efflux pump
NRRL3_02183	2605.7	-8.08513	0.28373	-28.4959	1.31815e-178	1.3992e-176	aminotransferase Fum8
NRRL3_00966	17942.5	-2.04912	0.0719665	-28.4732	2.51662e-178	2.64665e-176	succinate dehydrogenase
NRRL3_11807	10609.9	2.37027	0.0834251	28.412	1.43909e-177	1.49955e-175	major facilitator superfamily, sugar/inositol transporter-like protein
NRRL3_04563	1385.78	-4.43739	0.156634	-28.3297	1.48821e-176	1.53665e-174	hypothetical protein
NRRL3_06357	1509.91	-3.44971	0.122377	-28.1893	7.91148e-175	8.09536e-173	aldehyde dehydrogenase domain-containing protein
NRRL3_08724	1537.83	-3.69313	0.131165	-28.1563	2.00899e-174	2.03733e-172	hypothetical protein
NRRL3_09098	1630.73	-7.3622	0.262018	-28.0981	1.03423e-173	1.03953e-171	alpha/beta hydrolase fold domain-containing protein
NRRL3_02775	12213.2	-2.0679	0.0737825	-28.027	7.6206e-173	7.59252e-171	succinate dehydrogenase [ubiquinone] cytochrome b small subunit, mitochondrial
NRRL3_05239	33849.9	-2.0037	0.0719095	-27.8642	7.24352e-171	7.15408e-169	succinate dehydrogenase [ubiquinone] flavoprotein subunit, mitochondrial
NRRL3_09163	1475.88	-3.90631	0.141321	-27.6414	3.54001e-168	3.46615e-166	AIF-like oxidoreductase
NRRL3_09895	6529.11	2.63459	0.0954405	27.6045	9.8244e-168	9.53722e-166	FAD-binding domain-containing protein
NRRL3_02282	1629.63	-3.63399	0.131722	-27.5883	1.53832e-167	1.48069e-165	vacuolar ion transporter Ccc1 family protein
NRRL3_06872	2305.42	-3.03876	0.11023	-27.5674	2.74085e-167	2.61601e-165	STAND N-terminal Goodbye domain-containing protein
NRRL3_10157	1120.48	-6.11975	0.222993	-27.4436	8.27427e-166	7.83159e-164	hypothetical protein
NRRL3_08061	1259.79	-5.73401	0.21024	-27.2736	8.72845e-164	8.1932e-162	tryptophan synthase subunit beta domain-containing protein
NRRL3_03768	975.267	-5.08606	0.187446	-27.1334	3.97331e-162	3.69908e-160	alpha-arabinofuranosidase Abf54B
NRRL3_07189	3885.96	-2.53839	0.094766	-26.7859	4.72115e-158	4.35958e-156	ankyrin repeat domain-containing protein
NRRL3_03068	9230.07	2.19896	0.0821391	26.7712	6.99829e-158	6.41021e-156	glucokinase GlkA
NRRL3_02949	3381.88	2.52746	0.0945778	26.7236	2.50458e-157	2.27576e-155	oxidase UstYa-like protein
NRRL3_07125	931.89	-4.93266	0.18509	-26.65	1.79065e-156	1.61414e-154	fungal-specific transcription factor
NRRL3_04528	45050.5	1.73162	0.0650864	26.6049	5.95804e-156	5.32846e-154	transaldolase
NRRL3_06137	3204.62	2.56903	0.0972669	26.4121	9.9414e-154	8.82144e-152	major facilitator superfamily protein
NRRL3_02971	3740.33	-2.35581	0.0894867	-26.3258	9.70472e-153	8.54467e-151	hypothetical protein
NRRL3_08580	2413.02	-2.56965	0.0982135	-26.1639	6.85017e-151	5.98494e-149	hypothetical protein
NRRL3_01635	1467.22	-7.52661	0.28955	-25.9941	5.76736e-149	5.00043e-147	alcohol dehydrogenase domain-containing protein
NRRL3_03962	3905.08	-9.894	0.382359	-25.8762	1.23373e-147	1.06157e-145	S-adenosyl-L-methionine-dependent methyltransferase domain-containing protein
NRRL3_09897	1655.15	-3.11322	0.122613	-25.3906	3.20364e-142	2.73586e-140	FAD-binding domain-containing protein
NRRL3_07020	1090.05	-3.83042	0.151244	-25.3262	1.6448e-141	1.39415e-139	vacuolar ion transporter
NRRL3_05935	6127.52	-2.10178	0.0831176	-25.2868	4.46133e-141	3.75347e-139	pyruvate dehydrogenase kinase
NRRL3_08571	1049.45	-3.63633	0.143896	-25.2705	6.74788e-141	5.63547e-139	Gcn5-related N-acetyltransferases GNAT domain-containing protein
NRRL3_06491	6648.71	-1.97952	0.0784152	-25.2441	1.31472e-140	1.08997e-138	acyl-CoA dehydrogenase/oxidase domain-containing protein
NRRL3_08535	1466.52	8.21307	0.325843	25.2056	3.47636e-140	2.8612e-138	mevalonyl-CoA hydratase
NRRL3_08707	1033.84	-6.66241	0.265997	-25.047	1.88254e-138	1.53826e-136	arabinoxylan arabinofuranohydrolase Axh62A
NRRL3_01440	1971.49	2.6984	0.107753	25.0425	2.10525e-138	1.70796e-136	dimeric alpha-beta barrel domain-containing protein
NRRL3_02267	5024.42	2.40364	0.0966747	24.8632	1.86139e-136	1.49941e-134	Slc26A/SulP transporter family protein
NRRL3_05424	143597	1.90734	0.0767453	24.8528	2.41021e-136	1.92782e-134	4-amino-5-hydroxymethyl-2-methylpyrimidine phosphate synthase
NRRL3_03877	6100.2	2.00497	0.0808679	24.7931	1.06308e-135	8.44372e-134	zinc/cadmium resistance protein
NRRL3_07653	2646.23	-2.49986	0.100888	-24.7787	1.5226e-135	1.20095e-133	hypothetical protein
NRRL3_09981	68636.7	1.66616	0.0673453	24.7405	3.92235e-135	3.07242e-133	6-phosphogluconate dehydrogenase
NRRL3_00789	2399.77	-2.61097	0.106036	-24.6233	7.10953e-134	5.53082e-132	hypothetical protein
NRRL3_07410	6363.14	2.00229	0.0816797	24.5139	1.05113e-132	8.12162e-131	hypothetical protein
NRRL3_06355	7894.64	-2.32092	0.0951784	-24.3849	2.47086e-131	1.89622e-129	uncharacterized protein
NRRL3_02351	23624.1	-1.87526	0.0774527	-24.2117	1.67468e-129	1.27658e-127	major facilitator superfamily, sugar/inositol transporter-like protein
NRRL3_04281	1227.2	-3.7871	0.15703	-24.1171	1.65558e-128	1.25361e-126	major facilitator superfamily protein
NRRL3_03399	2910.02	-2.54079	0.105389	-24.1087	2.02381e-128	1.52228e-126	hypothetical protein
NRRL3_01060	958.022	-3.73589	0.155169	-24.0762	4.4407e-128	3.31825e-126	acyl-CoA ligase
NRRL3_07242	1779.93	-2.7489	0.11466	-23.9744	5.13823e-127	3.81438e-125	epoxide hydrolase-like protein
NRRL3_10297	9028.8	2.07372	0.0867192	23.9131	2.23956e-126	1.65175e-124	6-phosphofructokinase PfkA
NRRL3_10697	3389.3	-2.32236	0.0975877	-23.7976	3.53325e-125	2.58908e-123	fumarylacetoacetase, C-terminal domain-containing protein
NRRL3_03214	864.602	-3.9304	0.165809	-23.7044	3.24499e-124	2.3626e-122	glyceraldehyde-3-phosphate dehydrogenase
NRRL3_04890	1393.46	-3.20702	0.135631	-23.6452	1.32205e-123	9.56422e-122	hypothetical protein
NRRL3_02180	2575.71	-9.29286	0.394705	-23.5438	1.45218e-122	1.04391e-120	AMP-dependent synthetase/ligase Fum10
NRRL3_02415	787.779	6.19221	0.263245	23.5226	2.39599e-122	1.71155e-120	FAD/NAD(P)-binding domain-containing protein
NRRL3_04328	1415.36	3.5385	0.150499	23.5117	3.09375e-122	2.19618e-120	sorbitol dehydrogenase SdhA
NRRL3_02040	1469.24	-3.31059	0.140923	-23.4922	4.89653e-122	3.45433e-120	RNA recognition motif domain-containing protein
NRRL3_00296	876.887	7.17022	0.305379	23.4797	6.57564e-122	4.61025e-120	N amino acid transport system protein
NRRL3_05624	2901.99	-2.78064	0.119032	-23.3604	1.08163e-120	7.53691e-119	uncharacterized protein
NRRL3_06856	1519.88	-3.10604	0.133129	-23.3311	2.14391e-120	1.48479e-118	cytochrome P450-like protein
NRRL3_04421	4706.28	-2.39892	0.102912	-23.3105	3.46749e-120	2.38689e-118	major facilitator superfamily short-chain carboxylic acid transporter
NRRL3_07203	2121.1	-2.42699	0.104761	-23.1668	9.83675e-119	6.73047e-117	hypothetical protein
NRRL3_04536	1045.29	-3.60685	0.155916	-23.1333	2.14259e-118	1.45722e-116	amidase family protein
NRRL3_03309	724.621	-4.44626	0.19227	-23.1251	2.58804e-118	1.7497e-116	COMT-type O-methyltransferase family protein
NRRL3_08287	867.324	-3.56576	0.154438	-23.0886	6.02356e-118	4.04826e-116	FAD-binding domain-containing protein
NRRL3_11524	1739.8	-2.48494	0.108529	-22.8966	5.02767e-116	3.35908e-114	tetratricopeptide-like helical domain-containing protein
NRRL3_07974	3426.91	-2.07827	0.091047	-22.8263	2.51392e-115	1.66977e-113	hypothetical protein
NRRL3_03591	681.417	-4.82389	0.21152	-22.8059	4.00947e-115	2.64765e-113	peptidoglycan deacetylase
NRRL3_01783	13258.8	-2.28447	0.100581	-22.7128	3.34569e-114	2.19655e-112	catalase-peroxidase
NRRL3_08408	2412.73	2.22697	0.0980652	22.709	3.64869e-114	2.38172e-112	sterol regulatory element-binding protein
NRRL3_10688	6403.01	-2.24171	0.0987618	-22.6981	4.67357e-114	3.03328e-112	fungal-specific transcription factor
NRRL3_09193	2375.73	-2.51466	0.110915	-22.672	8.4706e-114	5.46643e-112	alcohol dehydrogenase domain-containing protein
NRRL3_03072	12467.5	2.05837	0.0916484	22.4594	1.03484e-111	6.64054e-110	peroxiredoxin, type 2
NRRL3_07655	3701.03	-2.9208	0.130162	-22.4397	1.61302e-111	1.02925e-109	fungal-specific transcription factor
NRRL3_08738	3663.24	-1.98093	0.0883281	-22.4269	2.15001e-111	1.36424e-109	endo-1,6-beta-glucanase
NRRL3_03122	1808.14	3.47423	0.155334	22.3663	8.38652e-111	5.2919e-109	hypothetical protein
NRRL3_01178	1982.1	2.56159	0.114543	22.3636	8.90826e-111	5.59006e-109	carboxylesterase family protein
NRRL3_07880	2767.04	2.49386	0.111785	22.3095	2.98992e-110	1.86591e-108	isochorismatase-like domain-containing protein
NRRL3_01501	3113.43	-2.48465	0.112369	-22.1115	2.4483e-108	1.51955e-106	general amino acid permease
NRRL3_01066	1284.18	-3.19505	0.144636	-22.0903	3.91785e-108	2.41842e-106	hypothetical protein
NRRL3_07224	743.039	-4.80803	0.219402	-21.9142	1.90114e-106	1.16719e-104	hypothetical protein
NRRL3_02634	4673.23	2.39424	0.109384	21.8883	3.355e-106	2.04871e-104	PLAC8 motif-containing protein
NRRL3_08742	1898.19	-2.5298	0.115734	-21.8587	6.42314e-106	3.90128e-104	FAD linked oxidase, N-terminal domain-containing protein
NRRL3_09932	6242.79	-1.67306	0.0766732	-21.8206	1.47884e-105	8.93439e-104	peroxin, required for proliferation of peroxisomes in response to fatty acids
NRRL3_01627	1253.52	-8.0676	0.37034	-21.7843	3.26928e-105	1.96468e-103	acid protease
NRRL3_08414	1169.73	-3.6115	0.166184	-21.7319	1.02386e-104	6.12053e-103	serine hydrolase Fsh domain-containing protein
NRRL3_00655	2875.42	-2.04104	0.0942967	-21.6449	6.79006e-104	4.03777e-102	mitochondrial 18kDa protein-like protein
NRRL3_10912	43551.9	-1.85197	0.0857684	-21.5927	2.10525e-103	1.24539e-101	non-ribosomal peptide synthetase
NRRL3_07269	1358.35	-2.66402	0.123525	-21.5666	3.69886e-103	2.17677e-101	thaumatin-like protein
NRRL3_08729	863.331	-3.88079	0.180211	-21.5347	7.36148e-103	4.30988e-101	non-ribosomal peptide synthetase
NRRL3_06148	712.03	-3.84665	0.178646	-21.5323	7.76562e-103	4.52318e-101	NADPH dehydrogenase
NRRL3_07833	808.959	3.61685	0.168164	21.5079	1.31362e-102	7.61227e-101	actin patches distal protein 1-like protein
NRRL3_06356	2523.14	-2.11571	0.0984587	-21.4883	2.00442e-102	1.15565e-100	hypothetical protein
NRRL3_05179	4022.52	2.30883	0.107507	21.4761	2.60734e-102	1.49567e-100	mannosyltransferase-like protein
NRRL3_01914	1423.32	-3.09338	0.144105	-21.4662	3.22602e-102	1.84126e-100	hypothetical protein
NRRL3_00402	2646.41	2.15729	0.101296	21.2968	1.21472e-100	6.89841e-99	choline transport protein
NRRL3_07814	3776.03	-1.79728	0.0846219	-21.239	4.16711e-100	2.35473e-98	versiconal hemiacetal acetate reductase
NRRL3_07138	1253.31	-2.68016	0.126729	-21.1487	2.83597e-99	1.5946e-97	hypothetical protein
NRRL3_06895	5134.8	-1.78799	0.0845728	-21.1414	3.31222e-99	1.85321e-97	nitronate monooxygenase domain-containing protein
NRRL3_03887	1922.54	-2.32969	0.110503	-21.0827	1.14693e-98	6.38572e-97	aldehyde dehydrogenase domain-containing protein
NRRL3_03765	583.605	-4.6144	0.219149	-21.056	2.01508e-98	1.11645e-96	hypothetical protein
NRRL3_06897	1380.26	-2.72975	0.130382	-20.9366	2.48603e-97	1.3707e-95	cytochrome P450-like protein
NRRL3_07129	751.232	-6.76672	0.323827	-20.8961	5.80842e-97	3.18706e-95	hypothetical protein
NRRL3_02185	3321.48	-8.17711	0.391406	-20.8916	6.37958e-97	3.48362e-95	non-ribosomal peptide synthetase-like protein Fum14
NRRL3_06773	9213.37	-1.72811	0.082814	-20.8673	1.06173e-96	5.76991e-95	flavocytochrome c-like protein
NRRL3_02181	2120.84	-9.45978	0.453507	-20.8592	1.25837e-96	6.80599e-95	iron-containing alcohol dehydrogenase Fum7
NRRL3_06237	16902.6	1.82058	0.0874161	20.8267	2.48185e-96	1.33596e-94	non-ribosomal peptide synthetase-like protein
NRRL3_04158	3429.18	-2.72038	0.130843	-20.7911	5.20669e-96	2.78951e-94	alkyl/aryl-sulfatase
NRRL3_06294	9912.85	-6.08496	0.293092	-20.7613	9.69578e-96	5.17017e-94	short-chain dehydrogenase/reductase YanD
NRRL3_10158	15787.1	-1.6377	0.078958	-20.7414	1.46726e-95	7.78744e-94	alpha/beta hydrolase fold-1 domain-containing protein
NRRL3_11644	572.962	6.49074	0.313463	20.7065	3.02354e-95	1.59727e-93	mevalonyl-CoA ligase SidI
NRRL3_07663	959.496	-3.09581	0.15019	-20.6126	2.11746e-94	1.11343e-92	sexual development regulator VelC
NRRL3_09200	7859.26	1.74038	0.0848021	20.5229	1.34504e-93	7.04006e-92	glycosyltransferase family 2 protein
NRRL3_08136	2785.48	-2.10003	0.102723	-20.4435	6.85927e-93	3.57374e-91	hotdog acyl-CoA thioesterase-type domain-containing protein
NRRL3_06335	865.803	-3.85945	0.1888	-20.442	7.08194e-93	3.67291e-91	RmlC-like cupin domain-containing protein
NRRL3_00735	1745.92	-2.36777	0.115855	-20.4373	7.7954e-93	4.02455e-91	hypothetical protein
NRRL3_07922	732.096	-3.9633	0.194002	-20.4292	9.19252e-93	4.72437e-91	WD repeat-containing protein
NRRL3_11326	2838.8	-1.8611	0.0912098	-20.4046	1.52235e-92	7.78869e-91	short-chain dehydrogenase/reductase family protein
NRRL3_01127	3743.77	-1.952	0.0956781	-20.4017	1.61412e-92	8.22114e-91	dihydroxyacetone kinase
NRRL3_05717	5387.21	1.80743	0.088712	20.3742	2.83523e-92	1.43761e-90	uncharacterized protein
NRRL3_01446	2427.79	-9.65479	0.47397	-20.3701	3.08331e-92	1.55645e-90	hypothetical protein
NRRL3_08513	3251.16	1.973	0.0968782	20.3658	3.36153e-92	1.68939e-90	squalene epoxidase domain-containing protein
NRRL3_09824	655.047	-3.68256	0.180881	-20.359	3.86208e-92	1.9324e-90	alpha/beta hydrolase fold-1 domain-containing protein
NRRL3_03035	7539.32	-1.69995	0.0835067	-20.3571	4.01634e-92	2.00077e-90	dienelactone hydrolase domain-containing protein
NRRL3_02178	2943.36	-7.37054	0.362931	-20.3084	1.08412e-91	5.37704e-90	bifunctional P-450:NADPH-P450 reductase Fum6
NRRL3_10131	960.279	2.73948	0.134984	20.2948	1.42941e-91	7.05882e-90	metalloreductase
NRRL3_00502	617.911	-4.74976	0.234065	-20.2925	1.49832e-91	7.36707e-90	hypothetical protein
NRRL3_07266	1213.56	-3.47121	0.171233	-20.2718	2.28162e-91	1.11701e-89	lysophospholipase ANL
NRRL3_01612	617.443	3.63663	0.179787	20.2275	5.60917e-91	2.73429e-89	hypothetical protein
NRRL3_00094	690.289	-4.17358	0.206454	-20.2156	7.14432e-91	3.46774e-89	short-chain dehydrogenase/reductase family protein
NRRL3_08469	873.163	2.90059	0.143701	20.1849	1.32986e-90	6.42745e-89	dihydroxy-acid dehydratase
NRRL3_01088	3802.66	-1.71066	0.0848515	-20.1607	2.16942e-90	1.04408e-88	chorismate mutase
NRRL3_09325	7760.53	-1.49683	0.0743402	-20.1349	3.6486e-90	1.74856e-88	Cx9C motif-containing protein
NRRL3_02033	2971.76	-1.90546	0.0948873	-20.0812	1.07679e-89	5.13873e-88	aminoglycoside phosphotransferase domain-containing protein
NRRL3_09455	4404.1	-1.64811	0.0823742	-20.0076	4.72943e-89	2.24757e-87	fungal-specific transcription factor
NRRL3_08014	567.11	3.6711	0.184055	19.9457	1.63464e-88	7.73592e-87	major facilitator superfamily protein
NRRL3_11405.1	2302.86	-2.04844	0.102748	-19.9367	1.9564e-88	9.22026e-87	aldehyde dehydrogenase
NRRL3_07885	743.571	-5.30807	0.266521	-19.9161	2.94959e-88	1.38436e-86	AMP-dependent synthetase/ligase domain-containing protein
NRRL3_01398	833.009	-3.04189	0.153154	-19.8616	8.74207e-88	4.08611e-86	major facilitator superfamily protein
NRRL3_04790	443.141	5.06798	0.255484	19.8368	1.43327e-87	6.67177e-86	aldo/keto reductase family protein
NRRL3_06024	15025.3	-1.90282	0.0959257	-19.8364	1.44394e-87	6.69397e-86	ribose-5-phosphate isomerase
NRRL3_11511	736.343	-4.05699	0.204622	-19.8267	1.75019e-87	8.08075e-86	hypothetical protein
NRRL3_09358	7590.71	-1.68815	0.0852173	-19.81	2.44325e-87	1.1235e-85	NIPSNAP family protein
NRRL3_04034	3374.35	-1.8857	0.0953327	-19.7802	4.40937e-87	2.01942e-85	xylanolytic transcriptional activator XlnR
NRRL3_10044	1413.42	-2.77185	0.140212	-19.7689	5.51242e-87	2.51446e-85	fungal-specific transcription factor
NRRL3_02980	3948.26	2.63138	0.133408	19.7243	1.33302e-86	6.05616e-85	hypothetical protein
NRRL3_03522	2743.72	-2.02788	0.103166	-19.6566	5.07747e-86	2.2976e-84	cytochrome b5-like heme/steroid binding domain-containing protein
NRRL3_04794	1555.59	-2.44184	0.124462	-19.6192	1.06024e-85	4.77865e-84	myb domain-containing protein
NRRL3_05474	491.015	-5.53319	0.282107	-19.6138	1.17849e-85	5.29061e-84	carboxylesterase family protein
NRRL3_02179	696.724	-6.72014	0.342842	-19.6013	1.50755e-85	6.74124e-84	short-chain dehydrogenase/reductase family protein
NRRL3_04122	8789.62	-6.69842	0.342065	-19.5823	2.18763e-85	9.74395e-84	NADH-cytochrome b5 reductase
NRRL3_10152	615.059	-3.91307	0.200175	-19.5482	4.27001e-85	1.89448e-83	EthD domain-containing protein
NRRL3_04413	2646.6	1.88388	0.0963935	19.5436	4.67409e-85	2.06569e-83	wax synthase domain-containing protein
NRRL3_06849	1279.14	2.54784	0.130416	19.5363	5.39952e-85	2.37704e-83	histidine phosphatase superfamily protein, clade 1
NRRL3_04660	8459.93	-7.46892	0.384431	-19.4285	4.43021e-84	1.94279e-82	hypothetical protein
NRRL3_07127	489.292	-5.17449	0.266726	-19.4	7.7127e-84	3.36926e-82	hypothetical protein
NRRL3_02557	2868.21	1.95681	0.100888	19.3959	8.36299e-84	3.63934e-82	methionine aminopeptidase
NRRL3_04927	2010.91	-2.26027	0.116729	-19.3634	1.57289e-83	6.81865e-82	hypothetical protein
NRRL3_00837	988.931	-2.79752	0.144805	-19.3192	3.70344e-83	1.59938e-81	AhpD-like domain-containing protein
NRRL3_11712	1519.3	-2.49546	0.12922	-19.3118	4.27563e-83	1.83949e-81	short-chain dehydrogenase/reductase family protein
NRRL3_03125	1786.97	2.45848	0.127782	19.2396	1.7245e-82	7.39129e-81	ferric reductase domain-containing protein
NRRL3_05283	12960.6	1.35181	0.0702665	19.2383	1.76827e-82	7.55037e-81	glucose-6-phosphate 1-dehydrogenase GsdA
NRRL3_08728	6388.31	-4.96644	0.258659	-19.2007	3.65006e-82	1.55271e-80	taurine dioxygenase
NRRL3_07882	1495.43	-8.82774	0.460593	-19.166	7.11595e-82	3.01578e-80	phenylalanine ammonia-lyase
NRRL3_09965	1600.86	2.07222	0.10862	19.0777	3.87044e-81	1.63422e-79	14-alpha sterol demethylase
NRRL3_02631	720.541	-7.35607	0.385825	-19.0658	4.85572e-81	2.04264e-79	alcohol dehydrogenase
NRRL3_04355	536.185	-5.37254	0.282489	-19.0186	1.19708e-80	5.01712e-79	alpha/beta hydrolase fold-1 domain-containing protein
NRRL3_06155	545.723	-4.43222	0.233114	-19.0131	1.32943e-80	5.55137e-79	hypothetical protein
NRRL3_07964	4314.7	-1.88757	0.0992893	-19.0108	1.38774e-80	5.77362e-79	acyl-CoA dehydrogenase/oxidase domain-containing protein
NRRL3_07444	442.337	-5.06169	0.266492	-18.9938	1.91976e-80	7.9579e-79	serine hydrolase Fsh domain-containing protein
NRRL3_02644	1309.73	-2.45489	0.129451	-18.9638	3.39421e-80	1.40187e-78	hydroxyquinol 1,2-dioxygenase
NRRL3_04173	3619.79	1.69649	0.0897287	18.9069	1.00151e-79	4.12143e-78	oligopeptide transporter OPT superfamily protein
NRRL3_05970	2852.97	1.69526	0.0897077	18.8976	1.19322e-79	4.89265e-78	galactose-1-phosphate uridylyltransferase
NRRL3_01646	2054.57	2.10699	0.111753	18.8541	2.71981e-79	1.11121e-77	hypothetical protein
NRRL3_04650	567.856	3.98721	0.211742	18.8305	4.24717e-79	1.72901e-77	ferric reductase domain-containing protein
NRRL3_11135	4678.63	-2.16405	0.114946	-18.8267	4.56103e-79	1.85015e-77	carnitine acetyltransferase, required for utilization of acetate as carbon source
NRRL3_05358	1480.01	-2.32441	0.12351	-18.8196	5.22131e-79	2.11045e-77	alpha-galactosidase Mel27B
NRRL3_10492	1477.16	2.08946	0.111057	18.8144	5.75914e-79	2.31959e-77	survival protein SurE-like phosphatase/nucleotidase domain-containing protein
NRRL3_05625	5540.03	-2.18448	0.116301	-18.7829	1.04245e-78	4.18379e-77	fatty acid oxygenase, oxylipin biosynthesis
NRRL3_06855	2128.59	-2.10994	0.11265	-18.7301	2.81643e-78	1.12637e-76	hypothetical protein
NRRL3_06224	916.317	-2.8374	0.151529	-18.7252	3.08616e-78	1.22992e-76	amidase family protein
NRRL3_03891	8556.17	1.74362	0.0931796	18.7125	3.91586e-78	1.55512e-76	polyketide synthase
NRRL3_04141	729.458	-6.90906	0.369373	-18.7049	4.5197e-78	1.78867e-76	polyprenyl synthetase-like protein
NRRL3_02630	913.079	-2.68012	0.143533	-18.6725	8.29407e-78	3.27097e-76	beta-galactosidase Lac35B
NRRL3_08880	713.468	2.90322	0.155744	18.641	1.49375e-77	5.87059e-76	amino acid/polyamine transporter I family protein
NRRL3_10368	6292.29	2.21687	0.119078	18.617	2.3384e-77	9.15845e-76	major facilitator superfamily protein
NRRL3_06888	15088.9	1.36728	0.0734723	18.6095	2.69143e-77	1.05049e-75	glucose-6-phosphate isomerase
NRRL3_02177	839.599	-2.81711	0.151419	-18.6048	2.94041e-77	1.14374e-75	uncharacterized protein
NRRL3_00386	1027.58	3.22919	0.174643	18.4902	2.47604e-76	9.59823e-75	sugar/inositol transporter family protein
NRRL3_02822	510.415	-4.18338	0.226386	-18.479	3.0473e-76	1.17725e-74	oxidase
NRRL3_11166	1010.32	2.89354	0.156641	18.4725	3.44014e-76	1.32451e-74	ABC transporter
NRRL3_11736	5353.16	1.54659	0.0838932	18.4352	6.85295e-76	2.62959e-74	serine-type carboxypeptidase
NRRL3_10799	8457.85	-1.88184	0.102098	-18.4316	7.32403e-76	2.80088e-74	serine-pyruvate aminotransferase/2-aminoethylphosphonate-pyruvate transaminase family protein
NRRL3_09549	9480.45	-9.44677	0.513608	-18.393	1.49601e-75	5.70191e-74	polyketide synthase AdaA
NRRL3_09891	4041.46	-1.79122	0.0974806	-18.3752	2.07628e-75	7.88709e-74	hydroxyacid-oxoacid transhydrogenase, mitochondrial
NRRL3_10111	471.936	-3.88675	0.212123	-18.3231	5.41541e-75	2.05028e-73	homogentisate 1,2-dioxygenase
NRRL3_09864	10898.8	1.33451	0.0728553	18.3173	6.02382e-75	2.27304e-73	short-chain dehydrogenase/reductase family protein
NRRL3_09551	1942.01	-2.28409	0.124711	-18.3151	6.27178e-75	2.35877e-73	nucleotidyl transferase domain-containing protein
NRRL3_02195	2934.13	2.01873	0.110289	18.304	7.68805e-75	2.88188e-73	delta(14)-sterol reductase
NRRL3_09548	5115.99	-9.43418	0.517085	-18.2449	2.27029e-74	8.48221e-73	metallo-beta-lactamase-type thioesterase AdaB
NRRL3_03480	654.41	-3.0043	0.164914	-18.2173	3.76215e-74	1.401e-72	major facilitator superfamily protein
NRRL3_04921	28786.1	1.42867	0.0786051	18.1752	8.10845e-74	3.00967e-72	pyruvate kinase PkiA
NRRL3_05966	5089.98	-1.60079	0.0881157	-18.1669	9.43113e-74	3.48921e-72	3-hydroxyisobutyrate dehydrogenase-related protein
NRRL3_11528	484.545	-3.64862	0.201053	-18.1475	1.34388e-73	4.95576e-72	hypothetical protein
NRRL3_06512	986.583	-2.53213	0.139541	-18.1462	1.37642e-73	5.05934e-72	major facilitator superfamily protein
NRRL3_05270	1012.98	-2.4325	0.134056	-18.1454	1.39495e-73	5.11092e-72	altered inheritance of mitochondria protein 24-like protein
NRRL3_02168	2240.55	2.44128	0.13479	18.1117	2.57824e-73	9.41597e-72	low affinity zinc transporter, plasma membrane
NRRL3_11162	5116.21	-1.71588	0.0951646	-18.0306	1.12003e-72	4.07734e-71	3-ketoacyl-CoA thiolase
NRRL3_10153	578.246	-7.03859	0.391446	-17.981	2.74587e-72	9.96408e-71	SRPBCC domain-containing protein
NRRL3_11249	45137	1.21891	0.0678824	17.9562	4.29153e-72	1.55233e-70	transketolase
NRRL3_02184	2774.03	-7.79122	0.434353	-17.9376	6.00419e-72	2.16494e-70	NAD-dependent epimerase/dehydratase family protein Fum13
NRRL3_00249	4122.48	1.71705	0.0958251	17.9186	8.4446e-72	3.03525e-70	alpha-amylase
NRRL3_10150	1512.77	2.56271	0.143438	17.8662	2.1606e-71	7.74137e-70	dynamin superfamily protein
NRRL3_05692	5483.69	1.51138	0.0846301	17.8587	2.47419e-71	8.83706e-70	arginase
NRRL3_08347	4382.72	1.68676	0.0945088	17.8476	3.01624e-71	1.07393e-69	glutamine-fructose-6-phosphate aminotransferase
NRRL3_02249	800.117	-2.79993	0.15699	-17.8351	3.77304e-71	1.33919e-69	alpha/beta hydrolase fold-1 domain-containing protein
NRRL3_02182	2093.36	-10.0952	0.566703	-17.814	5.50693e-71	1.94853e-69	phytanoyl-CoA dioxygenase Fum9
NRRL3_07413	799.607	-3.1268	0.176523	-17.7133	3.30903e-70	1.16721e-68	fungal-specific transcription factor
NRRL3_07074	44046.8	1.23869	0.0702459	17.6336	1.36086e-69	4.78534e-68	serine hydroxymethyltransferase, cytosolic
NRRL3_10050	7213.53	1.48176	0.0841251	17.6138	1.93106e-69	6.76943e-68	NADPH-dependent erythrose reductase LarA/Err1
NRRL3_01173	1613.06	2.17788	0.123919	17.575	3.83038e-69	1.33863e-67	delta(12) fatty acid desaturase
NRRL3_04276	566.535	3.21419	0.183278	17.5372	7.45232e-69	2.59642e-67	pyridoxal phosphate-dependent decarboxylase family protein
NRRL3_01855	1526.98	2.86107	0.163404	17.5091	1.22058e-68	4.23955e-67	COMT-type O-methyltransferase family protein
NRRL3_01065	822.144	-2.60398	0.148784	-17.5018	1.38852e-68	4.80819e-67	short-chain dehydrogenase/reductase family protein
NRRL3_05839	1937.67	2.27687	0.130236	17.4826	1.94272e-68	6.7068e-67	hypothetical protein
NRRL3_06978	4556.12	1.53634	0.0880253	17.4534	3.2415e-68	1.11567e-66	galactokinase
NRRL3_02495	424.577	-4.30036	0.246509	-17.445	3.75491e-68	1.28847e-66	hypothetical protein
NRRL3_00633	1542.27	-2.12361	0.122009	-17.4054	7.51088e-68	2.56954e-66	major facilitator superfamily protein
NRRL3_10525	2217.09	-1.80752	0.10385	-17.405	7.55629e-68	2.57731e-66	CENP-B DNA-binding domain-containing protein
NRRL3_07701	2273.09	1.95528	0.1124	17.3957	8.89051e-68	3.02331e-66	transcriptional regulator of starch degradation AmyR
NRRL3_03021	540.005	-3.20387	0.184452	-17.3697	1.40055e-67	4.74848e-66	myo-inositol transporter
NRRL3_03044	3060.68	2.01722	0.116141	17.3687	1.42332e-67	4.81132e-66	epoxide hydrolase-like protein
NRRL3_08159	539.655	-6.2822	0.36251	-17.3298	2.80521e-67	9.45447e-66	basic helix-loop-helix transcription factor
NRRL3_03092	2009.74	-2.52698	0.146026	-17.305	4.31036e-67	1.44843e-65	C2H2 finger domain transcription factor
NRRL3_09569	1155.01	-9.04351	0.523352	-17.28	6.65982e-67	2.23133e-65	hypothetical protein
NRRL3_05355	366.782	-4.46816	0.258858	-17.261	9.24477e-67	3.0883e-65	necrosis inducing family protein
NRRL3_04198	569.445	-3.73673	0.21655	-17.2558	1.01297e-66	3.37399e-65	cell wall synthesis Kre9/Knh1 family protein
NRRL3_02097	7329.3	-1.91813	0.111313	-17.2318	1.53231e-66	5.0889e-65	lactone-specific esterase
NRRL3_02360	5700.61	-1.46729	0.0852545	-17.2108	2.20518e-66	7.30216e-65	nascent polypeptide-associated complex subunit alpha-like protein
NRRL3_06518	17972.1	-1.86067	0.108121	-17.2091	2.26951e-66	7.49335e-65	alcohol dehydrogenase
NRRL3_10159	362.058	-4.93603	0.286992	-17.1992	2.69117e-66	8.85979e-65	NADP-dependent oxidoreductase domain-containing protein
NRRL3_11640	5560.7	-1.36278	0.0797054	-17.0977	1.54327e-65	5.06602e-64	succinyl-CoA:3-ketoacid coenzyme A transferase 1, mitochondrial
NRRL3_07975	382.387	-4.23022	0.24787	-17.0662	2.64749e-65	8.66576e-64	beta-glucosidase
NRRL3_11527	1555.99	-1.84993	0.108404	-17.0652	2.69279e-65	8.78871e-64	ferric reductase domain-containing protein
NRRL3_05209	1571.21	2.01635	0.118169	17.0633	2.78488e-65	9.06322e-64	ferric reductase domain-containing protein
NRRL3_10146	648.7	-3.95693	0.232192	-17.0416	4.03533e-65	1.30952e-63	COMT-type O-methyltransferase family protein
NRRL3_10411	4608.99	1.83928	0.108042	17.0238	5.46738e-65	1.76919e-63	FAD-binding domain-containing protein
NRRL3_10584	2422.67	-1.74212	0.103169	-16.8861	5.69527e-64	1.8377e-62	MaoC-like domain-containing protein
NRRL3_02352	2132.59	1.83035	0.108896	16.8082	2.12672e-63	6.84285e-62	vitamin H transporter
NRRL3_11067	6638.66	1.82067	0.108664	16.755	5.20534e-63	1.67012e-61	external alternative NADH-ubiquinone oxidoreductase, mitochondrial
NRRL3_08855	1891.39	-1.88739	0.112675	-16.7507	5.59422e-63	1.78983e-61	nitronate monooxygenase domain-containing protein
NRRL3_09372	889.695	-2.41467	0.14418	-16.7476	5.89741e-63	1.88154e-61	D-lactate dehydrogenase
NRRL3_09121	3215.12	-1.51869	0.0909227	-16.7031	1.24402e-62	3.95786e-61	amidase family protein
NRRL3_10263	6795.18	1.42289	0.0853096	16.6792	1.85763e-62	5.89356e-61	FAD-binding domain-containing protein
NRRL3_09840	356.277	-4.87772	0.292469	-16.6777	1.90317e-62	6.02122e-61	fungal-specific transcription factor
NRRL3_09913	2965.17	1.53541	0.0922139	16.6505	3.0016e-62	9.47005e-61	arrestin domain-containing protein
NRRL3_00672	7964.17	-1.29137	0.0776063	-16.64	3.57791e-62	1.1257e-60	peroxisomal multifunctional enzyme involved in fatty acid beta-oxidation
NRRL3_02726	2968.64	1.52312	0.0916086	16.6264	4.4851e-62	1.40723e-60	P-loop containing nucleoside triphosphate hydrolase domain-containing protein
NRRL3_01186	1048.3	2.27217	0.136694	16.6222	4.80974e-62	1.50493e-60	amino acid transporter, transmembrane domain-containing protein
NRRL3_08108	125921	1.1522	0.06941	16.6	6.97465e-62	2.17632e-60	methionine synthase
NRRL3_00251	4038.52	1.63294	0.0984082	16.5936	7.75946e-62	2.41457e-60	cell-wall synthesis Kre9/Knh1 family protein
NRRL3_02193	11582.9	1.20194	0.0724991	16.5786	9.9475e-62	3.08699e-60	glycerol dehydrogenase
NRRL3_11573	69410	-1.3331	0.0805066	-16.5589	1.38123e-61	4.27465e-60	aconitate hydratase, mitochondrial
NRRL3_02662	554.131	-3.09897	0.187243	-16.5505	1.58683e-61	4.89761e-60	amidase family protein
NRRL3_06394	351.891	3.79477	0.22957	16.5299	2.23337e-61	6.87442e-60	emopamil-binding protein-like protein
NRRL3_10043	687.737	-2.98905	0.181431	-16.4749	5.55748e-61	1.706e-59	tannase/feruloyl esterase family protein
NRRL3_07411	597.41	-7.50104	0.456228	-16.4415	9.65781e-61	2.95669e-59	alpha/beta hydrolase fold domain-containing protein
NRRL3_08811	834.196	2.60051	0.158247	16.4332	1.10581e-60	3.37629e-59	transferase family protein
NRRL3_10495	47966.5	1.14154	0.0695721	16.408	1.67546e-60	5.10183e-59	cell wall synthesis Kre9/Knh1 family protein
NRRL3_03235	3262.2	-1.63092	0.0996403	-16.3681	3.23092e-60	9.81198e-59	D-lactate dehydrogenase
NRRL3_11751	2819.17	1.65683	0.101225	16.3678	3.24686e-60	9.83409e-59	hypothetical protein
NRRL3_02063	3586.78	-1.55146	0.0950492	-16.3227	6.8086e-60	2.0567e-58	chitinase-like protein
NRRL3_02395	30128.1	-5.0262	0.308266	-16.3048	9.13098e-60	2.75092e-58	isocitrate lyase
NRRL3_00390	1124.76	-2.19256	0.134492	-16.3025	9.47838e-60	2.84803e-58	short-chain dehydrogenase/reductase family protein
NRRL3_09031	3275.17	1.78909	0.109771	16.2984	1.0138e-59	3.0382e-58	cytochrome P450-like protein
NRRL3_04401a1	615.598	-3.88128	0.238476	-16.2753	1.47717e-59	4.41519e-58	hypothetical protein
NRRL3_04938	2961.17	-1.67624	0.103165	-16.2481	2.30211e-59	6.86283e-58	long-chain-fatty-acid--CoA ligase FadD17-like protein
NRRL3_08054	1544.06	-1.8561	0.114332	-16.2343	2.8872e-59	8.5845e-58	nitronate monooxygenase domain-containing protein
NRRL3_09342	17536	1.17995	0.0727453	16.2203	3.62601e-59	1.07531e-57	sulfate adenylyltransferase sC
NRRL3_01326	1142.01	2.02592	0.12496	16.2126	4.10493e-59	1.21416e-57	fungal-specific transcription factor
NRRL3_01911	518.102	-2.92145	0.180245	-16.2082	4.41535e-59	1.30259e-57	cytochrome P450-like protein
NRRL3_06395	1661.21	-1.81894	0.112281	-16.1998	5.05662e-59	1.4879e-57	AMP-dependent synthetase/ligase domain-containing protein
NRRL3_08340	6178.35	-10.7403	0.664914	-16.153	1.082e-58	3.17554e-57	carboxymuconolactone decarboxylase-like protein
NRRL3_06060	6167.73	1.27165	0.078738	16.1504	1.12786e-58	3.30161e-57	major facilitator superfamily, sugar transporter-like protein
NRRL3_08765	941.56	2.57908	0.160395	16.0795	3.54977e-58	1.03646e-56	hypothetical protein
NRRL3_11669	6944.5	-1.691	0.105276	-16.0625	4.6758e-58	1.36174e-56	extracellular membrane protein, CFEM domain-containing protein
NRRL3_03325	4709.94	1.28003	0.0798134	16.0378	6.95431e-58	2.02013e-56	P-loop containing nucleoside triphosphate hydrolase domain-containing protein
NRRL3_07883	402.806	-5.85678	0.365388	-16.0289	8.02499e-58	2.3252e-56	thioesterase domain-containing protein
NRRL3_07446	312.855	-5.16841	0.322608	-16.0207	9.16077e-58	2.64753e-56	major facilitator superfamily protein
NRRL3_00301	1262.39	-1.87929	0.117325	-16.0178	9.59324e-58	2.76548e-56	acyl-CoA dehydrogenase/oxidase domain-containing protein
NRRL3_10259	1533.78	-1.87239	0.116996	-16.0039	1.20052e-57	3.45202e-56	cytochrome P450
NRRL3_11228	621.243	-2.56687	0.160439	-15.9991	1.29701e-57	3.72007e-56	alpha/beta hydrolase fold-3 domain-containing protein
NRRL3_07906	15661.4	-1.29474	0.0809499	-15.9943	1.40065e-57	4.00721e-56	cytochrome-c peroxidase precursor, mitochondrial
NRRL3_01411	4397.77	-1.31396	0.0822578	-15.9737	1.95021e-57	5.56544e-56	acetyl-CoA acetyltransferase
NRRL3_03124	746.058	3.11427	0.195285	15.9473	2.97332e-57	8.46389e-56	Ctr copper transporter family protein
NRRL3_08669	916.112	-2.23246	0.140183	-15.9253	4.22755e-57	1.20041e-55	aldehyde oxidase/xanthine dehydrogenase family protein
NRRL3_08274	5263.8	1.54858	0.0973034	15.9149	4.99148e-57	1.4138e-55	uncharacterized protein
NRRL3_01652	15324.8	-1.31876	0.083026	-15.8837	8.21231e-57	2.32028e-55	xylose transporter
NRRL3_06175	322.874	-4.91646	0.309726	-15.8735	9.6618e-57	2.72305e-55	CocE/serine esterase family protein
NRRL3_01679	1043.08	-2.44463	0.154096	-15.8643	1.11871e-56	3.14513e-55	BTB/POZ domain-containing protein
NRRL3_01451	412.53	-3.3609	0.212648	-15.805	2.87374e-56	8.05924e-55	fungal-specific transcription factor
NRRL3_06205	3201.19	-4.29556	0.272065	-15.7887	3.72013e-56	1.04072e-54	high-affinity glucose transporter
NRRL3_02192	5898.82	1.23432	0.0781952	15.7851	3.94183e-56	1.10003e-54	HAD hydrolase subfamily IA protein
NRRL3_07187	297.917	-5.19517	0.330918	-15.6993	1.52989e-55	4.25894e-54	hypothetical protein
NRRL3_04104	2791.35	-1.46109	0.0931552	-15.6845	1.93168e-55	5.36431e-54	uracil phosphoribosyl transferase-like protein
NRRL3_06672	1025.4	-2.01533	0.128516	-15.6815	2.02535e-55	5.61072e-54	major facilitator superfamily protein
NRRL3_01348	1125.24	-2.13438	0.136162	-15.6753	2.23211e-55	6.16843e-54	class II aldolase/adducin family protein
NRRL3_04569	7928.63	-1.39791	0.0891963	-15.6722	2.34147e-55	6.45496e-54	major facilitator superfamily, sugar/inositol transporter-like protein
NRRL3_02157	348.796	-3.73223	0.238342	-15.6592	2.87603e-55	7.90943e-54	branched-chain amino acid aminotransferase-like protein
NRRL3_04076	12719.1	1.10775	0.0709433	15.6145	5.79825e-55	1.59074e-53	phosphatidylethanolamine N-methyltransferase
NRRL3_02023	913.664	-2.13048	0.136849	-15.5681	1.19976e-54	3.28359e-53	glycoside hydrolase family 31 protein
NRRL3_09477	334.923	-5.76999	0.370669	-15.5664	1.23087e-54	3.36063e-53	cytochrome P450-like protein
NRRL3_09381	6402.61	-1.66285	0.106907	-15.5542	1.48961e-54	4.0573e-53	hypothetical protein
NRRL3_07484	1444.77	-1.88095	0.120943	-15.5524	1.53213e-54	4.16314e-53	flavin monooxygenase-like protein
NRRL3_03742	437.334	-3.36077	0.216434	-15.5279	2.24515e-54	6.086e-53	AMP-dependent synthetase/ligase domain-containing protein
NRRL3_02663	804.704	-2.31745	0.149385	-15.5133	2.82125e-54	7.62947e-53	short-chain dehydrogenase/reductase family protein
NRRL3_01044	3717.79	-1.44691	0.0934212	-15.488	4.18062e-54	1.12787e-52	WD repeat-containing protein
NRRL3_10706	22753.3	1.05289	0.0680847	15.4645	6.02756e-54	1.6223e-52	isocitrate dehydrogenase [NAD] subunit 1, mitochondrial
NRRL3_02100	2668.15	-1.49229	0.0965917	-15.4495	7.60609e-54	2.04232e-52	major facilitator superfamily protein
NRRL3_09375	367.25	-5.18608	0.335738	-15.4468	7.92424e-54	2.12272e-52	Ras guanine-nucleotide exchange factor domain-containing protein
NRRL3_05311	655.937	-2.53988	0.164519	-15.4382	9.0592e-54	2.42104e-52	hypothetical protein
NRRL3_10724	9503.86	1.20545	0.0781015	15.4344	9.61155e-54	2.56263e-52	glycerol-3-phosphate dehydrogenase, mitochondrial
NRRL3_08286	362.143	-3.42041	0.221869	-15.4163	1.27141e-53	3.38189e-52	FAD/NAD(P)-binding domain-containing protein
NRRL3_09692	7844.94	1.25256	0.0812566	15.4149	1.29899e-53	3.44718e-52	peptidyl-prolyl cis-trans isomerase, FKBP-type
NRRL3_07695	3519.4	1.41331	0.0917486	15.4041	1.53574e-53	4.06595e-52	FAD-binding domain-containing protein
NRRL3_03032	6201.32	-1.17056	0.0761384	-15.3741	2.44042e-53	6.44611e-52	zinc finger domain-containing protein, C2H2-type
NRRL3_01399	1161.85	-2.1414	0.139698	-15.3289	4.90494e-53	1.29258e-51	5-oxoprolinase
NRRL3_08633	680.476	-2.59932	0.169751	-15.3125	6.30943e-53	1.65885e-51	polyprenyl synthetase-like protein
NRRL3_04861	1769.38	1.71196	0.111935	15.2943	8.34548e-53	2.1891e-51	glutathione S-transferase domain-containing protein
NRRL3_04994	3235.99	-1.40162	0.091672	-15.2895	8.98509e-53	2.35144e-51	alpha-hydroxy acid dehydrogenase family protein, FMN-dependent
NRRL3_05349	453.578	-3.30287	0.216193	-15.2774	1.08157e-52	2.82401e-51	hypothetical protein
NRRL3_06541	512.359	-3.68985	0.241721	-15.2649	1.30968e-52	3.41178e-51	hypothetical protein
NRRL3_04651	21152.3	1.50177	0.0984747	15.2503	1.63942e-52	4.26098e-51	O-methyltransferase
NRRL3_05464	10662.8	-8.6972	0.57041	-15.2473	1.71683e-52	4.45201e-51	hypothetical protein
NRRL3_05914	3226.33	1.48873	0.097696	15.2383	1.96793e-52	5.09151e-51	midasin-like protein
NRRL3_05175	988.977	-2.4499	0.160937	-15.2227	2.50084e-52	6.45557e-51	hypothetical protein
NRRL3_03047	1074.12	2.16086	0.142168	15.1994	3.56773e-52	9.18873e-51	FMN-binding domain-containing protein
NRRL3_00162	2238.68	-1.49482	0.0985009	-15.1757	5.12267e-52	1.31636e-50	crotonase superfamily protein
NRRL3_09629	8123.75	-5.49375	0.362331	-15.1623	6.28767e-52	1.61209e-50	hypothetical protein
NRRL3_09620	780.462	-2.58441	0.170534	-15.1548	7.04312e-52	1.80171e-50	major facilitator superfamily protein, efflux pump
NRRL3_05995	15691.9	1.14064	0.0753429	15.1393	8.9201e-52	2.27673e-50	methylenetetrahydrofolate reductase
NRRL3_03740	347.98	-5.10951	0.338147	-15.1103	1.38463e-51	3.52615e-50	hypothetical protein
NRRL3_05263	34877.8	-1.08497	0.0719044	-15.0891	1.90936e-51	4.85157e-50	isocitrate dehydrogenase [NADP]
NRRL3_10381	679.987	-2.51324	0.166651	-15.0809	2.16416e-51	5.48674e-50	hypothetical protein
NRRL3_00773	1865.64	-5.99077	0.397345	-15.077	2.29522e-51	5.80604e-50	EF-hand domain-containing protein
NRRL3_04846	6882.57	-1.36191	0.0904292	-15.0605	2.94349e-51	7.42936e-50	major facilitator superfamily, sugar transporter-like protein
NRRL3_11645	4014.87	1.27121	0.0844731	15.0487	3.51959e-51	8.86375e-50	non-ribosomal peptide synthetase SidC
NRRL3_04570	437.367	-3.08662	0.205186	-15.0431	3.83316e-51	9.6321e-50	carboxylesterase family protein
NRRL3_10007	1165.94	-1.95296	0.130245	-14.9944	7.98402e-51	2.00182e-49	major facilitator superfamily protein
NRRL3_09570	297.217	-5.59394	0.373424	-14.9802	9.89826e-51	2.47631e-49	hypothetical protein
NRRL3_00059	595.464	-2.54917	0.170221	-14.9756	1.05976e-50	2.64543e-49	hypothetical protein
NRRL3_10999	37284.4	1.14795	0.0766639	14.9738	1.08936e-50	2.71337e-49	translation elongation factor 1 beta
NRRL3_02339	7748.49	1.34415	0.0897999	14.9683	1.18377e-50	2.94206e-49	hypothetical protein
NRRL3_01766	4279.74	6.07963	0.40637	14.9608	1.32368e-50	3.28261e-49	zinc-regulated transporter
NRRL3_06174	1426.31	-1.77781	0.119136	-14.9225	2.35126e-50	5.81822e-49	zinc finger domain-containing protein, C2H2-type
NRRL3_00417	939.157	1.99107	0.133437	14.9214	2.39105e-50	5.90383e-49	fungal-specific transcription factor
NRRL3_03638	315.619	-4.13392	0.277189	-14.9137	2.68486e-50	6.61488e-49	hypothetical protein
NRRL3_05985	1062.18	-2.32003	0.155652	-14.9052	3.04816e-50	7.49371e-49	hypothetical protein
NRRL3_07191	781.296	-2.14715	0.144231	-14.887	4.00619e-50	9.82772e-49	hypothetical protein
NRRL3_04721	3848.04	1.26708	0.0851625	14.8783	4.55783e-50	1.11569e-48	hypothetical protein
NRRL3_08236	3910.34	1.24358	0.0836884	14.8596	6.02948e-50	1.47275e-48	ankyrin repeat domain-containing protein
NRRL3_05996	366.874	-4.7479	0.319545	-14.8583	6.14357e-50	1.4974e-48	alpha-1,3 glucan synthase
NRRL3_09625	345.589	-3.41816	0.230112	-14.8543	6.52211e-50	1.58626e-48	fungal-specific transcription factor
NRRL3_09296	1756.32	-1.61113	0.108726	-14.8182	1.11684e-49	2.71049e-48	CoA-transferase family III protein
NRRL3_06926	1108.15	-1.84151	0.124315	-14.8132	1.20314e-49	2.91369e-48	AMP-dependent synthetase/ligase domain-containing protein
NRRL3_05733	4404.45	-1.27542	0.0861233	-14.8093	1.27595e-49	3.08345e-48	uncharacterized protein
NRRL3_11287	3903.49	1.24544	0.084144	14.8012	1.43814e-49	3.46802e-48	zinc finger domain-containing protein, RING-CH-type
NRRL3_02148	594.507	-2.48632	0.168576	-14.749	3.124e-49	7.51746e-48	major facilitator superfamily protein
NRRL3_00779	1323.6	-2.22536	0.151217	-14.7164	5.06239e-49	1.21562e-47	hypothetical protein
NRRL3_10290	6883.9	-1.22916	0.0836107	-14.701	6.35115e-49	1.52186e-47	carnitine acetyltransferase
NRRL3_09295	377.493	-3.19227	0.217245	-14.6944	7.00413e-49	1.6748e-47	FAD/NAD(P)-binding domain-containing protein
NRRL3_07314	301.104	-4.17813	0.284393	-14.6914	7.32308e-49	1.74739e-47	fungal-specific transcription factor
NRRL3_07445	270.761	-4.82158	0.328451	-14.6797	8.69187e-49	2.06965e-47	hypothetical protein
NRRL3_06306	472.252	-3.36545	0.229699	-14.6515	1.31679e-48	3.1289e-47	ferric reductase domain-containing protein
NRRL3_03137	15780.4	1.03958	0.0709951	14.643	1.49377e-48	3.54202e-47	bifunctional N-acetyl-gamma-glutamyl-phosphate reductase and acetylglutamate kinase, mitochondrial
NRRL3_03007	365.013	-3.62185	0.247477	-14.6351	1.67804e-48	3.97065e-47	hypothetical protein
NRRL3_06853	647.959	-2.46626	0.168537	-14.6334	1.72066e-48	4.06305e-47	cytochrome P450-like protein
NRRL3_06445	359.85	-4.47519	0.305899	-14.6296	1.81734e-48	4.28245e-47	hypothetical protein
NRRL3_02851	3287.36	1.29683	0.088653	14.6282	1.85633e-48	4.36527e-47	alpha/beta hydrolase fold-1 domain-containing protein
NRRL3_05858	1641.04	-1.68767	0.115501	-14.6117	2.36518e-48	5.55036e-47	ABC transporter type 2 domain-containing protein
NRRL3_01492	1451.17	-1.78994	0.122559	-14.6047	2.62091e-48	6.1378e-47	alcohol dehydrogenase
NRRL3_05631	397.861	2.92546	0.200681	14.5776	3.89787e-48	9.10947e-47	major facilitator superfamily, sugar/inositol transporter-like protein
NRRL3_03163	710.014	-2.23453	0.153696	-14.5386	6.89893e-48	1.60899e-46	F-box domain-containing protein
NRRL3_00239	311.2	-4.66559	0.32104	-14.5327	7.51562e-48	1.74923e-46	hypothetical protein
NRRL3_07796	367.479	-4.01782	0.276842	-14.513	1.00192e-47	2.32716e-46	hypothetical protein
NRRL3_05306	877.597	-9.05895	0.624333	-14.5098	1.05034e-47	2.43465e-46	uncharacterized protein
NRRL3_05246	15119.3	1.46389	0.101245	14.4589	2.20427e-47	5.09901e-46	RNA recognition motif domain-containing protein
NRRL3_10218	710.531	-2.33062	0.161319	-14.4473	2.60834e-47	6.02144e-46	O-methyltransferase family 3 protein
NRRL3_07231	4938.6	-1.63741	0.113518	-14.4242	3.64532e-47	8.39829e-46	pyridoxal reductase
NRRL3_09002	5573.98	1.1749	0.0815157	14.4132	4.27691e-47	9.83343e-46	cell wall alpha-1,3-glucan synthase
NRRL3_10889	453.847	-2.73482	0.189788	-14.4099	4.48484e-47	1.02907e-45	phytanoyl-CoA dioxygenase-like protein
NRRL3_03308	342.492	-3.21068	0.223466	-14.3676	8.25934e-47	1.89132e-45	major facilitator superfamily protein
NRRL3_11176	17442.2	1.06629	0.0743441	14.3426	1.18598e-46	2.71033e-45	Isocitrate dehydrogenase [NAD] subunit 2, mitochondrial
NRRL3_03088	2302.61	-1.53221	0.106921	-14.3303	1.41535e-46	3.22802e-45	alpha-hydroxy acid dehydrogenase family protein, FMN-dependent
NRRL3_04992	2450.19	1.38635	0.0967651	14.3269	1.48536e-46	3.38092e-45	aminoglycoside phosphotransferase domain-containing protein
NRRL3_05479	3514.55	1.25213	0.0874068	14.3253	1.52154e-46	3.45633e-45	hypothetical protein
NRRL3_05882	503.658	-2.57831	0.180092	-14.3166	1.72327e-46	3.90676e-45	major facilitator superfamily protein
NRRL3_03805	1605.51	1.5512	0.108617	14.2814	2.8589e-46	6.4684e-45	hypothetical protein
NRRL3_08869	502.228	2.87171	0.201311	14.265	3.61405e-46	8.16071e-45	nucleoside phosphorylase domain-containing protein
NRRL3_06360	439.132	-7.64195	0.536242	-14.2509	4.42386e-46	9.96949e-45	major facilitator superfamily protein
NRRL3_07414	297.698	-4.47525	0.314351	-14.2365	5.4418e-46	1.22392e-44	carboxylesterase family protein
NRRL3_04573	1692	-1.47972	0.104026	-14.2245	6.45511e-46	1.44896e-44	uncharacterized protein
NRRL3_01404	464.994	-2.72246	0.191549	-14.2128	7.62583e-46	1.70837e-44	acetate transporter
NRRL3_07129a1	3484.98	-1.31683	0.0930117	-14.1577	1.67317e-45	3.74093e-44	hypothetical protein
NRRL3_03501	9783.39	1.2086	0.0855938	14.1201	2.85426e-45	6.3691e-44	eIF-2-alpha kinase activator Gcn1
NRRL3_00030	539.781	2.96037	0.210295	14.0772	5.24633e-45	1.16839e-43	non-ribosomal peptide synthetase-like protein
NRRL3_06179	1040.01	1.8347	0.130385	14.0714	5.6918e-45	1.26512e-43	phosphoribulokinase/uridine kinase domain-containing protein
NRRL3_08730	5209.74	-1.40917	0.100202	-14.0632	6.3909e-45	1.41773e-43	amino acid transporter, transmembrane domain-containing protein BrsA-25
NRRL3_00310	327.983	-3.30506	0.235288	-14.0469	8.05054e-45	1.78242e-43	major facilitator superfamily protein
NRRL3_10267	10646.3	1.18734	0.0846468	14.027	1.06491e-44	2.35315e-43	aspartic peptidase-like protein
NRRL3_09102	8411.89	1.41867	0.101226	14.0148	1.26477e-44	2.78936e-43	alanine-tRNA ligase-like protein
NRRL3_04956	1383.29	-1.56056	0.111678	-13.9738	2.25204e-44	4.95711e-43	diphthamide synthesis Dph1/Dph2-like protein
NRRL3_08527	4430.68	1.12162	0.0804494	13.9419	3.52428e-44	7.74251e-43	sulfide:quinone oxidoreductase, mitochondrial
NRRL3_08695	1852.01	-1.86862	0.134245	-13.9195	4.82369e-44	1.05767e-42	oxalate decarboxylase
NRRL3_09619	397.756	-7.49905	0.539393	-13.9027	6.09605e-44	1.33408e-42	hypothetical protein
NRRL3_02858	1076.21	-1.76736	0.127232	-13.8908	7.20142e-44	1.57232e-42	peptidase M24 domain-containing protein
NRRL3_03778	1050.67	-5.91442	0.425782	-13.8907	7.21235e-44	1.57232e-42	NmrA-like domain-containing protein
NRRL3_02398	2058.52	-1.40038	0.100936	-13.8739	9.11903e-44	1.98418e-42	short-chain dehydrogenase/reductase family protein
NRRL3_04939	1284.04	1.58189	0.114455	13.8211	1.9018e-43	4.13015e-42	ankyrin repeat domain-containing protein
NRRL3_01410	1622.77	-1.72361	0.124816	-13.8093	2.24152e-43	4.85862e-42	aldehyde dehydrogenase domain-containing protein
NRRL3_07443	417.939	-2.81321	0.203939	-13.7943	2.75729e-43	5.96521e-42	polyketide synthase
NRRL3_11158	613.2	-2.32681	0.168746	-13.7888	2.97599e-43	6.4261e-42	transferase family protein
NRRL3_00124	350.998	-2.98381	0.216437	-13.786	3.09391e-43	6.66806e-42	copper/quinone-containing amine oxidase AO-I
NRRL3_06312	2564.16	-1.33427	0.0967852	-13.7859	3.09999e-43	6.6685e-42	GTP cyclohydrolase II-like protein
NRRL3_11314	16279.1	1.16329	0.0843868	13.7852	3.1309e-43	6.72227e-42	multifunctional carbamoyl-phosphate synthase and aspartate carbamoyltransferase enzyme
NRRL3_00283	2325.27	-1.35942	0.0990884	-13.7192	7.78951e-43	1.66931e-41	benzoate 4-monooxygenase BhpA
NRRL3_08199	1536.52	-1.49262	0.108825	-13.7158	8.16745e-43	1.747e-41	thiolase domain-containing protein
NRRL3_02373	1618.27	-4.42739	0.32336	-13.6918	1.13581e-42	2.42491e-41	metallo-beta-lactamase domain-containing protein
NRRL3_02742	1183.3	-1.86355	0.136113	-13.6912	1.14591e-42	2.44189e-41	homoserine acetyltransferase-like protein
NRRL3_10225	7541.42	1.01948	0.0745317	13.6784	1.36626e-42	2.90598e-41	hypothetical protein
NRRL3_00403	201.345	5.46695	0.399731	13.6766	1.40168e-42	2.97575e-41	uncharacterized protein
NRRL3_08225	7899.29	1.01777	0.0744202	13.676	1.41225e-42	2.99259e-41	dipeptidyl-peptidase
NRRL3_09728	10018.4	-1.32314	0.0967833	-13.6711	1.51029e-42	3.19439e-41	major facilitator superfamily, sugar transporter-like protein
NRRL3_02650	14036.9	1.10712	0.0809901	13.6699	1.53664e-42	3.24408e-41	pleiotropic ABC efflux transporter of multiple drugs
NRRL3_03531	2329.54	1.2982	0.09504	13.6595	1.77122e-42	3.73238e-41	cystathionine beta-synthase
NRRL3_04659	232.315	-4.34676	0.319	-13.6262	2.79713e-42	5.88329e-41	FAD-binding domain-containing protein
NRRL3_00881	900.087	-1.82985	0.134291	-13.6259	2.80815e-42	5.89556e-41	uncharacterized protein
NRRL3_08653	228.463	-4.24231	0.31156	-13.6164	3.20109e-42	6.70812e-41	major facilitator superfamily, sugar/inositol transporter-like protein
NRRL3_00770	2079.24	-1.52935	0.112362	-13.6109	3.45023e-42	7.2169e-41	hypothetical protein
NRRL3_00280	2762.22	-1.27501	0.0937003	-13.6073	3.62422e-42	7.56401e-41	methyltransferase type 11 domain-containing protein
NRRL3_05176	2943.13	-1.56485	0.115002	-13.6072	3.6295e-42	7.56401e-41	purine-cytosine permease-like protein
NRRL3_07762	1845.61	-1.40987	0.103655	-13.6015	3.92093e-42	8.15639e-41	iron-sulfur cluster assembly protein-like protein
NRRL3_05230	461.395	-2.82517	0.207829	-13.5937	4.36225e-42	9.05784e-41	hypothetical protein
NRRL3_03302	218.854	-4.78273	0.352304	-13.5756	5.58948e-42	1.15849e-40	heterokaryon incompatibility domain-containing protein
NRRL3_11747	242.159	-5.50359	0.407596	-13.5026	1.51049e-41	3.12497e-40	alpha-galactosidase Mel27A
NRRL3_02000	834.82	-2.60364	0.192894	-13.4977	1.61282e-41	3.33062e-40	mixed-link glucanase
NRRL3_11036	1238.27	-1.81003	0.134206	-13.487	1.86594e-41	3.84634e-40	major facilitator superfamily, sugar/inositol transporter-like protein
NRRL3_07771	4295.11	-1.23725	0.091986	-13.4504	3.0601e-41	6.29649e-40	3-oxo-5-alpha-steroid 4-dehydrogenase, C terminal domain-containing protein
NRRL3_03193	808.769	2.11368	0.157206	13.4453	3.27984e-41	6.73642e-40	hypothetical protein
NRRL3_00551	7699.21	1.00998	0.0752101	13.4287	4.10295e-41	8.41179e-40	lysine-specific permease
NRRL3_10114	1864.33	-1.53984	0.114674	-13.4279	4.14792e-41	8.48867e-40	acyl-CoA dehydrogenase/oxidase domain-containing protein
NRRL3_09546	8076.28	-10.4189	0.776472	-13.4183	4.72465e-41	9.65154e-40	O-methyltransferase AdaD
NRRL3_02981	705.543	-2.01115	0.149888	-13.4176	4.7675e-41	9.7216e-40	glycosyltransferase family 25 protein
NRRL3_06103	18896.7	-0.978117	0.0729726	-13.4039	5.73675e-41	1.16771e-39	cytochrome c
NRRL3_04624	706.078	-2.1023	0.15687	-13.4015	5.92163e-41	1.20318e-39	heterokaryon incompatibility domain-containing protein
NRRL3_00277	3249.42	-1.19343	0.0891724	-13.3834	7.5639e-41	1.53412e-39	hypothetical protein
NRRL3_01724	227.595	-4.27848	0.320067	-13.3675	9.3691e-41	1.89687e-39	alpha/beta hydrolase fold-1 domain-containing protein
NRRL3_01735	220.252	6.34679	0.476321	13.3246	1.66536e-40	3.36569e-39	hypothetical protein
NRRL3_04051	539.131	-3.2885	0.247267	-13.2994	2.33381e-40	4.70823e-39	short-chain dehydrogenase/reductase family protein
NRRL3_05785	1067.78	-1.80991	0.136102	-13.2982	2.37243e-40	4.77767e-39	hypothetical protein
NRRL3_05668	4150.4	-1.13213	0.0851637	-13.2936	2.52158e-40	5.06905e-39	hypothetical protein
NRRL3_01267	793.061	-2.15269	0.16209	-13.2808	2.99286e-40	6.00581e-39	cysteine-rich transmembrane domain-containing protein
NRRL3_02449	3374.64	-7.0945	0.534449	-13.2744	3.25803e-40	6.52641e-39	citrate synthase-like protein
NRRL3_10224	7941.94	1.00681	0.0759692	13.2529	4.33918e-40	8.67683e-39	mannosyltransferase-like protein
NRRL3_09104	1929.27	1.51293	0.114192	13.249	4.57139e-40	9.12511e-39	major facilitator superfamily protein
NRRL3_05324	63391.1	1.08232	0.0817136	13.2452	4.80682e-40	9.57821e-39	hypothetical protein
NRRL3_10014	151706	1.10379	0.0833796	13.2381	5.28368e-40	1.051e-38	thiazole biosynthesis protein
NRRL3_08552	1548.72	-1.48469	0.112204	-13.232	5.73361e-40	1.1385e-38	heterokaryon incompatibility domain-containing protein
NRRL3_07594	599.153	-2.12485	0.160803	-13.214	7.28823e-40	1.44467e-38	phosphoenolpyruvate synthase 2-like protein
NRRL3_11007	1191.46	-5.99378	0.453813	-13.2076	7.93228e-40	1.5696e-38	exo-1,3-beta-glucanase
NRRL3_08412	242.295	-4.92619	0.373311	-13.196	9.25782e-40	1.8287e-38	serine hydrolase Fsh domain-containing protein
NRRL3_05725	1036.36	1.95377	0.148516	13.1553	1.58733e-39	3.13001e-38	pyruvate decarboxylase
NRRL3_06595	23506.5	0.969488	0.073718	13.1513	1.67259e-39	3.29243e-38	D-3-phosphoglycerate dehydrogenase
NRRL3_10240	2171.83	-1.5508	0.117982	-13.1444	1.83228e-39	3.59528e-38	amino acid/polyamine transporter I family protein
NRRL3_04362	968.797	1.72516	0.131247	13.1444	1.83278e-39	3.59528e-38	glycosyltransferase family 34 protein
NRRL3_01891	9170.67	0.962864	0.0732568	13.1437	1.85015e-39	3.62311e-38	polyadenylate-binding protein, cytoplasmic and nuclear
NRRL3_06385	1348.39	-4.38922	0.334032	-13.1401	1.93913e-39	3.79081e-38	aldehyde dehydrogenase domain-containing protein
NRRL3_09355	1606.79	1.39263	0.106043	13.1326	2.14062e-39	4.17374e-38	serine hydrolase Fsh domain-containing protein
NRRL3_11592	2858.3	-1.72531	0.131377	-13.1326	2.14236e-39	4.17374e-38	uncharacterized protein
NRRL3_07326	1849.26	1.3168	0.100273	13.1321	2.15524e-39	4.19164e-38	hypothetical protein
NRRL3_08378	10965	-0.940617	0.0716464	-13.1286	2.25805e-39	4.38409e-38	spherulation-specific family 4 protein
NRRL3_03876	3171.38	1.3531	0.103103	13.1237	2.40826e-39	4.66776e-38	hypothetical protein
NRRL3_06812	476.065	-2.55372	0.194855	-13.1058	3.05152e-39	5.90447e-38	trans-aconitate 2-methyltransferase C-terminal domain-containing protein
NRRL3_01841	2056.13	-1.28709	0.0983157	-13.0914	3.68766e-39	7.12321e-38	transcription factor SreA
NRRL3_04280	226.162	-4.71782	0.360451	-13.0886	3.82368e-39	7.37341e-38	CoA-transferase family III protein
NRRL3_09890	244.769	-3.63462	0.278273	-13.0614	5.47447e-39	1.05388e-37	glycoside hydrolase family 43 protein
NRRL3_07054	10056.1	-1.2769	0.0979877	-13.0312	8.12727e-39	1.56192e-37	fungal-specific transcription factor
NRRL3_08737	2655.45	-1.80603	0.138842	-13.0078	1.10459e-38	2.11925e-37	hypothetical protein
NRRL3_03530	2594.07	-1.30184	0.100113	-13.0037	1.1663e-38	2.23387e-37	calcium/proton exchanger CAX-like protein
NRRL3_09708	2724.5	-1.20086	0.0924404	-12.9907	1.38231e-38	2.64315e-37	caspase-like domain-containing protein
NRRL3_08071	225.712	-3.83638	0.295607	-12.978	1.63123e-38	3.11387e-37	hypothetical protein
NRRL3_05469	4629.57	1.14899	0.0886105	12.9668	1.88807e-38	3.59811e-37	fungal-specific transcription factor
NRRL3_03712	361.498	-3.57375	0.275656	-12.9645	1.94395e-38	3.69838e-37	tetratricopeptide-like helical domain-containing protein
NRRL3_00052	7423.88	1.08514	0.0838079	12.9479	2.41355e-38	4.58413e-37	nuclear transport factor 2 domain-containing protein
NRRL3_00224	3355.94	1.14601	0.0885696	12.939	2.71025e-38	5.13908e-37	uncharacterized protein
NRRL3_02186	1094.95	-1.88921	0.146201	-12.922	3.38328e-38	6.40455e-37	fungal-specific transcription factor Fum21
NRRL3_08490	2619.43	1.22412	0.0947572	12.9184	3.54267e-38	6.69512e-37	carbohydrate-binding module family 63 protein
NRRL3_01782	787.716	2.45699	0.190624	12.8892	5.17878e-38	9.77085e-37	catalase CatR
NRRL3_11598	471.057	-2.27009	0.176131	-12.8886	5.21574e-38	9.82427e-37	amidase, carbamoylase-type family protein
NRRL3_11737	5335.52	1.04333	0.0811435	12.8578	7.77332e-38	1.46175e-36	sugar phosphate transporter domain-containing protein
NRRL3_08985	1512.03	-1.50719	0.117252	-12.8543	8.13187e-38	1.52664e-36	PAN/apple domain-containing protein
NRRL3_02428	6864.77	1.04684	0.0814822	12.8475	8.87984e-38	1.66431e-36	amino acid/polyamine transporter I family protein
NRRL3_10650	2738.17	-1.29712	0.101066	-12.8344	1.05165e-37	1.96781e-36	short-chain dehydrogenase/reductase family protein
NRRL3_10438	1672.73	-4.34486	0.338939	-12.819	1.28344e-37	2.39758e-36	thioredoxin
NRRL3_06457	1743.61	-1.36908	0.106841	-12.8142	1.36563e-37	2.54694e-36	Ysc84 actin-binding domain-containing protein
NRRL3_10147	745.445	-7.7157	0.602862	-12.7985	1.67246e-37	3.11407e-36	hypothetical protein
NRRL3_00276	13176.5	-0.948369	0.0741334	-12.7927	1.80048e-37	3.34694e-36	hypothetical protein
NRRL3_02743	3022.04	-1.13943	0.0892046	-12.7732	2.31364e-37	4.29384e-36	saccharopine dehydrogenase [NADP(+), L-glutamate-forming]
NRRL3_09145	1624.55	-1.35523	0.106473	-12.7284	4.11182e-37	7.61861e-36	fungal-specific transcription factor
NRRL3_04594	8155.51	0.971391	0.0763276	12.7266	4.20715e-37	7.78255e-36	myosin II, required for normal conidiation, septum formation, and for correct chitin deposition
NRRL3_07355	4880.29	-1.28831	0.101257	-12.7231	4.39892e-37	8.12406e-36	peroxiredoxin
NRRL3_02943	4760.29	1.0375	0.0815773	12.718	4.69922e-37	8.66458e-36	hypothetical protein
NRRL3_06630	8072.53	-0.956285	0.0752078	-12.7152	4.86632e-37	8.95814e-36	fungal-specific transcription factor
NRRL3_06935	1612.01	-1.36848	0.10768	-12.7088	5.28539e-37	9.71383e-36	ketoreductase
NRRL3_00733	270.94	-6.35139	0.49999	-12.703	5.68803e-37	1.04369e-35	fungal-specific transcription factor
NRRL3_00833	279.017	-3.27769	0.258242	-12.6923	6.52387e-37	1.19513e-35	aldehyde dehydrogenase domain-containing protein
NRRL3_09733	15782	1.20598	0.0950369	12.6896	6.75306e-37	1.23512e-35	importin beta N-terminal domain-containing protein
NRRL3_09174	5987.52	1.28271	0.101134	12.6832	7.32647e-37	1.33785e-35	zinc finger domain-containing protein, CCHC-type
NRRL3_10370	255.128	5.05375	0.398586	12.6792	7.71272e-37	1.40612e-35	fungal-specific transcription factor
NRRL3_09825	209.431	-5.85196	0.461623	-12.6769	7.93771e-37	1.44482e-35	cytochrome P450-like protein
NRRL3_00591	1512.51	-1.54077	0.121684	-12.6621	9.59467e-37	1.74362e-35	hypothetical protein
NRRL3_02995	592.825	-2.04599	0.161814	-12.6441	1.20644e-36	2.18894e-35	uncharacterized protein
NRRL3_05795	955.696	-2.01287	0.159266	-12.6384	1.29651e-36	2.34861e-35	mevalonyl-CoA hydratase
NRRL3_05231	657.313	-1.91726	0.151784	-12.6315	1.41623e-36	2.5614e-35	hypothetical protein
NRRL3_01865	856.801	2.09482	0.166047	12.6158	1.72753e-36	3.11944e-35	hypothetical protein
NRRL3_03033	522.08	-2.25157	0.178524	-12.6122	1.80959e-36	3.26242e-35	dimethyl-sulfide monooxygenase
NRRL3_10716	5938.85	0.978851	0.0776163	12.6114	1.82712e-36	3.28881e-35	methylthioribose-1-phosphate isomerase
NRRL3_02458	26116.7	0.907685	0.0720258	12.6022	2.05281e-36	3.68922e-35	immunoglobulin E-dependent histamine-releasing factor
NRRL3_10886	1002.69	-1.70151	0.135144	-12.5903	2.38664e-36	4.28238e-35	pyruvate/phosphoenolpyruvate kinase-like domain-containing protein
NRRL3_06295	1079.95	-7.25016	0.57586	-12.5901	2.3922e-36	4.28558e-35	RmlC-like cupin domain-containing protein YanE
NRRL3_11624	40161	0.83521	0.0663898	12.5804	2.70689e-36	4.83679e-35	1,3-beta-glucan synthase
NRRL3_00686	7650.2	-1.19009	0.0945994	-12.5803	2.7084e-36	4.83679e-35	glycine dehydrogenase (decarboxylating), mitochondrial
NRRL3_00095	3819.35	-3.46849	0.275817	-12.5753	2.88677e-36	5.14724e-35	tetratricopeptide-like helical domain-containing protein
NRRL3_09313	12598	0.879573	0.0699469	12.5749	2.90276e-36	5.16764e-35	eukaryotic translation initiation factor eIF1
NRRL3_01408	13094.7	1.11383	0.0887458	12.5508	3.93744e-36	6.99867e-35	GMC oxidoreductase
NRRL3_01870	14497.5	0.962422	0.0768301	12.5266	5.33832e-36	9.47385e-35	eukaryotic translation initiation factor 2B
NRRL3_06915	19432.1	0.913639	0.0729396	12.526	5.38248e-36	9.53733e-35	carbamoyl-phosphate synthase, large subunit
NRRL3_06352	3110.68	-1.14502	0.091447	-12.5212	5.71898e-36	1.01178e-34	purine nucleoside permease
NRRL3_05755	1154.69	-2.10393	0.168036	-12.5207	5.75201e-36	1.01604e-34	resistance to 7-aminocholesterol Rta-like protein
NRRL3_03732	1453.01	-1.58792	0.127035	-12.4998	7.48347e-36	1.31983e-34	glutamine synthetase
NRRL3_05336	13130.6	0.959726	0.0768298	12.4916	8.29853e-36	1.46131e-34	PX domain-containing protein
NRRL3_01584	17453.3	0.868945	0.0695924	12.4862	8.87795e-36	1.56092e-34	pyruvate dehydrogenase E1 component subunit beta, mitochondrial
NRRL3_04412	3364.6	1.49813	0.119988	12.4857	8.93837e-36	1.56912e-34	hypothetical protein
NRRL3_09969	360.35	-2.86426	0.229562	-12.4771	9.95963e-36	1.7457e-34	homogentisate 1,2-dioxygenase, involved in L-tyrosine degradation
NRRL3_02765	1058.49	-1.52378	0.122145	-12.4751	1.02032e-35	1.78564e-34	biotin carboxylase domain-containing protein
NRRL3_04222	2241.16	-1.19261	0.0956295	-12.4712	1.07256e-35	1.87418e-34	carbohydrate-binding module family 50 protein
NRRL3_10520	53327	0.993697	0.0798461	12.4452	1.48585e-35	2.59236e-34	40S ribosomal protein eS12
NRRL3_06037	329.515	-2.68107	0.215515	-12.4403	1.57861e-35	2.74998e-34	glycosyltransferase family 90 protein
NRRL3_04372	304.176	2.77026	0.222939	12.4261	1.88586e-35	3.28019e-34	molybdenum cofactor sulfurase, C-terminal domain-containing protein
NRRL3_02061	5188.76	-1.31062	0.105547	-12.4174	2.10186e-35	3.64578e-34	benzoquinone reductase
NRRL3_09881	391.965	-2.61853	0.210876	-12.4174	2.10247e-35	3.64578e-34	short-chain dehydrogenase/reductase family protein
NRRL3_05343	2688.16	-1.2141	0.0979131	-12.3997	2.62202e-35	4.53977e-34	UDP-glucose 4-epimerase
NRRL3_10560	276208	0.832616	0.0673304	12.3661	3.98622e-35	6.89125e-34	translation elongation factor 1 alpha
NRRL3_03731	711.307	-1.86634	0.151131	-12.3491	4.92294e-35	8.49769e-34	short-chain dehydrogenase/reductase family protein
NRRL3_07447	6006.4	-1.327	0.107499	-12.3443	5.23007e-35	9.01414e-34	short-chain dehydrogenase/reductase family protein
NRRL3_02638	462.233	-2.55029	0.206606	-12.3438	5.26245e-35	9.0562e-34	uncharacterized protein
NRRL3_10340	1768.75	-1.37006	0.11106	-12.3362	5.77966e-35	9.93122e-34	fungal-specific transcription factor
NRRL3_00060	3188.28	1.09848	0.0890945	12.3294	6.29096e-35	1.07935e-33	D-stereospecific N-terminal glycine-D-alanine aminopeptidase
NRRL3_06361	263.526	-3.18443	0.258555	-12.3162	7.40684e-35	1.26888e-33	hypothetical protein
NRRL3_02860	373.844	-2.5342	0.205956	-12.3045	8.56161e-35	1.4645e-33	phosphoesterase domain-containing protein
NRRL3_10804	399.494	-7.91673	0.643636	-12.3	9.0568e-35	1.54687e-33	hypothetical protein
NRRL3_05313	3300.13	-1.10214	0.0897076	-12.286	1.07745e-34	1.83749e-33	alpha-1,2-mannosidase
NRRL3_05151	1246.76	-1.46166	0.119005	-12.2823	1.12718e-34	1.91941e-33	peptidase M20 carboxypeptidase S-like protein
NRRL3_01423	245.387	3.09774	0.252257	12.2801	1.15863e-34	1.97002e-33	gamma-glutamylcyclotransferase domain-containing protein
NRRL3_08391	182.339	-4.35866	0.355093	-12.2747	1.23855e-34	2.10275e-33	aminotransferase class V domain-containing protein
NRRL3_08891	5099.67	1.22847	0.100108	12.2714	1.28979e-34	2.18648e-33	non-ribosomal peptide synthetase
NRRL3_09449	741.942	-2.07293	0.168947	-12.2697	1.31735e-34	2.22987e-33	WD repeat-containing protein
NRRL3_07188.1	377.405	-2.48449	0.20259	-12.2637	1.41942e-34	2.39791e-33	ribonuclease H-like domain-containing protein
NRRL3_07708	1357.12	-1.8976	0.154735	-12.2636	1.42085e-34	2.39791e-33	hypothetical protein
NRRL3_10856	13167.6	0.907971	0.0740788	12.2568	1.54432e-34	2.60244e-33	Obg-like ATPase
NRRL3_11512	422.738	-2.31506	0.188993	-12.2495	1.69068e-34	2.84484e-33	acid phosphatase
NRRL3_06654	13342	0.939799	0.0768166	12.2343	2.03806e-34	3.42431e-33	cell wall synthesis Kre9/Knh1 family protein
NRRL3_07072	16931.5	0.83287	0.068121	12.2263	2.24854e-34	3.77236e-33	2,3-bisphosphoglycerate-independent phosphoglycerate mutase
NRRL3_05117	2681.76	1.11468	0.0914156	12.1936	3.36404e-34	5.6355e-33	major facilitator superfamily siderophore iron transporter
NRRL3_02932	15945.3	1.06654	0.0874736	12.1927	3.40053e-34	5.68825e-33	chitin synthase
NRRL3_10241	4749.43	-1.21227	0.0994498	-12.1898	3.52391e-34	5.88596e-33	hypothetical protein
NRRL3_06565	9952.53	0.944427	0.0775084	12.1848	3.74389e-34	6.24422e-33	magnesium transporter CorA/zinc transporter ZntB family protein
NRRL3_00181	2523.95	-1.16615	0.0957762	-12.1757	4.18562e-34	6.97072e-33	hypothetical protein
NRRL3_00801	178.153	-4.77473	0.39221	-12.1739	4.28045e-34	7.11821e-33	hypothetical protein
NRRL3_02108	530.405	-2.16467	0.177869	-12.17	4.49153e-34	7.4583e-33	S-adenosyl-L-methionine-dependent methyltransferase domain-containing protein
NRRL3_00755	429.564	-3.31355	0.2724	-12.1643	4.81559e-34	7.98475e-33	hybrid polyketide synthase/non-ribosomal peptide synthetase
NRRL3_09904	842.808	-2.26353	0.186344	-12.147	5.94958e-34	9.85064e-33	peptidase C2, calpain family protein
NRRL3_06293	637.863	-9.1835	0.756897	-12.1331	7.05321e-34	1.16609e-32	O-mevalon transferase YanI
NRRL3_10016	7153.65	-1.04376	0.0862249	-12.1051	9.92525e-34	1.63853e-32	cytochrome b-c1 complex subunit 9
NRRL3_09989	1345.67	-1.37125	0.113367	-12.0956	1.11382e-33	1.8361e-32	molybdenum cofactor sulfurase, C-terminal domain-containing protein
NRRL3_03806	738.595	1.7037	0.14088	12.0932	1.14677e-33	1.88769e-32	hypothetical protein
NRRL3_01073	215.451	-3.47946	0.287873	-12.0868	1.24017e-33	2.03847e-32	COMT-type O-methyltransferase family protein
NRRL3_08727	964.584	-4.60095	0.380687	-12.0859	1.25377e-33	2.05785e-32	opine dehydrogenase domain-containing protein
NRRL3_00013	3534.91	1.04577	0.0866284	12.0719	1.48582e-33	2.43521e-32	COMT-type O-methyltransferase family protein
NRRL3_04341	571.654	2.19116	0.18178	12.0539	1.84928e-33	3.02653e-32	dimeric alpha-beta barrel domain-containing protein
NRRL3_08820	710.049	-1.74255	0.1446	-12.0508	1.92055e-33	3.13864e-32	major facilitator superfamily protein
NRRL3_07415	180.956	-4.12308	0.342547	-12.0366	2.283e-33	3.72561e-32	major facilitator superfamily, sugar/inositol transporter-like protein
NRRL3_06193	220.423	-3.51022	0.291908	-12.0251	2.623e-33	4.27432e-32	alpha/beta hydrolase fold domain-containing protein
NRRL3_09900	2153.9	-1.18601	0.0986714	-12.0198	2.79683e-33	4.55106e-32	cytochrome P450
NRRL3_10384	2211.47	-1.27296	0.105949	-12.0148	2.96916e-33	4.82456e-32	serine aminopeptidase domain-containing protein
NRRL3_04535	349.573	-2.54864	0.212147	-12.0136	3.01604e-33	4.89374e-32	short-chain dehydrogenase/reductase family protein
NRRL3_05726	1921.82	1.23433	0.102752	12.0126	3.0492e-33	4.94049e-32	THUMP domain-containing protein
NRRL3_11250	4103.32	-1.0437	0.0870783	-11.9858	4.21951e-33	6.82695e-32	fungal-specific transcription factor
NRRL3_02107	206.215	-3.79421	0.316658	-11.982	4.41382e-33	7.13118e-32	cytochrome P450-like protein
NRRL3_07535	900.782	-2.18029	0.182083	-11.9742	4.85255e-33	7.82888e-32	major facilitator superfamily protein
NRRL3_00387	307.197	3.23394	0.270334	11.9628	5.56661e-33	8.96817e-32	kynurenine formamidase-like protein
NRRL3_04601	3574.11	1.15195	0.0963205	11.9596	5.7873e-33	9.31051e-32	hypothetical protein
NRRL3_01397	953.055	-1.5661	0.131038	-11.9515	6.3775e-33	1.02455e-31	fungal-specific transcription factor
NRRL3_03338	951.371	1.89417	0.158608	11.9425	7.10811e-33	1.14031e-31	hypothetical protein
NRRL3_04342.1	7504.16	0.896547	0.0751962	11.9228	9.00656e-33	1.44283e-31	DNA damage-inducible protein
NRRL3_03342	190.025	-3.75668	0.315767	-11.897	1.22667e-32	1.96233e-31	short-chain dehydrogenase/reductase family protein
NRRL3_05798	947.637	-1.62412	0.136819	-11.8705	1.68406e-32	2.69024e-31	hypothetical protein
NRRL3_05111a1	175.021	-4.89175	0.412101	-11.8703	1.68914e-32	2.69455e-31	hypothetical protein
NRRL3_02017	50698.9	0.918708	0.0774391	11.8636	1.82909e-32	2.91371e-31	60S ribosomal protein uL11
NRRL3_07795	29063.8	-1.25135	0.105623	-11.8474	2.21969e-32	3.53098e-31	acetyl-coenzyme A synthetase
NRRL3_08380	2538.74	-1.34927	0.113942	-11.8417	2.37605e-32	3.77443e-31	xyloglucanase
NRRL3_00235	5820.83	-1.2817	0.108264	-11.8386	2.46516e-32	3.91052e-31	glycerol proton symporter
NRRL3_07595	75368.3	0.869508	0.0734824	11.8329	2.63913e-32	4.18065e-31	ATP synthase, F0 complex, subunit C, mitochondrial
NRRL3_02714	4661.37	1.07065	0.0905824	11.8197	3.08936e-32	4.88703e-31	heat shock protein 70 family protein
NRRL3_00572	7445.32	0.953353	0.0806732	11.8175	3.17107e-32	5.00931e-31	methylsterol monooxygenase
NRRL3_05403	3436.9	1.0936	0.0926245	11.8068	3.60117e-32	5.68084e-31	hypothetical protein
NRRL3_01205	591.648	2.29957	0.194885	11.7996	3.91994e-32	6.17513e-31	hypothetical protein
NRRL3_02314	2660.36	-1.11082	0.0941559	-11.7977	4.01354e-32	6.31382e-31	methylmalonate-semialdehyde dehydrogenase [acylating], mitochondrial
NRRL3_00183	5340.39	-0.935954	0.0793759	-11.7914	4.32265e-32	6.79068e-31	phosphatidylethanolamine-binding protein-like protein
NRRL3_10088	459.303	2.15434	0.183036	11.7701	5.56843e-32	8.73567e-31	glycosyltransferase family 1 protein
NRRL3_11184	775.472	-1.63505	0.139081	-11.7561	6.56957e-32	1.0292e-30	HAD hydrolase subfamily IA protein
NRRL3_09139	18318.4	0.999971	0.0850728	11.7543	6.71098e-32	1.04991e-30	UTP-glucose-1-phosphate uridylyltransferase
NRRL3_00621	2628.74	-1.1578	0.0985708	-11.7459	7.41315e-32	1.15816e-30	thioesterase domain-containing protein
NRRL3_08258	5762.25	1.03911	0.0885109	11.7399	7.95951e-32	1.24182e-30	AMP deaminase
NRRL3_01829	345.508	-2.54795	0.217053	-11.7388	8.05951e-32	1.25569e-30	AAA-type ATPase family protein
NRRL3_06831	5736.42	0.907468	0.0773682	11.7292	9.02958e-32	1.4049e-30	low affinity iron permease Fet4-like protein
NRRL3_01366	1290.55	-1.43084	0.122036	-11.7247	9.51896e-32	1.47902e-30	flavin amine oxidase-like protein
NRRL3_02162	1524.9	-1.34811	0.115041	-11.7185	1.02424e-31	1.58925e-30	alpha-L-rhamnosidase
NRRL3_02098	887.083	-1.6789	0.143427	-11.7056	1.19304e-31	1.84864e-30	hypothetical protein
NRRL3_00743	256.961	-3.04957	0.260535	-11.705	1.20135e-31	1.85898e-30	alpha-galactosidase
NRRL3_10378	2874.84	-1.15259	0.0985777	-11.6922	1.39719e-31	2.15908e-30	cytochrome P450-like protein
NRRL3_09363	2441.06	-1.1017	0.094253	-11.6887	1.45545e-31	2.24606e-30	peptidase C65, otubain family protein
NRRL3_11210	700.976	-1.71553	0.146813	-11.6851	1.51902e-31	2.34098e-30	hypothetical protein
NRRL3_07305	1750.78	-1.49434	0.127907	-11.683	1.55617e-31	2.39498e-30	deoxyhypusine synthase-like protein
NRRL3_00118	235.909	-3.06798	0.262749	-11.6765	1.68149e-31	2.58435e-30	hypothetical protein
NRRL3_06821	697.794	-2.01723	0.172799	-11.6738	1.73456e-31	2.66232e-30	fungal-specific transcription factor
NRRL3_02164	745.981	-1.67639	0.143842	-11.6544	2.17922e-31	3.3403e-30	arylsulfatase-like protein
NRRL3_10128	752.155	1.66609	0.142988	11.652	2.241e-31	3.43036e-30	hybrid polyketide synthase/non-ribosomal peptide synthetase PynA
NRRL3_04081	687.11	1.68498	0.14471	11.6438	2.46754e-31	3.77205e-30	hypothetical protein
NRRL3_07773	14283.4	0.93843	0.0806294	11.6388	2.61637e-31	3.99418e-30	E3 ubiquitin ligase domain-containing protein
NRRL3_06288	1532.62	-8.84777	0.761413	-11.6202	3.25418e-31	4.96121e-30	cytochrome P450 YanC
NRRL3_05763	2048.6	1.45449	0.125345	11.6039	3.93502e-31	5.99115e-30	calcium-transporting ATPase
NRRL3_04572	700.563	-1.7984	0.155243	-11.5844	4.94266e-31	7.51523e-30	hypothetical protein
NRRL3_04712	529.187	-1.93837	0.167477	-11.5739	5.5862e-31	8.48235e-30	GMC oxidoreductase
NRRL3_11175	1903.97	1.16466	0.100805	11.5535	7.08412e-31	1.07425e-29	exocyst complex component Sec5-like protein
NRRL3_08421	1354.22	-1.39439	0.120708	-11.5518	7.23323e-31	1.0954e-29	hypothetical protein
NRRL3_07884	3249.67	-8.54938	0.740388	-11.5472	7.63062e-31	1.15404e-29	polyketide synthase
NRRL3_05317	36349.2	0.925184	0.0801262	11.5466	7.68144e-31	1.16018e-29	ATP-dependent RNA helicase eIF4A
NRRL3_08544	4220.47	0.945994	0.081934	11.5458	7.75119e-31	1.16916e-29	sugar 1,4-lactone oxidase-like protein
NRRL3_07281	3082.92	-1.51664	0.131376	-11.5443	7.88614e-31	1.18794e-29	histidine phosphatase superfamily protein, clade 2
NRRL3_02146	1719.13	-1.20685	0.104683	-11.5286	9.47149e-31	1.42486e-29	fungal-specific transcription factor
NRRL3_04147	27941	-1.03726	0.0900298	-11.5213	1.03046e-30	1.54814e-29	hypothetical protein
NRRL3_06566	6123.82	0.895707	0.0778272	11.5089	1.1897e-30	1.78502e-29	homoserine kinase
NRRL3_09747	592.699	-2.02579	0.176033	-11.508	1.20235e-30	1.80162e-29	alternative oxidase AOX1, mitochondrial
NRRL3_06814	800.907	-1.78039	0.154789	-11.502	1.28844e-30	1.92807e-29	nucleoside phosphorylase domain-containing protein
NRRL3_08485	13858.5	0.8316	0.072327	11.4978	1.35342e-30	2.02264e-29	pyridoxal 5'-phosphate synthase subunit PyroA
NRRL3_02764	7093.17	-0.909437	0.0791298	-11.493	1.43087e-30	2.13559e-29	homeobox transcription factor
NRRL3_07900	234.497	-6.92068	0.602363	-11.4892	1.49482e-30	2.2281e-29	fumarylacetoacetase-like protein
NRRL3_02751	761.69	-9.85652	0.858147	-11.4858	1.5544e-30	2.31388e-29	multicopper oxidase Mco1B
NRRL3_03369	1144.67	1.37875	0.120074	11.4825	1.61472e-30	2.40052e-29	arginine N-methyltransferase
NRRL3_01699	524.315	-2.24314	0.195409	-11.4792	1.67893e-30	2.49272e-29	hypothetical protein
NRRL3_10690	721.923	-1.63413	0.142415	-11.4745	1.77251e-30	2.62822e-29	lipase
NRRL3_10868	578.83	1.81603	0.158279	11.4736	1.79065e-30	2.65166e-29	uronate dehydrogenase
NRRL3_02173	1127.03	-1.43172	0.124963	-11.4572	2.16372e-30	3.19994e-29	NmrA-like domain-containing protein
NRRL3_10911	432.611	-2.12604	0.18561	-11.4544	2.23585e-30	3.30231e-29	major facilitator superfamily protein, efflux pump
NRRL3_02079	2165.58	-1.27255	0.111103	-11.4537	2.25252e-30	3.32262e-29	hypothetical protein
NRRL3_05933	6118.68	0.923806	0.0806601	11.4531	2.26957e-30	3.34341e-29	adenylosuccinate lyase
NRRL3_05149	2298.03	-1.11297	0.0971863	-11.4519	2.30037e-30	3.3844e-29	aryl sulfotransferase-like protein
NRRL3_09618	174.914	-5.97251	0.521558	-11.4513	2.31678e-30	3.40413e-29	alcohol dehydrogenase domain-containing protein
NRRL3_06801	11402.7	-1.08474	0.0948668	-11.4343	2.81779e-30	4.13494e-29	non-ribosomal peptide synthetase
NRRL3_05480	2699.43	-1.05349	0.0921854	-11.428	3.03134e-30	4.44258e-29	hypothetical protein
NRRL3_08675	156.288	-5.31274	0.465137	-11.4219	3.25083e-30	4.75811e-29	2-oxoglutarate-Fe(II) type oxidoreductase
NRRL3_04216	1822.16	-10.7208	0.938812	-11.4195	3.33985e-30	4.88211e-29	hypothetical protein
NRRL3_04398	22332.3	0.799163	0.0699985	11.4169	3.44451e-30	5.02863e-29	dihydrolipoyllysine-residue acetyltransferase
NRRL3_04310	1766.4	-1.16285	0.101866	-11.4155	3.49895e-30	5.10155e-29	glutathione S-transferase domain-containing protein
NRRL3_09555	765.962	-9.86478	0.864443	-11.4117	3.65408e-30	5.3209e-29	fungal death-pathway protein SesB domain-containing protein
NRRL3_07586	225.141	2.96345	0.259764	11.4082	3.80357e-30	5.5315e-29	major facilitator superfamily protein
NRRL3_04071	565.223	-1.88039	0.164842	-11.4072	3.84752e-30	5.58826e-29	alcohol dehydrogenase domain-containing protein
NRRL3_08418	567.468	-1.81835	0.159406	-11.407	3.85638e-30	5.59396e-29	ureohydrolase family protein
NRRL3_00556	2246.74	-1.13427	0.0994462	-11.4059	3.90631e-30	5.65917e-29	mitochondrial carrier domain-containing protein
NRRL3_00682	556.738	-2.07455	0.18197	-11.4005	4.15657e-30	6.01405e-29	cytochrome P450
NRRL3_03595	910.706	-1.60557	0.140888	-11.3961	4.37461e-30	6.32148e-29	glycoside hydrolase family 32 protein
NRRL3_00454	6554.18	-3.52219	0.309337	-11.3863	4.89523e-30	7.06481e-29	uncharacterized protein
NRRL3_07858	444.475	-2.06372	0.181489	-11.371	5.82896e-30	8.40169e-29	transcriptional regulator PAI 2-like protein
NRRL3_10622	607.939	-2.01986	0.177889	-11.3547	7.03193e-30	1.01228e-28	hypothetical protein
NRRL3_09035	216.152	-6.27889	0.553728	-11.3393	8.38041e-30	1.20487e-28	fungal-specific transcription factor
NRRL3_11771	464.838	-8.72826	0.770599	-11.3266	9.69129e-30	1.39158e-28	amine oxidase domain-containing protein
NRRL3_02532	13320.2	-0.863834	0.0763526	-11.3137	1.12193e-29	1.60895e-28	glycoside hydrolase family 16 protein
NRRL3_06609	60358.6	0.916744	0.0810412	11.3121	1.1436e-29	1.63796e-28	DnaK-type molecular chaperone
NRRL3_02763	1071.65	1.36216	0.120531	11.3014	1.29185e-29	1.84797e-28	hypothetical protein
NRRL3_04635	8565.2	0.823402	0.0728847	11.2973	1.35282e-29	1.93275e-28	hypothetical protein
NRRL3_05198	283.887	-2.60053	0.230217	-11.296	1.37283e-29	1.95887e-28	cytochrome P450-like protein
NRRL3_10976	664.467	-1.66538	0.147682	-11.2768	1.70851e-29	2.43479e-28	ammonium transporter
NRRL3_05478	3304.49	1.01307	0.0900555	11.2494	2.33121e-29	3.31803e-28	amino acid/polyamine transporter I family protein
NRRL3_08310	314.477	-2.47006	0.220011	-11.227	3.00492e-29	4.27157e-28	cytochrome P450
NRRL3_08501	910.631	-1.88161	0.167634	-11.2245	3.0913e-29	4.38887e-28	major facilitator superfamily domain-containing protein
NRRL3_06575	18417	0.93434	0.0832545	11.2227	3.15486e-29	4.47352e-28	centromere/microtubule-binding protein Cbf5
NRRL3_11693	2177.99	-1.41848	0.1265	-11.2133	3.5072e-29	4.96693e-28	major facilitator superfamily protein, efflux pump
NRRL3_02844	1002.25	-1.63719	0.146053	-11.2096	3.65747e-29	5.17329e-28	FAD linked oxidase, N-terminal domain-containing protein
NRRL3_05807	3447.8	1.0602	0.0946307	11.2036	3.91589e-29	5.53193e-28	ribosome biogenesis protein
NRRL3_00727	8503.82	0.924189	0.0825161	11.2001	4.07291e-29	5.74659e-28	sterol 24-C-methyltransferase
NRRL3_05796	6438.19	-1.03865	0.0927475	-11.1987	4.13814e-29	5.83139e-28	mannitol-1-phosphate 5-dehydrogenase MpdA
NRRL3_06537.1	14821.4	-1.26728	0.113503	-11.1652	6.03888e-29	8.49933e-28	hypothetical protein
NRRL3_05655	12033.2	0.800433	0.0717369	11.1579	6.55202e-29	9.21013e-28	phosphoglucomutase
NRRL3_10361	179.405	-3.74003	0.335402	-11.1509	7.08793e-29	9.95113e-28	heterokaryon incompatibility domain-containing protein
NRRL3_02724	2225.97	1.20701	0.108366	11.1382	8.17234e-29	1.14594e-27	short-chain dehydrogenase/reductase family protein
NRRL3_04809	1933.27	1.11677	0.100282	11.1364	8.34442e-29	1.16863e-27	glycoside hydrolase family 16 protein
NRRL3_02583	2082.33	1.4164	0.127366	11.1208	9.9398e-29	1.39035e-27	formyltetrahydrofolate deformylase
NRRL3_02524	3735.15	-1.02609	0.0923055	-11.1162	1.04583e-28	1.46108e-27	alpha-glucosidase
NRRL3_00481	9951.9	0.880086	0.0791968	11.1126	1.08895e-28	1.51945e-27	glutamate-tRNA ligase, cytosolic
NRRL3_10607	330.644	-2.3316	0.209826	-11.112	1.09615e-28	1.52762e-27	fungal-specific transcription factor
NRRL3_01619	143.884	5.56614	0.50101	11.1098	1.12371e-28	1.56411e-27	hypothetical protein
NRRL3_03346	11057.1	-0.839735	0.0755938	-11.1085	1.14037e-28	1.58535e-27	ATP synthase, F1 complex, subunit epsilon-like protein
NRRL3_05802	89807	0.739442	0.0665704	11.1077	1.15133e-28	1.59863e-27	translation elongation factor 2
NRRL3_04085	6063.14	1.17856	0.106166	11.1011	1.23938e-28	1.71879e-27	S1 RNA-binding domain-containing protein
NRRL3_08186	1661.32	1.24683	0.112367	11.0961	1.31065e-28	1.81541e-27	Ras guanine-nucleotide exchange factor domain-containing protein
NRRL3_00009.1	345.197	-8.29411	0.748631	-11.079	1.58586e-28	2.19393e-27	2-isopropylmalate synthase
NRRL3_03145	297.566	-7.75478	0.700093	-11.0768	1.62596e-28	2.24667e-27	short-chain dehydrogenase/reductase family protein
NRRL3_10786	8253.39	0.917367	0.0828292	11.0754	1.65144e-28	2.2791e-27	eukaryotic translation initiation factor 3 subunit F
NRRL3_10408	1975.88	-1.22417	0.110588	-11.0697	1.76037e-28	2.42649e-27	dual specificity phosphatase-like protein
NRRL3_01012	2848.34	0.996486	0.0900293	11.0685	1.78417e-28	2.45632e-27	ribosome assembly protein 1
NRRL3_08020	637.846	-1.9123	0.172855	-11.063	1.89551e-28	2.60643e-27	aldehyde reductase
NRRL3_04574	167.792	-3.6588	0.331142	-11.049	2.21582e-28	3.0432e-27	hypothetical protein
NRRL3_11443	11310.5	0.995616	0.0903206	11.0231	2.95594e-28	4.05478e-27	pre-mRNA splicing factor
NRRL3_04755	5277.22	1.00221	0.0909373	11.0209	3.02971e-28	4.15096e-27	short-chain dehydrogenase/reductase family protein
NRRL3_01144	305.96	-2.36454	0.214784	-11.0089	3.46128e-28	4.73654e-27	nicotinic acid-CoA ligase
NRRL3_06190	566.626	-8.41278	0.764293	-11.0073	3.52494e-28	4.81784e-27	COMT-type O-methyltransferase family protein
NRRL3_11557	8780.04	0.859052	0.0780777	11.0025	3.71563e-28	5.07237e-27	nuclear pore complex protein, involved in the localization of spindle-assembly checkpoint proteins
NRRL3_06646	1040.33	-1.50876	0.137147	-11.0011	3.77645e-28	5.14921e-27	zinc finger domain-containing protein, C2H2-type
NRRL3_04532	9480.79	0.808794	0.07353	10.9995	3.84234e-28	5.23277e-27	ATP-dependent bile acid permease
NRRL3_03603	1161.85	-1.48044	0.134677	-10.9926	4.15031e-28	5.64542e-27	formate dehydrogenase
NRRL3_03826	821.007	-1.48048	0.134829	-10.9804	4.74837e-28	6.45119e-27	ubiquitin-conjugating enzyme E2 domain-containing protein
NRRL3_10990	4545.02	0.886499	0.0807847	10.9736	5.11928e-28	6.94681e-27	voltage-dependent calcium channel subunit alpha-1-like protein
NRRL3_08406	3642.96	1.19105	0.108647	10.9626	5.78192e-28	7.83665e-27	peptidase S10, serine carboxypeptidase family protein
NRRL3_07208	3475.55	-0.931504	0.0849768	-10.9619	5.82835e-28	7.89015e-27	HNH nuclease domain-containing protein
NRRL3_06951	1925.02	-1.22768	0.112	-10.9614	5.86056e-28	7.92431e-27	short-chain dehydrogenase/reductase family protein
NRRL3_09186	4967.44	0.879368	0.0802551	10.9572	6.13942e-28	8.2915e-27	adenine phosphoribosyltransferase
NRRL3_00511	2553.42	1.02567	0.0936259	10.955	6.28986e-28	8.48458e-27	bZIP transcription factor
NRRL3_02333	971.697	-1.39278	0.127159	-10.9531	6.42258e-28	8.65334e-27	citrate lyase, beta subunit-like protein
NRRL3_00427	4161.19	0.94391	0.0862354	10.9457	6.96528e-28	9.37341e-27	GTP cyclohydrolase
NRRL3_11006	3436.66	1.00529	0.0919854	10.9288	8.39592e-28	1.12853e-26	hypothetical protein
NRRL3_04351	6621.5	0.828972	0.0758986	10.9221	9.03812e-28	1.21342e-26	karyopherin, essential nuclear receptor
NRRL3_11493	165.689	-3.70603	0.339617	-10.9124	1.00597e-27	1.34897e-26	hypothetical protein
NRRL3_04472	4165.3	0.978332	0.089697	10.9071	1.0663e-27	1.42819e-26	exportin-T
NRRL3_06918	55292.1	0.854509	0.0784032	10.8989	1.16666e-27	1.56077e-26	60S acidic ribosomal protein P2
NRRL3_02770	282.105	-2.73999	0.251445	-10.897	1.19112e-27	1.59162e-26	major facilitator superfamily protein
NRRL3_11735	2193.35	1.22718	0.112711	10.8878	1.31715e-27	1.75795e-26	hypothetical protein
NRRL3_00268	470.692	-2.70481	0.248821	-10.8705	1.59301e-27	2.12364e-26	alpha-xylosidase Axl31A
NRRL3_07661	8578.65	0.834476	0.0767822	10.8681	1.63591e-27	2.17828e-26	T-complex protein 1 subunit theta
NRRL3_01081	4577.02	0.883979	0.0814271	10.8561	1.86598e-27	2.48171e-26	kinesin motor domain-containing protein
NRRL3_02401	741.766	-1.52219	0.140411	-10.841	2.20124e-27	2.92417e-26	major facilitator superfamily protein
NRRL3_03413	163.267	-6.2037	0.572597	-10.8343	2.36713e-27	3.14087e-26	hypothetical protein
NRRL3_03737	490.035	-1.9066	0.175983	-10.834	2.37636e-27	3.14945e-26	amino acid/polyamine transporter I family protein
NRRL3_11019	3073.84	1.03391	0.0954583	10.831	2.45469e-27	3.24946e-26	protein kinase-like domain-containing protein
NRRL3_06411	6809.38	0.931668	0.0860983	10.821	2.7384e-27	3.6208e-26	oxidoreductase domain-containing protein
NRRL3_02510	9106.81	-0.778602	0.0719637	-10.8194	2.78706e-27	3.68086e-26	bZIP transcription factor
NRRL3_02329	5055.66	1.06212	0.0982762	10.8075	3.17314e-27	4.18589e-26	thioredoxin reductase
NRRL3_03306	228.95	-7.37701	0.682644	-10.8065	3.20591e-27	4.22422e-26	cytochrome P450-like protein
NRRL3_10962	5295.72	0.839997	0.0777909	10.7981	3.51248e-27	4.62279e-26	adenylylsulfate kinase
NRRL3_02340	162.987	-3.64761	0.337912	-10.7946	3.65222e-27	4.80115e-26	fungal-specific transcription factor
NRRL3_08864	4042.72	0.903903	0.0837524	10.7926	3.73234e-27	4.9008e-26	alpha-factor-transporting ATPase-like protein
NRRL3_05588	4703.66	0.999313	0.0926024	10.7914	3.77825e-27	4.95535e-26	hybrid polyketide synthase/non-ribosomal peptide synthetase
NRRL3_10686	1391.11	1.20687	0.111914	10.7839	4.10057e-27	5.37189e-26	helicase, C-terminal domain-containing protein
NRRL3_00734	367.833	-2.76547	0.256497	-10.7817	4.19963e-27	5.49533e-26	major facilitator superfamily protein
NRRL3_11572	2212.88	-1.1333	0.105118	-10.7812	4.22304e-27	5.5196e-26	lactamase-like protein
NRRL3_07986	300.267	-2.65683	0.246772	-10.7663	4.9649e-27	6.48176e-26	fungal-specific transcription factor
NRRL3_00724	9697.23	0.908676	0.0844038	10.7658	4.99163e-27	6.50918e-26	ribosome-associated chaperone Zuotin
NRRL3_06276	659.224	-1.6309	0.151749	-10.7473	6.10041e-27	7.94592e-26	STAND N-terminal Goodbye domain-containing protein
NRRL3_11389	164.51	-3.56789	0.332006	-10.7465	6.15715e-27	8.01064e-26	glycoside hydrolase family 92 protein
NRRL3_03521	1757.35	1.14087	0.106191	10.7435	6.35604e-27	8.25994e-26	PH domain-containing protein
NRRL3_01208	1053.63	2.04011	0.190082	10.7328	7.141e-27	9.26942e-26	isochorismatase-like domain-containing protein
NRRL3_08774	1424.21	-1.1747	0.109502	-10.7277	7.54865e-27	9.78739e-26	hypothetical protein
NRRL3_09875	556.232	2.6344	0.245586	10.727	7.60271e-27	9.84625e-26	alpha-amylase
NRRL3_04424	645.057	-1.70245	0.158841	-10.718	8.38277e-27	1.08441e-25	hypothetical protein
NRRL3_10529	1621.88	1.11504	0.104135	10.7077	9.37014e-27	1.21076e-25	alpha/beta hydrolase fold-1 domain-containing protein
NRRL3_03539	9441.34	0.780189	0.0730432	10.6812	1.24652e-26	1.60886e-25	leukotriene A4 hydrolase
NRRL3_05989	1265.45	-1.28049	0.119935	-10.6765	1.31069e-26	1.68976e-25	long-chain-fatty-acid--CoA ligase FadD17-like protein
NRRL3_10569	7666.32	0.812259	0.0761256	10.67	1.40654e-26	1.81128e-25	armadillo-type fold protein
NRRL3_06596	15125.3	0.742688	0.0696245	10.667	1.45174e-26	1.86737e-25	serine-tRNA ligase, cytosolic
NRRL3_07658	1911.53	-1.16697	0.109673	-10.6404	1.93338e-26	2.48409e-25	FAD-binding domain-containing protein
NRRL3_01206	2685.59	2.97317	0.279602	10.6336	2.07913e-26	2.66834e-25	alpha/beta hydrolase fold-1 domain-containing protein
NRRL3_00896	518.396	-2.17881	0.204941	-10.6314	2.12835e-26	2.72842e-25	alcohol dehydrogenase domain-containing protein
NRRL3_05425	7257	0.870807	0.0819397	10.6274	2.22191e-26	2.84515e-25	glycogen synthase
NRRL3_01401	183.457	-6.78836	0.638798	-10.6268	2.23727e-26	2.86158e-25	cytochrome P450-like protein
NRRL3_00622	4812.22	0.837984	0.0789381	10.6157	2.51863e-26	3.21785e-25	pre-mRNA-splicing factor Cwf11-like protein
NRRL3_04910	1360.37	1.22761	0.115657	10.6143	2.55806e-26	3.26454e-25	WD repeat-containing protein
NRRL3_08185	808.623	-1.5489	0.145933	-10.6138	2.57102e-26	3.2774e-25	ankyrin repeat domain-containing protein
NRRL3_03773	3132.27	1.04324	0.0983017	10.6126	2.60397e-26	3.31568e-25	acetylornithine aminotransferase, mitochondrial
NRRL3_02794	11646.3	0.909338	0.0857227	10.6079	2.7384e-26	3.48295e-25	3-isopropylmalate dehydrogenase Leu2A
NRRL3_01003	6139.14	-1.19116	0.112386	-10.5988	3.01755e-26	3.83371e-25	hypothetical protein
NRRL3_07967	2524.17	1.00763	0.0950872	10.597	3.07833e-26	3.90656e-25	STAND N-terminal Goodbye domain-containing protein
NRRL3_09919	1079.25	-5.00915	0.472757	-10.5956	3.12314e-26	3.959e-25	cell-wall synthesis Kre9/Knh1 family protein
NRRL3_05400	1760.57	1.1029	0.104098	10.5949	3.14662e-26	3.98431e-25	methionine adenosyltransferase 2 subunit beta
NRRL3_07225	577.753	-1.78554	0.16856	-10.5929	3.21519e-26	4.06661e-25	hypothetical protein
NRRL3_06830	1508.93	-1.1333	0.107013	-10.5903	3.30698e-26	4.17805e-25	delta 8-(E)-sphingolipid desaturase
NRRL3_10239	5994.11	-0.821457	0.0777108	-10.5707	4.07431e-26	5.14178e-25	GNAT domain-containing protein
NRRL3_06728	7872.57	-2.6837	0.254064	-10.5631	4.41839e-26	5.56982e-25	transcription factor Ovo-like protein
NRRL3_00323	48227.4	0.792596	0.0750633	10.559	4.61376e-26	5.80965e-25	ketol-acid reductoisomerase, mitochondrial
NRRL3_00918	1745.48	1.08202	0.102521	10.5542	4.85797e-26	6.11039e-25	nucleolar pre-ribosomal-associated protein 1 domain-containing protein
NRRL3_10764	2598.54	-1.009	0.0956531	-10.5486	5.15833e-26	6.48101e-25	metallo-dependent phosphatase domain-containing protein
NRRL3_01538	5983.85	0.9259	0.0878466	10.54	5.65208e-26	7.09351e-25	hypothetical protein
NRRL3_07891	4291.8	-4.87955	0.463081	-10.5371	5.8242e-26	7.30147e-25	anthrone oxygenase-like protein
NRRL3_07924	2916.38	-1.3091	0.124314	-10.5306	6.24443e-26	7.81965e-25	ubiquitin 3 binding protein But2, C-terminal domain-containing protein
NRRL3_04315	1463.08	1.2476	0.118655	10.5145	7.4099e-26	9.2689e-25	glycoside hydrolase family 16 protein
NRRL3_08682	4952.19	0.980946	0.0933287	10.5107	7.71505e-26	9.63999e-25	CTP synthase
NRRL3_03257	3042.08	0.956416	0.0910237	10.5073	7.99167e-26	9.97466e-25	extracellular membrane protein, CFEM domain-containing protein
NRRL3_01059	453.613	-1.84538	0.17564	-10.5066	8.05528e-26	1.0043e-24	D-alanine--D-alanine ligase, C-terminal domain-containing protein
NRRL3_06844	2100.89	-1.38536	0.13199	-10.496	9.01551e-26	1.12279e-24	glutathione S-transferase and glutathione peroxidase
NRRL3_04278	870.117	-1.56254	0.148957	-10.4898	9.61987e-26	1.19674e-24	short-chain dehydrogenase/reductase family protein
NRRL3_10666	57557	0.74476	0.0710201	10.4866	9.95375e-26	1.23692e-24	phosphopyruvate hydratase
NRRL3_10385	4680.25	1.14616	0.109299	10.4865	9.9687e-26	1.23743e-24	histidine kinase-like ATPase domain-containing protein
NRRL3_09588	6348.64	0.833202	0.0794682	10.4847	1.01544e-25	1.25911e-24	3'(2'),5'-bisphosphate nucleotidase
NRRL3_09654	141.38	4.12846	0.3938	10.4836	1.02711e-25	1.27218e-24	metallopeptidase catalytic domain-containing protein
NRRL3_09540	1866.71	1.10955	0.105852	10.4821	1.04395e-25	1.29164e-24	WD repeat and NACHT nucleoside triphosphatase domain-containing protein
NRRL3_05555	9508.15	0.834562	0.07971	10.47	1.18667e-25	1.46662e-24	UDP-galactopyranose mutase UgmA
NRRL3_11613	4387.45	0.860445	0.0822193	10.4652	1.24759e-25	1.54024e-24	eIF4-gamma/eIF5/eIF2-epsilon domain-containing protein
NRRL3_08293	625.309	-1.59572	0.152538	-10.4612	1.30241e-25	1.60617e-24	flavin reductase domain-containing protein
NRRL3_09868	185.256	-3.54244	0.33876	-10.4571	1.35994e-25	1.67529e-24	hypothetical protein
NRRL3_04240	155.747	-5.31905	0.508964	-10.4507	1.45393e-25	1.78914e-24	hypothetical protein
NRRL3_01665	740.386	-1.53215	0.146613	-10.4503	1.46043e-25	1.79519e-24	glycosyltransferase family 25 protein
NRRL3_11248	12952.5	0.768823	0.0735923	10.4471	1.51135e-25	1.85578e-24	spermidine synthase
NRRL3_05554	10613	0.757701	0.0725298	10.4467	1.51641e-25	1.85998e-24	UDP-galactofuranose transporter UgtA
NRRL3_01442	4089.19	-12.8524	1.23049	-10.4449	1.54592e-25	1.89413e-24	hypothetical protein
NRRL3_04710	827.135	1.52617	0.146192	10.4395	1.63682e-25	2.00335e-24	class Zeta glutathione S-transferase-like protein
NRRL3_05296	2188.94	0.99405	0.0954917	10.4098	2.23681e-25	2.73474e-24	4-nitrophenylphosphatase
NRRL3_02554	236.608	2.49331	0.239719	10.401	2.45404e-25	2.99709e-24	fungal-specific transcription factor
NRRL3_04730	7244.07	0.781597	0.0751543	10.3999	2.48214e-25	3.02816e-24	heat shock protein 70 family protein
NRRL3_02118	7984.37	0.759179	0.0730656	10.3904	2.74243e-25	3.34212e-24	Ras-related protein
NRRL3_06144	2382.03	1.05844	0.102009	10.376	3.18983e-25	3.88319e-24	uncharacterized protein
NRRL3_00462	1629.88	1.17176	0.113124	10.3582	3.84168e-25	4.67172e-24	polyketide synthase AlbA/FwnA
NRRL3_09571	24096.9	-0.689024	0.0665699	-10.3504	4.1684e-25	5.0636e-24	alpha/beta hydrolase fold-1 domain-containing protein
NRRL3_04856	11123.4	0.84956	0.0821751	10.3384	4.72301e-25	5.7312e-24	inosine-5'-monophosphate dehydrogenase
NRRL3_05783	1623.36	-1.21164	0.11734	-10.3259	5.38257e-25	6.52457e-24	urate oxidase
NRRL3_01593	2241.21	-1.38585	0.134218	-10.3253	5.41344e-25	6.555e-24	succinyl-CoA:3-ketoacid coenzyme A transferase
NRRL3_02632	6640.09	0.810992	0.0785677	10.3222	5.59251e-25	6.76462e-24	tRNA (C5-cytosine) methyltransferase Ncl1-like protein
NRRL3_05896	178.347	2.95894	0.28692	10.3128	6.16842e-25	7.45328e-24	tetratricopeptide repeat-containing protein
NRRL3_08074	20951.9	0.743425	0.0721021	10.3107	6.30165e-25	7.60618e-24	clathrin heavy chain
NRRL3_04268	1816.12	-1.05108	0.101971	-10.3076	6.50837e-25	7.84735e-24	FAD-binding domain-containing protein
NRRL3_10383	2737.56	-0.939246	0.0913147	-10.2858	8.16557e-25	9.83505e-24	S-adenosyl-L-methionine-dependent methyltransferase domain-containing protein
NRRL3_02940	12725.2	4.17473	0.405902	10.2851	8.22809e-25	9.89986e-24	zinc-regulated transporter
NRRL3_04529	5814.84	0.795958	0.0774298	10.2797	8.69715e-25	1.04531e-23	BEACH domain-containing protein
NRRL3_03899	339.134	-2.17127	0.211228	-10.2793	8.73819e-25	1.04914e-23	DapA-like protein
NRRL3_04929	609.126	-1.7553	0.170772	-10.2786	8.80184e-25	1.05566e-23	hypothetical protein
NRRL3_03723	7809.25	1.04768	0.101936	10.2778	8.87509e-25	1.06333e-23	amidophosphoribosyltransferase
NRRL3_04779	707.825	-1.50028	0.146009	-10.2752	9.11119e-25	1.09046e-23	Yippee/kinetochore Mis18//Cereblon family protein
NRRL3_11014	3229.79	0.907892	0.0884133	10.2687	9.74834e-25	1.16549e-23	major facilitator superfamily protein, efflux pump
NRRL3_04965	378.847	-1.9985	0.194749	-10.262	1.04546e-24	1.24862e-23	fungal-specific transcription factor
NRRL3_09542	696.256	-1.66437	0.16239	-10.2492	1.1937e-24	1.42416e-23	glycosyltransferase family 32 protein
NRRL3_02521	280.981	2.28695	0.223451	10.2347	1.38655e-24	1.65251e-23	hypothetical protein
NRRL3_08064	3334.02	-0.897572	0.0878491	-10.2172	1.66069e-24	1.97716e-23	mevalonate kinase-like protein
NRRL3_10303	429.39	-2.12867	0.208371	-10.2158	1.68535e-24	2.00442e-23	arylacetonitrilase NitAn2
NRRL3_04484	3722.58	-0.867089	0.0851231	-10.1863	2.283e-24	2.71238e-23	nitronate monooxygenase
NRRL3_10626	10145.2	0.790652	0.0776568	10.1814	2.4018e-24	2.85053e-23	T-complex protein 1 subunit eta
NRRL3_09282	2598.83	-0.948208	0.0931901	-10.175	2.56432e-24	3.04025e-23	glutaryl-CoA dehydrogenase, mitochondrial
NRRL3_04345	301.71	-2.71581	0.267074	-10.1687	2.73418e-24	3.23825e-23	taurine dioxygenase
NRRL3_08852	145.972	-6.22741	0.61266	-10.1646	2.85417e-24	3.37684e-23	polyamine transporter
NRRL3_04798	7890.16	0.764073	0.0752169	10.1583	3.04471e-24	3.59852e-23	pre-mRNA processing splicing factor 8
NRRL3_06697	8301.4	0.829389	0.0817341	10.1474	3.40295e-24	4.01774e-23	pre-mRNA-splicing factor
NRRL3_00137	658.94	-1.73929	0.171412	-10.1468	3.42268e-24	4.03684e-23	alpha/beta hydrolase fold-1 domain-containing protein
NRRL3_08725	641.992	-1.83566	0.180926	-10.146	3.45373e-24	4.06924e-23	hypothetical protein
NRRL3_10242	16568.4	-0.85406	0.0842298	-10.1396	3.6844e-24	4.33652e-23	oxidase UstYa-like protein
NRRL3_07669	182.251	-3.13124	0.308984	-10.134	3.90421e-24	4.59048e-23	cysteine dioxygenase
NRRL3_03834	2635.05	0.943043	0.0930967	10.1297	4.07822e-24	4.79012e-23	PICOT glutaredoxin domain-containing protein
NRRL3_00337	3860.95	0.959912	0.0947697	10.1289	4.11286e-24	4.82581e-23	DNA-directed RNA polymerase III subunit Rpc1
NRRL3_02832	127.243	-4.19508	0.414223	-10.1276	4.1675e-24	4.88488e-23	glycoside hydrolase family 28 protein
NRRL3_05066	13495.5	0.765671	0.0756134	10.1261	4.23098e-24	4.95417e-23	protein disulfide-isomerase PdiA
NRRL3_09617	749.943	-10.4211	1.02924	-10.1251	4.2763e-24	5.00209e-23	EthD domain-containing protein
NRRL3_11150	4140.86	0.828075	0.0818172	10.121	4.45632e-24	5.20729e-23	Lupus La-like protein
NRRL3_00200	465.536	-1.87087	0.185034	-10.1109	4.94182e-24	5.76867e-23	amino acid/polyamine transporter I family protein
NRRL3_08107	263.03	-2.64337	0.261572	-10.1057	5.21035e-24	6.07589e-23	hypothetical protein
NRRL3_01973	2474.23	0.999803	0.0989598	10.1031	5.35097e-24	6.23346e-23	ER membrane protein complex subunit 6-like protein
NRRL3_00936	148.933	-4.21354	0.417482	-10.0927	5.94847e-24	6.91541e-23	hypothetical protein
NRRL3_11554	5469.64	0.800749	0.0793391	10.0927	5.94854e-24	6.91541e-23	F-box domain-containing protein
NRRL3_11533	18974.7	0.714259	0.0708533	10.0808	6.71674e-24	7.80049e-23	GTP-binding nuclear protein Gsp1/Ran
NRRL3_00142	291.072	-2.30245	0.228566	-10.0734	7.23999e-24	8.39958e-23	ketoreductase AzaE
NRRL3_07652	3740	-0.855276	0.0849468	-10.0684	7.62254e-24	8.83437e-23	hypothetical protein
NRRL3_08091	2571.52	1.01604	0.100944	10.0654	7.86023e-24	9.10056e-23	WD repeat-containing protein
NRRL3_02575	131.482	-5.16968	0.513621	-10.0652	7.87622e-24	9.10979e-23	hypothetical protein
NRRL3_03335	171.997	-3.23451	0.321556	-10.0589	8.39045e-24	9.69468e-23	fungal-specific transcription factor
NRRL3_04090	9788.98	0.804647	0.0801124	10.044	9.76612e-24	1.12727e-22	importin subunit alpha
NRRL3_09051	1672.67	-1.11628	0.111196	-10.0389	1.02853e-23	1.18599e-22	beta-mannosidase
NRRL3_09568	314.391	-8.57942	0.854719	-10.0377	1.04067e-23	1.19877e-22	oxidase UstYa-like protein
NRRL3_03795	359.794	1.93081	0.192857	10.0116	1.35525e-23	1.55956e-22	glutathione-dependent formaldehyde-activating enzyme/centromere protein V domain-containing protein
NRRL3_06815	169.279	-3.75621	0.375305	-10.0084	1.39982e-23	1.60923e-22	hypothetical protein
NRRL3_04399	6972.36	0.775685	0.0775134	10.0071	1.41836e-23	1.62889e-22	Sec7 domain-containing protein
NRRL3_07840	4791.62	0.829894	0.0829544	10.0042	1.46045e-23	1.67554e-22	vacuolar protein sorting-associated protein 13-like protein
NRRL3_08223	10156.1	0.792851	0.0792919	9.99915	1.53716e-23	1.76176e-22	branched-chain-amino-acid aminotransferase, mitochondrial
NRRL3_04041	1392.91	-1.26665	0.126698	-9.99743	1.56399e-23	1.7907e-22	ergothioneine biosynthesis protein 1
NRRL3_06714	43129.6	1.05565	0.105702	9.98709	1.73609e-23	1.98575e-22	hypothetical protein
NRRL3_06839	642.33	1.52125	0.152324	9.98697	1.73811e-23	1.98606e-22	major facilitator superfamily, sugar transporter-like protein
NRRL3_11591	2465.67	-1.10463	0.110644	-9.9836	1.79816e-23	2.05261e-22	hydrolase
NRRL3_10258	1400.16	-1.18445	0.118662	-9.98171	1.83278e-23	2.09003e-22	tannase/feruloyl esterase family protein
NRRL3_09998	2480.37	1.10611	0.110819	9.9812	1.84233e-23	2.09882e-22	down-regulated-in-metastasis domain-containing protein
NRRL3_06266	3422.12	-6.87846	0.689422	-9.97715	1.91907e-23	2.18404e-22	FAD/NAD(P)-binding domain-containing protein
NRRL3_11537	3806.73	-0.859246	0.0861451	-9.97441	1.97268e-23	2.24281e-22	fatty acid-binding protein
NRRL3_07416	167.668	-3.17783	0.318716	-9.97071	2.04753e-23	2.32558e-22	lactonase domain-containing protein
NRRL3_08969	325.27	2.07409	0.208186	9.96266	2.22041e-23	2.51943e-22	non-ribosomal peptide synthetase
NRRL3_05727	267.845	-2.33195	0.234078	-9.96228	2.22887e-23	2.5265e-22	protein kinase-like domain-containing protein
NRRL3_06185	5526.43	0.927062	0.0930854	9.95926	2.29766e-23	2.60188e-22	3-phosphoserine aminotransferase
NRRL3_06149	775.801	1.76712	0.177508	9.95519	2.39377e-23	2.70801e-22	hypothetical protein
NRRL3_03570	45961.7	-0.653896	0.0656944	-9.95361	2.43202e-23	2.74855e-22	malate dehydrogenase precursor
NRRL3_08521	1360.85	1.09625	0.110156	9.95182	2.47604e-23	2.79551e-22	inositol monophosphatase-like protein
NRRL3_07018	2914.39	1.18828	0.119406	9.95154	2.48314e-23	2.80074e-22	hypothetical protein
NRRL3_08775	2542.25	0.938133	0.0943175	9.94655	2.61084e-23	2.94186e-22	polyketide synthase
NRRL3_08764	1087.53	1.8078	0.18185	9.94116	2.75594e-23	3.10228e-22	amino acid/polyamine transporter I family protein
NRRL3_08807	176.016	-3.02578	0.304539	-9.93559	2.91456e-23	3.27758e-22	glycoside hydrolase family 2 protein
NRRL3_02405	453.704	-1.73397	0.174645	-9.9285	3.12917e-23	3.51545e-22	zinc finger domain-containing protein, C2H2-type
NRRL3_08215	2157.99	1.03812	0.104585	9.92613	3.20447e-23	3.59648e-22	RNA recognition motif domain-containing protein
NRRL3_07607	823.118	-1.49826	0.15096	-9.9249	3.24418e-23	3.63745e-22	hypothetical protein
NRRL3_08446	4222.13	-0.880595	0.0887296	-9.92448	3.25805e-23	3.6494e-22	forkhead-associated domain-containing protein
NRRL3_00874	495.561	-1.67632	0.168919	-9.92379	3.28054e-23	3.67097e-22	acyl-CoA dehydrogenase/oxidase domain-containing protein
NRRL3_03636	38972.5	0.715906	0.0721719	9.91946	3.42597e-23	3.82994e-22	translation elongation factor 1 gamma
NRRL3_01622	140.092	-5.97042	0.602073	-9.91644	3.5312e-23	3.94369e-22	FAD linked oxidase, N-terminal domain-containing protein
NRRL3_08270	1433.26	1.11685	0.112711	9.90892	3.80738e-23	4.24796e-22	mitochondrial carrier domain-containing protein
NRRL3_09646	146.346	-3.31203	0.334395	-9.90455	3.97761e-23	4.43353e-22	uncharacterized protein
NRRL3_07541	14735.7	0.769076	0.0776664	9.90231	4.06788e-23	4.5297e-22	peptidase M24 domain-containing protein
NRRL3_04402	6144.81	0.769694	0.0777508	9.8995	4.18357e-23	4.65397e-22	phospholipase D family protein
NRRL3_11421	413.649	-1.84856	0.186819	-9.8949	4.38064e-23	4.86842e-22	peroxidase
NRRL3_07067	1887.31	-1.11401	0.11264	-9.89002	4.5993e-23	5.10643e-22	AMMECR1-like protein
NRRL3_10915	1998.1	0.975295	0.0986493	9.88648	4.76476e-23	5.28497e-22	DNA repair protein Rad51
NRRL3_05553	5976.26	-0.811088	0.0820736	-9.88244	4.96077e-23	5.49702e-22	hypothetical protein
NRRL3_08526	1787.92	-1.10008	0.111352	-9.87926	5.12091e-23	5.66894e-22	alkyl-hydroperoxide reductase D-like protein
NRRL3_02450	3901.44	-5.05577	0.511994	-9.87467	5.36094e-23	5.92888e-22	cis-aconitate decarboxylase
NRRL3_05574	3170.6	0.860644	0.0871982	9.86997	5.61788e-23	6.20699e-22	protein arginine N-methyltransferase-like protein
NRRL3_01252	873.841	1.57672	0.159856	9.86336	6.00049e-23	6.62328e-22	cytochrome P450-like protein
NRRL3_07540	861.067	-1.45036	0.14705	-9.8631	6.01647e-23	6.63448e-22	hypothetical protein
NRRL3_05241	7004.08	0.795353	0.0806754	9.85869	6.28646e-23	6.92548e-22	T-complex protein 1 subunit delta
NRRL3_03073	1468.7	1.32006	0.133946	9.85513	6.51305e-23	7.16814e-22	tripeptidyl aminopeptidase-like protein
NRRL3_08971	581.74	-1.55545	0.157914	-9.84994	6.85831e-23	7.54082e-22	major facilitator superfamily protein
NRRL3_06246	1872.95	-1.14693	0.116474	-9.8471	7.05509e-23	7.74968e-22	hypothetical protein
NRRL3_05499	3699.26	0.84597	0.0859127	9.84685	7.07236e-23	7.76115e-22	ribose-phosphate pyrophosphokinase
NRRL3_05434	8077.64	0.739375	0.0751401	9.83996	7.57403e-23	8.30366e-22	transcription-associated protein 1-like protein
NRRL3_11438	351.475	-1.96314	0.19964	-9.83339	8.0853e-23	8.85563e-22	molybdenum cofactor sulfurase, C-terminal domain-containing protein
NRRL3_08822	4486.21	0.834781	0.0850671	9.81321	9.87783e-23	1.08085e-21	cell-wall synthesis Kre9/Knh1 family protein
NRRL3_09823	128.7	-3.67928	0.375084	-9.8092	1.02778e-22	1.12354e-21	hypothetical protein
NRRL3_10319	2167.61	0.957433	0.0977307	9.79665	1.16385e-22	1.27106e-21	pantoate--beta-alanine ligase
NRRL3_11316	110.335	4.33886	0.44292	9.79604	1.17086e-22	1.27748e-21	PAN/apple domain-containing protein
NRRL3_07601	129.824	-6.06584	0.619276	-9.79506	1.18222e-22	1.28864e-21	nuclear transport factor 2 domain-containing protein
NRRL3_11657	3725.15	0.821331	0.0839529	9.78323	1.32895e-22	1.44719e-21	kinesin-family protein involved in microtubule destabilization
NRRL3_08591	1431.57	1.12297	0.114787	9.78305	1.33136e-22	1.44843e-21	DNA ligase
NRRL3_06877	8482.54	-0.81159	0.0829675	-9.78202	1.34494e-22	1.4618e-21	aminotransferase class I and II family protein
NRRL3_07585	2748.74	0.899131	0.0919412	9.77942	1.38004e-22	1.49852e-21	orotate phosphoribosyltransferase
NRRL3_10783	1077.66	-1.40515	0.143706	-9.77798	1.39977e-22	1.51849e-21	hypothetical protein
NRRL3_00854	3716.94	0.813984	0.0832633	9.77603	1.42696e-22	1.54651e-21	lysophospholipase
NRRL3_04329	338.181	2.03225	0.207888	9.77567	1.43204e-22	1.55054e-21	major facilitator superfamily, sugar/inositol transporter-like protein
NRRL3_11353	165.206	-3.15672	0.322962	-9.77427	1.45198e-22	1.57062e-21	phenol hydroxylase, C-terminal dimerisation domain-containing protein
NRRL3_10932	3569.58	0.91947	0.0941162	9.76951	1.52182e-22	1.64461e-21	nuclear GTP-binding protein
NRRL3_06249	263.403	-2.31087	0.236543	-9.76934	1.52447e-22	1.64591e-21	amidohydrolase-related domain-containing protein
NRRL3_08393	6603.64	0.836672	0.0856606	9.76729	1.55557e-22	1.67789e-21	amino acid transporter, transmembrane domain-containing protein
NRRL3_11745	3073.22	-1.2289	0.126014	-9.75207	1.80749e-22	1.94777e-21	tripeptidyl peptidase
NRRL3_09419	157.757	-3.15973	0.324113	-9.74887	1.86534e-22	2.0082e-21	hypothetical protein
NRRL3_11285	6573.29	0.946795	0.0971363	9.74708	1.89846e-22	2.04193e-21	DNA-directed RNA polymerase I subunit Rpa1
NRRL3_11744	399.264	-1.9418	0.199267	-9.74472	1.94315e-22	2.08801e-21	hypothetical protein
NRRL3_11061	684.205	-1.41736	0.145456	-9.74429	1.95141e-22	2.09491e-21	PQ-loop repeat-containing protein
NRRL3_04526	8709.35	0.833428	0.0855355	9.74365	1.96376e-22	2.10618e-21	RNA-induced silencing complex, nuclease component Tudor-SN-like protein
NRRL3_09003	127.327	-5.35881	0.550732	-9.73035	2.23828e-22	2.39834e-21	AMP-dependent synthetase/ligase domain-containing protein
NRRL3_08549	3452.51	-0.882315	0.0907054	-9.72725	2.30741e-22	2.47009e-21	mitochondrial carnitine carrier
NRRL3_10382	3330.75	-0.937711	0.0964591	-9.72134	2.44552e-22	2.61546e-21	cytochrome P450-like protein
NRRL3_09960	7803.51	0.809314	0.0832822	9.71772	2.53379e-22	2.70732e-21	T-complex protein 1 subunit epsilon
NRRL3_10148	256.431	2.22496	0.228985	9.71662	2.56141e-22	2.73426e-21	non-ribosomal peptide synthetase
NRRL3_01209	372.845	2.26619	0.233324	9.71262	2.66409e-22	2.84119e-21	S-adenosyl-L-methionine-dependent methyltransferase domain-containing protein
NRRL3_10374	1589.51	9.10173	0.93781	9.70531	2.86213e-22	3.04954e-21	enoyl reductase
NRRL3_10161	233.495	-2.72853	0.281412	-9.69585	3.14016e-22	3.34264e-21	fungal-specific transcription factor
NRRL3_02268	5352.77	0.988619	0.102015	9.69091	3.29588e-22	3.50511e-21	PH domain-containing protein
NRRL3_07519	6553.22	0.78628	0.0811422	9.69015	3.32045e-22	3.52794e-21	immunoglobulin E-set domain-containing protein
NRRL3_08222	7096.45	-0.819258	0.0845859	-9.68552	3.47441e-22	3.68807e-21	bZIP transcription factor
NRRL3_08524	221.195	2.62706	0.271393	9.67989	3.67099e-22	3.8931e-21	hypothetical protein
NRRL3_09553	482.995	-5.23462	0.540946	-9.67678	3.78458e-22	4.00981e-21	STAND N-terminal Goodbye domain-containing protein
NRRL3_03147	11862.4	0.869526	0.0899127	9.67078	4.01296e-22	4.24783e-21	major facilitator superfamily high affinity sugar/H+ symporter MstA
NRRL3_03050	530.675	-1.56406	0.161767	-9.66864	4.09772e-22	4.33351e-21	hypothetical protein
NRRL3_06211	226.546	2.49338	0.257938	9.66656	4.18193e-22	4.41845e-21	resistance to 7-aminocholesterol Rta-like protein
NRRL3_08629	128.008	-3.67257	0.380009	-9.66443	4.27e-22	4.50732e-21	alpha/beta hydrolase fold-3 domain-containing protein
NRRL3_06617	2391.25	0.956945	0.0990316	9.66303	4.32865e-22	4.56498e-21	zinc/iron permease family protein
NRRL3_10195	184.069	-2.74857	0.284561	-9.65896	4.5041e-22	4.7456e-21	WW domain-containing protein
NRRL3_11791	225.801	-2.40835	0.249343	-9.65877	4.51261e-22	4.75016e-21	alcohol dehydrogenase domain-containing protein
NRRL3_01161	8361.31	0.768933	0.0796307	9.65624	4.62538e-22	4.86436e-21	ribonucleoside-diphosphate reductase small chain
NRRL3_02986	16232.8	0.887283	0.0918904	9.65589	4.64127e-22	4.87655e-21	alpha/beta hydrolase fold-1 domain-containing protein
NRRL3_07496	114.989	3.95368	0.409638	9.65163	4.83806e-22	5.07862e-21	amino acid transporter, transmembrane domain-containing protein
NRRL3_06201	1108.53	-1.2027	0.124622	-9.65084	4.87525e-22	5.11293e-21	ketopantoate reductase ApbA/PANE-like protein
NRRL3_05572	5759.76	0.750269	0.0777423	9.65072	4.8811e-22	5.11435e-21	vesicular-fusion protein
NRRL3_07311	234.759	-2.35669	0.244301	-9.64668	5.07743e-22	5.31516e-21	P-loop containing nucleoside triphosphate hydrolase domain-containing protein
NRRL3_09554	1331.98	-11.2597	1.1679	-9.64096	5.36849e-22	5.61467e-21	fungal death-pathway protein SesB domain-containing protein
NRRL3_11102	1418.24	-3.40483	0.353198	-9.63999	5.41937e-22	5.66267e-21	proton-dependent oligopeptide transporter family protein
NRRL3_10377	1082.02	-1.24071	0.12878	-9.6343	5.72801e-22	5.97966e-21	multicopper oxidase Mco1I
NRRL3_06104	1108.4	-1.17486	0.121991	-9.63072	5.93112e-22	6.18601e-21	hypothetical protein
NRRL3_02931	1146.81	-1.37506	0.142831	-9.62722	6.13645e-22	6.39429e-21	feruloyl esterase FaeB
NRRL3_03274	258.291	2.19487	0.228289	9.61444	6.94836e-22	7.23368e-21	major facilitator superfamily, sugar transporter-like protein
NRRL3_11711	128.819	-3.51193	0.365529	-9.60781	7.41113e-22	7.70839e-21	aminoglycoside phosphotransferase domain-containing protein
NRRL3_01226	1870.22	-0.965097	0.100499	-9.60308	7.75923e-22	8.06307e-21	alpha/beta hydrolase fold-1 domain-containing protein
NRRL3_02951	1957.57	-0.974834	0.101562	-9.59846	8.11491e-22	8.42497e-21	major facilitator superfamily protein
NRRL3_03113	22515.6	-0.652255	0.0679737	-9.5957	8.33498e-22	8.64555e-21	fumarate hydratase
NRRL3_01977	73059	0.798616	0.0833126	9.58578	9.17614e-22	9.50936e-21	60S acidic ribosomal protein uL10
NRRL3_04632	1796.65	-1.09304	0.114073	-9.58196	9.52172e-22	9.8585e-21	AMP-dependent synthetase/ligase domain-containing protein
NRRL3_06321	4331.87	0.821443	0.0858049	9.57338	1.03462e-21	1.07024e-20	hypothetical protein
NRRL3_04010	109.288	4.81448	0.503042	9.57074	1.06146e-21	1.097e-20	ferric reductase domain-containing protein
NRRL3_03051	2199.59	0.997311	0.104286	9.56323	1.14138e-21	1.17852e-20	helicase Sen1, N-terminal domain-containing protein
NRRL3_00440	7198.83	0.711484	0.0744409	9.5577	1.20408e-21	1.24214e-20	ubiquitin carboxyl-terminal hydrolase
NRRL3_01422	309.207	2.25624	0.236072	9.55745	1.20698e-21	1.244e-20	IQ domain-containing protein
NRRL3_08411	199.75	-2.81666	0.294852	-9.5528	1.26233e-21	1.29986e-20	polyketide synthase
NRRL3_02078	3198.64	1.00193	0.104892	9.55197	1.27249e-21	1.30914e-20	WD repeat-containing protein
NRRL3_09576	131.515	-3.42913	0.359018	-9.5514	1.27959e-21	1.31526e-20	pyridoxamine 5'-phosphate oxidase-related protein
NRRL3_00868	11399.1	0.671474	0.0703542	9.54419	1.37179e-21	1.40875e-20	profilin
NRRL3_01768	283.147	2.25167	0.235974	9.54204	1.40052e-21	1.43696e-20	ketoreductase
NRRL3_08083	4828.71	0.797453	0.0836084	9.53795	1.45683e-21	1.49338e-20	peptidase M16 domain-containing protein
NRRL3_00679	5611.01	-0.742314	0.0779204	-9.52657	1.62559e-21	1.66487e-20	hypothetical protein
NRRL3_06784	268.173	-2.53304	0.266121	-9.51837	1.75919e-21	1.80008e-20	potassium transporter Trk-like protein
NRRL3_11378	1080.69	-1.29677	0.136312	-9.51326	1.84774e-21	1.88899e-20	GMC oxidoreductase
NRRL3_00844	596.512	-1.4987	0.157565	-9.51167	1.87622e-21	1.91638e-20	hypothetical protein
NRRL3_11253	2304.96	0.899648	0.0945936	9.51067	1.89437e-21	1.93318e-20	GTP-binding domain-containing protein
NRRL3_11393	111.87	-4.07589	0.428689	-9.50781	1.94716e-21	1.98526e-20	short-chain dehydrogenase/reductase family protein
NRRL3_10486	8285.75	-0.729684	0.0767727	-9.50448	2.01057e-21	2.04808e-20	vacuolar protein sorting-associated protein 70-like protein
NRRL3_07821	2633.26	-0.876959	0.0923406	-9.497	2.16022e-21	2.19855e-20	hypothetical protein
NRRL3_09758	1467.32	1.13774	0.119842	9.49373	2.22916e-21	2.26667e-20	kelch domain-containing protein
NRRL3_03028	313.581	-2.08318	0.219589	-9.48669	2.38491e-21	2.42288e-20	major facilitator superfamily, sugar/inositol transporter-like protein
NRRL3_11545	222.069	-2.52637	0.266366	-9.48459	2.4334e-21	2.46993e-20	hypothetical protein
NRRL3_07785	364.207	-2.08807	0.22035	-9.47615	2.63836e-21	2.67558e-20	ribonuclease E inhibitor RraA-like protein
NRRL3_00992	265.391	-2.54683	0.268871	-9.47233	2.73678e-21	2.77292e-20	fatty acyl-CoA reductase-like protein
NRRL3_09269	2054.21	0.985208	0.104032	9.47028	2.79103e-21	2.82536e-20	negative regulator of mitosis
NRRL3_03198	163.549	-2.93173	0.309576	-9.47016	2.79429e-21	2.82614e-20	guanyl-specific ribonuclease
NRRL3_09228	2489.04	1.02614	0.108363	9.46943	2.81368e-21	2.84322e-20	nucleolar RNA-associated protein Nrap family protein
NRRL3_01847	12521.1	0.680399	0.0718573	9.46874	2.83226e-21	2.85945e-20	thioredoxin
NRRL3_04083	8725.67	0.745759	0.0787655	9.46809	2.85003e-21	2.87483e-20	T-complex protein 1 subunit alpha
NRRL3_09250	4847.25	-0.758133	0.0800897	-9.46604	2.90646e-21	2.92915e-20	nicotinate-nucleotide pyrophosphorylase
NRRL3_11513	563.326	1.62061	0.171226	9.46476	2.94224e-21	2.96258e-20	NAD(P)-binding domain-containing protein
NRRL3_05734	46597.1	0.744779	0.0787061	9.46278	2.99859e-21	3.01665e-20	suppressor of Tom1 protein
NRRL3_09192	554.295	-1.58562	0.167594	-9.46108	3.04771e-21	3.06336e-20	Clr5 domain-containing protein
NRRL3_08733	1332.99	-13.6915	1.44723	-9.46042	3.06699e-21	3.08001e-20	cytochrome P450-like protein
NRRL3_07698	6886.65	0.892157	0.0943153	9.4593	3.09998e-21	3.11039e-20	transcriptional activator of proteases PrtT
NRRL3_04913	5544.88	-0.810166	0.0856771	-9.45604	3.19839e-21	3.20629e-20	patatin/phospholipase A2-related domain-containing protein
NRRL3_07826	8106.19	-0.725337	0.0767199	-9.45435	3.25042e-21	3.25558e-20	cytochrome b-c1 complex subunit 6-like protein
NRRL3_02976	118.237	-5.39944	0.57124	-9.45214	3.31987e-21	3.32221e-20	hypothetical protein
NRRL3_11684	230.084	2.45537	0.25997	9.4448	3.56088e-21	3.56025e-20	component of the plasma membrane-associated VapA-VipC-VapB methyltransferase complex
NRRL3_00522	760.746	-1.65852	0.175767	-9.43591	3.87631e-21	3.87222e-20	alpha/beta hydrolase fold-3 domain-containing protein
NRRL3_05459	6098.69	0.752056	0.0797859	9.42592	4.26358e-21	4.25533e-20	phosphoribosylformylglycinamidine synthase
NRRL3_07360	3019.3	0.93678	0.0993957	9.42475	4.31133e-21	4.29922e-20	complex I intermediate-associated protein 30-like protein
NRRL3_05045	10421.6	0.702204	0.0745554	9.41856	4.57316e-21	4.55631e-20	FACT complex subunit Spt16
NRRL3_03516	1490.26	-1.00995	0.10731	-9.41153	4.88949e-21	4.86721e-20	acetyl-coenzyme A synthetase, N-terminal domain-containing protein
NRRL3_09933	118.086	-4.70134	0.499692	-9.40849	5.03305e-21	5.00572e-20	cation/hydrogen exchanger domain-containing protein
NRRL3_06788	381.026	-1.8955	0.201509	-9.40652	5.12834e-21	5.09604e-20	hypothetical protein
NRRL3_01580	33443.7	0.643269	0.0684077	9.40346	5.27959e-21	5.24175e-20	fatty acid synthase alpha subunit
NRRL3_02280	125.886	-4.99271	0.531205	-9.39882	5.51768e-21	5.47335e-20	hypothetical protein
NRRL3_02214	8327.68	0.701242	0.0746198	9.39753	5.58614e-21	5.53642e-20	N-terminal acetyltransferase A auxiliary subunit-like protein
NRRL3_02492	289.333	-2.0249	0.215536	-9.39473	5.73629e-21	5.68027e-20	ribonuclease
NRRL3_06705	1111.8	-1.12119	0.119387	-9.39121	5.9315e-21	5.86846e-20	peroxisomal membrane protein 4-like protein
NRRL3_02708	2499.09	1.00884	0.107428	9.39088	5.94982e-21	5.88147e-20	ATP-dependent RNA helicase Drs1
NRRL3_05279	1869.04	0.949845	0.1012	9.38584	6.24193e-21	6.16485e-20	major facilitator superfamily protein
NRRL3_10711	35870	0.682223	0.0726959	9.38463	6.31403e-21	6.23065e-20	glutamine-fructose-6-phosphate aminotransferase
NRRL3_05775	45153.5	0.754627	0.0804128	9.38442	6.3265e-21	6.23753e-20	40S ribosomal protein uS11
NRRL3_02451	332.439	-2.01868	0.215138	-9.38318	6.40095e-21	6.30547e-20	beta-xylosidase Xyl3D
NRRL3_09297	729.786	-1.42069	0.151424	-9.38222	6.45992e-21	6.35804e-20	aldehyde dehydrogenase domain-containing protein
NRRL3_00596	1569.46	-1.01583	0.108295	-9.38021	6.58439e-21	6.47494e-20	cytochrome c heme lyase
NRRL3_06088	2640.52	-0.915603	0.0976516	-9.37622	6.83801e-21	6.71853e-20	alcohol dehydrogenase domain-containing protein
NRRL3_07954	1928.27	-0.990489	0.105684	-9.37222	7.10229e-21	6.97215e-20	senescence marker protein-30-like protein
NRRL3_11494	7793.35	0.729476	0.0778862	9.36593	7.53863e-21	7.39411e-20	glycoside hydrolase family 71 protein
NRRL3_07902	1243.14	-1.07894	0.115221	-9.3641	7.66989e-21	7.51636e-20	GPI mannosyltransferase
NRRL3_04043	1299.43	-1.06863	0.114152	-9.36147	7.86342e-21	7.69937e-20	hypothetical protein
NRRL3_08126	3987.4	0.846591	0.0904582	9.35892	8.05583e-21	7.88098e-20	ATP-dependent RNA helicase
NRRL3_06513	15038.3	-2.31787	0.247722	-9.35677	8.22134e-21	8.03597e-20	60S ribosomal protein eL41
NRRL3_04385	203.248	-2.57468	0.275227	-9.35478	8.37777e-21	8.18184e-20	2,3-dihydroxybenzoate decarboxylase
NRRL3_03532	4375.29	0.763487	0.081633	9.35268	8.54579e-21	8.33875e-20	signal recognition particle receptor subunit beta-like protein
NRRL3_03118	24812.1	0.665682	0.0712076	9.34847	8.89254e-21	8.66965e-20	nascent polypeptide-associated complex subunit beta
NRRL3_06746	902.957	-1.20831	0.129254	-9.34833	8.9039e-21	8.67328e-20	thiamine pyrophosphate enzyme domain-containing protein
NRRL3_02533	981.174	-1.30237	0.13933	-9.34739	8.98363e-21	8.74345e-20	hypothetical protein
NRRL3_00525	1144.39	-1.09511	0.117187	-9.34497	9.19117e-21	8.93779e-20	CoA-transferase family III protein
NRRL3_05129	1583.45	-0.993436	0.106457	-9.33181	1.04079e-20	1.01123e-19	cytochrome P450-like protein
NRRL3_02970	294.843	-1.98853	0.213104	-9.33128	1.04605e-20	1.01547e-19	hypothetical protein
NRRL3_04748	8091.35	0.724283	0.0776209	9.33103	1.04851e-20	1.01699e-19	structural maintenance of chromosomes protein 4
NRRL3_00676	19606.4	0.809103	0.0867538	9.32642	1.09504e-20	1.06121e-19	eukaryotic translation initiation factor 3 subunit C
NRRL3_01713	1315.85	1.34865	0.144617	9.32565	1.10305e-20	1.06807e-19	flavin reductase domain-containing protein
NRRL3_04282	116.691	-3.73275	0.400353	-9.32366	1.12394e-20	1.08737e-19	aromatic-ring-hydroxylating dioxygenase domain-containing protein
NRRL3_11414	168.313	-3.4928	0.374893	-9.31681	1.19894e-20	1.15894e-19	uncharacterized protein
NRRL3_02091	2780.1	0.860356	0.0923536	9.31589	1.20933e-20	1.16799e-19	DNA-directed RNA polymerase III subunit Rpc2
NRRL3_07514	6841.34	-0.714478	0.0767118	-9.31379	1.23349e-20	1.19031e-19	Mpv17/peroxisomal membrane protein Pmp22 family protein
NRRL3_10375	3612.8	8.82357	0.948623	9.30145	1.38549e-20	1.33586e-19	polyketide synthase
NRRL3_11453	3999.6	1.04579	0.11254	9.29256	1.50616e-20	1.45097e-19	U3 small nucleolar RNA-associated protein 10
NRRL3_07249	3562.92	0.802433	0.0863849	9.28904	1.5568e-20	1.49848e-19	tetratricopeptide repeat-containing protein
NRRL3_01695	104.052	-5.37076	0.578214	-9.28852	1.56452e-20	1.50464e-19	hypothetical protein
NRRL3_07396	1525.17	0.993383	0.106961	9.28734	1.58188e-20	1.52005e-19	amino acid transporter, transmembrane domain-containing protein
NRRL3_08336	111.442	-5.4661	0.58875	-9.28425	1.62851e-20	1.56354e-19	hypothetical protein
NRRL3_11271	5497.54	0.833571	0.0898141	9.28107	1.67784e-20	1.60954e-19	vesicle tethering protein Uso1/P115-like, head domain-containing protein
NRRL3_08654	104.911	-4.10685	0.44266	-9.27767	1.7322e-20	1.66028e-19	hypothetical protein
NRRL3_02103	621.749	-1.50747	0.162499	-9.27679	1.74658e-20	1.67265e-19	hotdog domain-containing protein
NRRL3_03476	14775.9	-2.91665	0.314517	-9.27341	1.80293e-20	1.72516e-19	NADP-dependent malic enzyme
NRRL3_09528	204.593	-2.54173	0.274219	-9.26898	1.87928e-20	1.79671e-19	hypothetical protein
NRRL3_03500	54098.4	0.717521	0.0774509	9.2642	1.96547e-20	1.87753e-19	60S ribosomal protein eL19
NRRL3_02143	285.753	-2.13317	0.230379	-9.25939	2.05594e-20	1.9623e-19	crotonase superfamily protein
NRRL3_11142	2959.01	-0.82556	0.0891938	-9.25579	2.12643e-20	2.02787e-19	velvet factor VeA, developmental and secondary metabolism regulator
NRRL3_09967	101.065	-4.3774	0.47298	-9.25494	2.14344e-20	2.04238e-19	4-hydroxyphenylpyruvate dioxygenase
NRRL3_11709	1229.03	-1.1298	0.122116	-9.25185	2.20634e-20	2.10056e-19	cytochrome P450-like protein
NRRL3_07751	3975.38	0.966734	0.10451	9.25019	2.24088e-20	2.13165e-19	small-subunit processome Utp12 domain-containing protein
NRRL3_06562	4830.42	0.950305	0.102768	9.24707	2.30734e-20	2.19304e-19	CRIB domain-containing protein
NRRL3_07330	122.987	-3.61459	0.391017	-9.24406	2.37323e-20	2.25378e-19	COMT-type O-methyltransferase family protein
NRRL3_11685	102.076	4.28957	0.46482	9.22846	2.74552e-20	2.60515e-19	glycerol-1-phosphate phosphohydrolase
NRRL3_06464	15560.7	0.793813	0.0860431	9.22577	2.81544e-20	2.66926e-19	carbamoyl-phosphate synthase arginine-specific small chain
NRRL3_09373	6691.02	0.745486	0.0808476	9.22088	2.94664e-20	2.79132e-19	aspartate-semialdehyde dehydrogenase
NRRL3_01894	2325.41	1.04832	0.113723	9.21816	3.02248e-20	2.86078e-19	small-subunit processome Utp14-like protein
NRRL3_04363.1	303.711	1.95764	0.212388	9.21728	3.04718e-20	2.88176e-19	hypothetical protein
NRRL3_01854	1160.88	-1.17396	0.127431	-9.21254	3.1849e-20	3.0095e-19	acetamidase regulatory protein
NRRL3_06777	23209.8	-2.67383	0.290421	-9.20673	3.36222e-20	3.17441e-19	acetyl-CoA hydrolase
NRRL3_09148	7915.34	0.694519	0.0754703	9.20255	3.49563e-20	3.29762e-19	DNA-directed RNA polymerase II subunit Rpb2
NRRL3_01952	456.478	-1.62888	0.177028	-9.20124	3.53851e-20	3.33531e-19	NAD(P)H-dependent D-xylose reductase XyrA
NRRL3_06331	971.413	-1.44346	0.157113	-9.18739	4.02507e-20	3.79077e-19	1-aminocyclopropane-1-carboxylate deaminase
NRRL3_08741	178.211	-2.60172	0.283216	-9.18636	4.06378e-20	3.82406e-19	hypothetical protein
NRRL3_03194	634.169	1.38978	0.151379	9.18081	4.27864e-20	4.02292e-19	thioredoxin reductase
NRRL3_01883	465.297	-1.744	0.190011	-9.17839	4.37601e-20	4.11106e-19	fumarate lyase family protein
NRRL3_01962	3809.43	0.79998	0.0871797	9.17622	4.46493e-20	4.19113e-19	proliferating cell nuclear antigen
NRRL3_06171	174.568	-2.66061	0.290328	-9.16415	4.99392e-20	4.68381e-19	FAD-binding domain-containing protein
NRRL3_01369	337.992	-6.08276	0.663803	-9.16351	5.02371e-20	4.70786e-19	polyketide synthase
NRRL3_00667	881.521	-1.19141	0.13009	-9.15833	5.27045e-20	4.93502e-19	hypothetical protein
NRRL3_04735	6744.96	-1.00785	0.1101	-9.15393	5.4901e-20	5.13645e-19	ATP synthase, F0 complex, subunit J, mitochondrial
NRRL3_03495	361.054	-1.83437	0.20048	-9.14989	5.69896e-20	5.32747e-19	fungal-specific transcription factor
NRRL3_01443	1847.8	-14.163	1.54864	-9.14544	5.93882e-20	5.54713e-19	hypothetical protein
NRRL3_04209	1603.24	-1.08112	0.118225	-9.14463	5.98328e-20	5.58407e-19	hypothetical protein
NRRL3_04148	1400.57	1.03902	0.113726	9.13623	6.46682e-20	6.03039e-19	homocysteine-binding domain-containing protein
NRRL3_07178	400.243	-1.68304	0.184248	-9.13464	6.56235e-20	6.11445e-19	hypothetical protein
NRRL3_07597	5206.09	-14.2189	1.55662	-9.13451	6.57031e-20	6.11685e-19	hypothetical protein
NRRL3_00457	1585.42	-0.975516	0.10693	-9.12294	7.31119e-20	6.80102e-19	NUDIX hydrolase domain-containing protein
NRRL3_05825	1006.01	-1.47718	0.162007	-9.11798	7.65384e-20	7.11393e-19	zinc finger domain-containing protein, C2H2-type
NRRL3_01691	1484.8	-1.01787	0.111665	-9.11536	7.84119e-20	7.28211e-19	kinesin light chain-like protein
NRRL3_10919	2387.87	1.10901	0.121673	9.11472	7.88739e-20	7.31904e-19	pumilio homology domain-containing protein
NRRL3_10543	4926.59	0.730229	0.080148	9.11101	8.16193e-20	7.56761e-19	Rho GDP-dissociation inhibitor
NRRL3_06507	3016.83	0.830151	0.0911827	9.10425	8.68638e-20	8.0473e-19	BAR domain-containing protein
NRRL3_01776	350.22	2.57105	0.282452	9.1026	8.81945e-20	8.16392e-19	aorsin
NRRL3_07016	2759.01	0.811055	0.0892329	9.0892	9.97717e-20	9.22807e-19	carbohydrate-binding module family 48 protein
NRRL3_10110	202.933	-2.3599	0.259859	-9.08145	1.07141e-19	9.9016e-19	carboxylesterase family protein
NRRL3_00351	1922.91	0.892648	0.0983707	9.07432	1.1439e-19	1.0563e-18	indoleamine 2,3-dioxygenase, tryptophan-degrading enzyme
NRRL3_02410	12119.8	0.660141	0.0728472	9.062	1.28082e-19	1.18177e-18	threonine-tRNA ligase, cytosolic
NRRL3_10320	1520.87	1.02212	0.112808	9.06065	1.29679e-19	1.19553e-18	ATP-dependent RNA helicase Dbp7
NRRL3_06593	3761.07	-0.893374	0.0986343	-9.05744	1.33542e-19	1.23015e-18	hypothetical protein
NRRL3_05310	654.948	-1.32057	0.145958	-9.04763	1.46109e-19	1.34482e-18	NUDIX hydrolase domain-containing protein
NRRL3_02448	2136	-6.95016	0.768622	-9.04237	1.53316e-19	1.41001e-18	2-methylcitrate dehydratase
NRRL3_03507	8434.83	-0.724417	0.0801393	-9.03947	1.57434e-19	1.44671e-18	cell pattern formation-associated protein
NRRL3_10627	339.274	-1.88966	0.209087	-9.03767	1.60053e-19	1.46959e-18	lanthionine synthetase C-like protein
NRRL3_00509	654.098	1.39263	0.154232	9.02946	1.72523e-19	1.58281e-18	alcohol dehydrogenase domain-containing protein
NRRL3_00839	489.979	-1.66361	0.18425	-9.02908	1.73117e-19	1.58698e-18	glycoside hydrolase family 105 protein
NRRL3_07179.2	98.2108	-4.61211	0.510955	-9.02645	1.77324e-19	1.62423e-18	hypothetical protein
NRRL3_10373	1286.97	8.93092	0.989618	9.02461	1.80336e-19	1.65049e-18	cytochrome P450-like protein
NRRL3_07388	1153.69	-1.25121	0.13867	-9.02295	1.83095e-19	1.67439e-18	NmrA-like domain-containing protein
NRRL3_08008	6490.97	0.71819	0.0796062	9.02179	1.85042e-19	1.69083e-18	pyrroline-5-carboxylate reductase
NRRL3_07110	334.31	1.89781	0.210441	9.01828	1.91063e-19	1.74444e-18	alcohol dehydrogenase domain-containing protein
NRRL3_10754	819.213	-4.23168	0.469266	-9.01765	1.92161e-19	1.75306e-18	hypothetical protein
NRRL3_01954	2739.15	0.936693	0.10392	9.01363	1.9934e-19	1.8171e-18	multiple RNA-binding domain-containing protein
NRRL3_09258	11756.9	-0.675992	0.0750077	-9.01231	2.01767e-19	1.83775e-18	zinc finger domain-containing protein, ZZ-type
NRRL3_11759	346.817	1.99374	0.221427	9.00408	2.17488e-19	1.97935e-18	hydrolase
NRRL3_06296	1054.02	-10.9247	1.21354	-9.0023	2.21028e-19	2.00995e-18	oxidase YanF
NRRL3_02910	458.452	1.6748	0.186049	9.00192	2.21802e-19	2.01538e-18	hypothetical protein
NRRL3_06708	6618.12	0.801122	0.0890596	8.99534	2.35498e-19	2.13812e-18	casein kinase II subunit alpha
NRRL3_02125	3590.21	-0.783819	0.0871414	-8.99479	2.36677e-19	2.14711e-18	phospho-2-dehydro-3-deoxyheptonate aldolase, phenylalanine-inhibited
NRRL3_07959	982.596	-1.17881	0.131066	-8.99402	2.38349e-19	2.16055e-18	leucine-rich repeat domain-containing protein
NRRL3_08148	14916.6	0.71716	0.0798249	8.98417	2.60701e-19	2.36127e-18	asparagine synthetase, glutamine-hydrolysing
NRRL3_08305	129.135	-4.44437	0.49471	-8.98379	2.61588e-19	2.36743e-18	FAD-binding domain-containing protein
NRRL3_11153	16297.9	0.739254	0.0823402	8.97804	2.7563e-19	2.49252e-18	heat shock protein 88
NRRL3_06289	1123.25	-10.9881	1.22412	-8.97629	2.80048e-19	2.53046e-18	decarboxylase YanB
NRRL3_07813	308.924	-1.90542	0.212277	-8.97609	2.80559e-19	2.53306e-18	hypothetical protein
NRRL3_03469	108.232	-3.8418	0.42826	-8.97074	2.94536e-19	2.65714e-18	cytochrome P450
NRRL3_03083	478.815	-1.71127	0.190833	-8.96735	3.03729e-19	2.7379e-18	siderophore iron transporter 1-like protein
NRRL3_06579	17234.8	0.698005	0.0778452	8.96657	3.05891e-19	2.7552e-18	eukaryotic peptide chain release factor subunit 1
NRRL3_01804	107.164	-5.24551	0.585021	-8.96635	3.06499e-19	2.75849e-18	polyketide synthase
NRRL3_00705	619.931	1.55801	0.173901	8.95913	3.2724e-19	2.94283e-18	hypothetical protein
NRRL3_11730	3219	-3.24816	0.362972	-8.94877	3.59449e-19	3.22992e-18	thioredoxin-like fold protein
NRRL3_09544	994.161	-1.25067	0.139787	-8.94699	3.65303e-19	3.27993e-18	phenazine biosynthesis PhzF-like protein protein
NRRL3_07576	1340.83	-1.01695	0.113684	-8.9454	3.70611e-19	3.32496e-18	cytochrome P450-like protein
NRRL3_10936	2683.35	-0.90932	0.101752	-8.93666	4.01124e-19	3.59587e-18	chromatin remodeling complex subunit RSC7/SWP82 family protein
NRRL3_00199	3277.1	-0.796047	0.089132	-8.9311	4.21787e-19	3.77812e-18	LCCL domain-containing protein
NRRL3_04507	1391.86	1.00415	0.112464	8.92865	4.31253e-19	3.85987e-18	RNA-dependent RNA polymerase
NRRL3_00110	152.06	-2.74951	0.308033	-8.92602	4.41597e-19	3.94934e-18	fungal-specific transcription factor
NRRL3_07970	291.131	-2.00419	0.2246	-8.92335	4.52376e-19	4.04255e-18	hypothetical protein
NRRL3_04334	314.718	-1.99299	0.223362	-8.92269	4.55106e-19	4.06375e-18	fungal-specific transcription factor
NRRL3_06879	1229.73	-1.07447	0.120424	-8.92239	4.56352e-19	4.07168e-18	Phox and Bem1, PB1 domain-containing protein
NRRL3_07893	6720.99	-0.791771	0.0887653	-8.91982	4.67038e-19	4.16375e-18	nuclear transport factor 2 domain-containing protein
NRRL3_10968	3527.22	-0.93272	0.104587	-8.91812	4.74269e-19	4.2249e-18	glycine decarboxylase complex subunit T, mitochondrial
NRRL3_11114	200.709	-2.34389	0.263009	-8.91185	5.01891e-19	4.46746e-18	fungal-specific transcription factor
NRRL3_01478	249.071	-2.08171	0.233652	-8.90944	5.12919e-19	4.56205e-18	alcohol dehydrogenase domain-containing protein
NRRL3_00895	189.768	-2.40589	0.270228	-8.90319	5.42644e-19	4.82265e-18	dihydroxyacetone synthase
NRRL3_10261	7140.56	0.834472	0.093741	8.90189	5.49027e-19	4.87556e-18	major facilitator superfamily protein
NRRL3_09048	10701.1	0.740201	0.0831574	8.90121	5.52417e-19	4.90184e-18	squalene synthase
NRRL3_11273	11373.8	0.668916	0.0752034	8.89476	5.85439e-19	5.1908e-18	pentafunctional AROM polypeptide
NRRL3_04448	6476.43	0.67699	0.0761578	8.88931	6.14885e-19	5.44763e-18	bud site selection protein Rax2-like protein
NRRL3_04124	3424.01	0.814494	0.0916452	8.88747	6.25165e-19	5.53439e-18	Fmp27 domain-containing protein
NRRL3_03478	3301.67	0.899921	0.101266	8.88671	6.29449e-19	5.56798e-18	DnaJ-related protein
NRRL3_06912	5752.86	0.818056	0.092091	8.88313	6.50065e-19	5.74586e-18	importin beta N-terminal domain-containing protein
NRRL3_11603	11606.5	0.686119	0.0773452	8.87087	7.25767e-19	6.41e-18	leucine-tRNA ligase, cytosolic
NRRL3_08804	332.599	-9.24581	1.04271	-8.8671	7.50733e-19	6.62535e-18	flavin-dependent halogenase family protein
NRRL3_01896	2431.79	-0.891674	0.100648	-8.8593	8.05177e-19	7.10031e-18	vacuolar calcium ion transporter
NRRL3_06673	1234.97	-1.05928	0.119619	-8.85543	8.33643e-19	7.34563e-18	hypothetical protein
NRRL3_01441	993.949	-1.28567	0.145397	-8.84249	9.36108e-19	8.2421e-18	hypothetical protein
NRRL3_09404	3251.06	-0.795479	0.0899953	-8.83912	9.64769e-19	8.48788e-18	peptidase family A1 domain-containing protein
NRRL3_11731	5044.61	-0.836176	0.0946063	-8.83849	9.70226e-19	8.52928e-18	mannan endo-1,6-alpha-mannosidase
NRRL3_01589	2497.07	0.91954	0.104063	8.83642	9.88389e-19	8.68223e-18	bystin family protein
NRRL3_07817	5132.06	0.719035	0.0813894	8.83451	1.0054e-18	8.82488e-18	proteasome activator Blm10 domain-containing protein
NRRL3_07089	385.528	-1.75171	0.198301	-8.83355	1.01404e-18	8.8938e-18	alpha-L-fucosidase
NRRL3_02686	1628.15	0.926097	0.104864	8.83141	1.03367e-18	9.059e-18	tRNA-dihydrouridine(47) synthase [NAD(P)(+)]
NRRL3_02968	4357.13	-0.717943	0.0813071	-8.83002	1.04656e-18	9.16488e-18	hypothetical protein
NRRL3_03320	398.155	-1.65806	0.187865	-8.82581	1.08675e-18	9.50949e-18	fungal-specific transcription factor
NRRL3_02127	1535.8	-0.960797	0.108868	-8.82531	1.09157e-18	9.54434e-18	gamma-glutamylcyclotransferase-like protein
NRRL3_11418	960.559	1.14507	0.129782	8.82302	1.11413e-18	9.7341e-18	tetratricopeptide repeat-containing protein
NRRL3_05468	3955.1	0.724813	0.0822229	8.81523	1.19444e-18	1.04277e-17	thiamine transporter
NRRL3_05712	1009.79	-1.08288	0.122894	-8.81157	1.23406e-18	1.07653e-17	ribonuclease T2-like protein
NRRL3_07976	629.219	-1.6129	0.183569	-8.7863	1.54563e-18	1.34729e-17	hypothetical protein
NRRL3_06066	10211.7	0.706619	0.0804276	8.78577	1.55296e-18	1.35265e-17	chitin synthase
NRRL3_05598	35136.8	0.720453	0.0820154	8.78436	1.57258e-18	1.36869e-17	60S ribosomal protein eL22
NRRL3_10577	1586.71	-0.967576	0.110209	-8.77947	1.64253e-18	1.42847e-17	succinate-hydroxymethylglutarate CoA-transferase
NRRL3_02132	18454.9	0.71375	0.0813958	8.76888	1.8045e-18	1.56813e-17	eukaryotic translation initiation factor 3 subunit B
NRRL3_09241	1633.99	-0.942891	0.107544	-8.7675	1.82674e-18	1.58625e-17	alpha/beta hydrolase fold domain-containing protein
NRRL3_05090	5295.9	0.755391	0.0861701	8.76628	1.84673e-18	1.60238e-17	GMP synthase [glutamine-hydrolyzing]
NRRL3_06291	1694.25	-12.5947	1.438	-8.75852	1.97837e-18	1.71529e-17	6-methylsalicylic acid synthase YanA
NRRL3_03799	2753.47	0.783433	0.0894949	8.75394	2.06037e-18	1.78503e-17	ATP-dependent DNA helicase Ku70, involved in non-homologous end joining DNA double strand break repair
NRRL3_02313	20387.2	0.812453	0.092884	8.74696	2.19171e-18	1.89736e-17	calnexin ClxA
NRRL3_07692	3289.53	0.809143	0.0925691	8.74096	2.31142e-18	1.99948e-17	alpha-mannosidase
NRRL3_05527	8907.91	0.735577	0.0842793	8.72785	2.59563e-18	2.24362e-17	T-complex protein 1 subunit gamma
NRRL3_10512	3141.16	0.922447	0.10583	8.71635	2.87315e-18	2.48162e-17	KRR1 interacting protein 1-like protein
NRRL3_10939	47640.8	0.574048	0.0658626	8.71585	2.88595e-18	2.49077e-17	S-adenosylmethionine synthase
NRRL3_06787	11164.5	0.701257	0.0805916	8.70137	3.27913e-18	2.82797e-17	eukaryotic translation initiation factor 4G domain-containing protein
NRRL3_10812	1319.34	-1.16326	0.133696	-8.70077	3.2964e-18	2.84071e-17	dynein light chain
NRRL3_09050	539.533	-1.58353	0.182019	-8.69978	3.32526e-18	2.86341e-17	fungal-specific transcription factor
NRRL3_02344	640.76	-4.49799	0.517349	-8.69431	3.4894e-18	3.00247e-17	CDR ABC transporter domain-containing protein
NRRL3_06603	22246.4	0.6373	0.073329	8.69097	3.59362e-18	3.08981e-17	alanine-tRNA ligase, cytosolic and mitochondrial
NRRL3_01640	291.244	-1.97866	0.227925	-8.68117	3.91713e-18	3.36542e-17	cytochrome P450
NRRL3_11577	2256.52	0.837347	0.0965303	8.67445	4.15537e-18	3.5674e-17	vacuole morphology and inheritance protein 14-like protein
NRRL3_05792	6335.37	0.812506	0.0937015	8.67122	4.2751e-18	3.66742e-17	coatomer complex subunit beta'
NRRL3_07437	383.012	-1.71424	0.197734	-8.66939	4.34429e-18	3.72396e-17	3-isopropylmalate dehydrogenase Leu2B
NRRL3_07792	993.97	1.10821	0.127999	8.65792	4.80448e-18	4.11533e-17	SET domain-containing protein
NRRL3_02883	95.789	-5.60605	0.647518	-8.65775	4.81147e-18	4.11821e-17	tannase/feruloyl esterase family protein
NRRL3_05587	51147.4	0.602128	0.0695889	8.65264	5.03225e-18	4.30394e-17	EthD domain-containing protein
NRRL3_05475	1983.29	-0.944738	0.109295	-8.64392	5.43186e-18	4.64222e-17	zinc finger domain-containing protein, GATA-type
NRRL3_06494	7495.11	-0.651947	0.0754676	-8.63876	5.68255e-18	4.85281e-17	protein kinase domain-containing protein
NRRL3_00838	155.968	-2.68188	0.310822	-8.62835	6.2243e-18	5.31147e-17	major facilitator superfamily protein
NRRL3_10873	10665.1	0.721819	0.0837023	8.62365	6.48559e-18	5.53028e-17	eukaryotic translation initiation factor 3 subunit H
NRRL3_00847	121.986	-3.05559	0.354584	-8.6174	6.8491e-18	5.83586e-17	hypothetical protein
NRRL3_07375	99.2238	-4.08681	0.474421	-8.61432	7.03592e-18	5.99055e-17	hypothetical protein
NRRL3_06253	2243.08	-0.911861	0.105872	-8.61286	7.12578e-18	6.06252e-17	stress responsive alpha-beta barrel domain-containing protein
NRRL3_02375	2379.37	0.855083	0.0993258	8.60887	7.37826e-18	6.27262e-17	ATP-dependent RNA helicase Has1
NRRL3_03684	2835.97	0.830519	0.0965154	8.60504	7.62897e-18	6.48091e-17	armadillo-like helical domain-containing protein
NRRL3_05248	837.829	-1.19955	0.13964	-8.59032	8.67263e-18	7.36201e-17	cytochrome c oxidase copper chaperone
NRRL3_04855	1036.44	-1.04301	0.121419	-8.5902	8.68218e-18	7.36462e-17	NUDIX hydrolase domain-containing protein
NRRL3_02174	2944.23	0.858029	0.0998869	8.59001	8.69647e-18	7.37123e-17	ankyrin repeat domain-containing protein
NRRL3_04706	1248.06	-1.41563	0.164846	-8.58763	8.87798e-18	7.51947e-17	hypothetical protein
NRRL3_10287	246.458	1.97238	0.229921	8.5785	9.61218e-18	8.13526e-17	oxoglutarate/iron-dependent dioxygenase domain-containing protein
NRRL3_08072	572.627	-1.5764	0.183779	-8.57771	9.67824e-18	8.18506e-17	carboxylesterase family protein
NRRL3_04262	247.309	2.1122	0.246281	8.57637	9.79107e-18	8.27433e-17	metallopeptidase, catalytic domain-containing protein
NRRL3_00731	450.923	1.45786	0.170035	8.57387	1.00068e-17	8.45039e-17	uncharacterized protein
NRRL3_06590	11295.7	0.655647	0.0765198	8.56833	1.04994e-17	8.85977e-17	myosin V, involved in the movement of vesicles to the hyphal tip
NRRL3_04369	1063.53	1.08833	0.127068	8.56495	1.08118e-17	9.11659e-17	nucleoside phosphorylase domain-containing protein
NRRL3_07539	594.652	-1.54888	0.180863	-8.5638	1.09206e-17	9.20151e-17	GMC oxidoreductase
NRRL3_06586	6899.21	0.680064	0.0794176	8.56315	1.09828e-17	9.24705e-17	aspartate kinase
NRRL3_02101	2232.52	-0.825739	0.0964736	-8.55923	1.13627e-17	9.5598e-17	fungal-specific transcription factor
NRRL3_11319	1014.73	1.08493	0.126884	8.55053	1.22529e-17	1.03011e-16	major facilitator superfamily domain-containing protein
NRRL3_07086	1435.03	-1.05207	0.123066	-8.5488	1.24375e-17	1.04486e-16	bifunctional cytochrome P450/NADPH--P450 reductase
NRRL3_11800	1347.12	-12.2644	1.43487	-8.5474	1.25889e-17	1.0568e-16	methyltransferase type 12 domain-containing protein
NRRL3_07357	1290.43	0.975187	0.114191	8.53999	1.34239e-17	1.12606e-16	alpha/beta hydrolase fold-1 domain-containing protein
NRRL3_06745	479.186	-1.46628	0.171767	-8.53649	1.38358e-17	1.15976e-16	amidase family protein
NRRL3_07909	4123.46	-0.729431	0.0854703	-8.53432	1.40981e-17	1.18087e-16	C2H2 finger domain transcription factor
NRRL3_04114	589.134	-1.32248	0.155048	-8.52952	1.46962e-17	1.23006e-16	thioesterase domain-containing protein
NRRL3_01129	4918.32	0.806895	0.094603	8.52927	1.47268e-17	1.23172e-16	nucleoporin Nup186/Nup192/Nup205 family protein
NRRL3_02315	2445.88	0.89226	0.104667	8.52475	1.53136e-17	1.27986e-16	hypothetical protein
NRRL3_02637	11617.2	0.710338	0.0833541	8.52193	1.56922e-17	1.31053e-16	rRNA 2'-O-methyltransferase fibrillarin
NRRL3_08892	20942.8	0.791715	0.0930361	8.50976	1.74299e-17	1.45458e-16	resistance to 7-aminocholesterol Rta-like protein
NRRL3_11477	1066.71	-1.4426	0.169572	-8.5073	1.78038e-17	1.48469e-16	cell wall mannoprotein 1-like protein
NRRL3_09374	77749	0.719499	0.0845841	8.50631	1.79561e-17	1.4963e-16	40S ribosomal protein eS4
NRRL3_04787	881.922	-1.13831	0.133826	-8.50588	1.80218e-17	1.50067e-16	catechol 1,2-dioxygenase
NRRL3_04112	1463.66	1.00198	0.117811	8.50491	1.81738e-17	1.51222e-16	L-arabonate dehydratase
NRRL3_11380	3711.94	0.773204	0.0909678	8.49975	1.90001e-17	1.57982e-16	hypothetical protein
NRRL3_09892	219.715	-2.24221	0.263831	-8.49868	1.91757e-17	1.59325e-16	negative regulator of the PHO system
NRRL3_04957	1099.73	1.00996	0.118901	8.49414	1.99411e-17	1.65564e-16	diphthamide biosynthesis protein 2
NRRL3_07972	580.954	-1.39476	0.164231	-8.49265	2.0197e-17	1.67566e-16	hypothetical protein
NRRL3_01607	1706.58	0.902137	0.106251	8.49063	2.05524e-17	1.7039e-16	solute carrier family 35 member SLC35F1/F2/F6-like protein
NRRL3_08673	406.434	-1.57002	0.184918	-8.49032	2.06063e-17	1.70712e-16	fungal-specific transcription factor
NRRL3_07815	2582.98	-0.798691	0.0941195	-8.48592	2.1401e-17	1.77166e-16	hypothetical protein
NRRL3_09899	3271.2	0.788248	0.0929033	8.48461	2.16449e-17	1.79055e-16	glutathione degradosome Dug2-like protein
NRRL3_10301	140.534	-2.71149	0.319626	-8.48331	2.18867e-17	1.80924e-16	caffeine resistance protein
NRRL3_07973	1317.36	-1.10976	0.130855	-8.48085	2.23553e-17	1.84663e-16	hypothetical protein
NRRL3_11139	8475.26	0.624051	0.0736357	8.47484	2.35401e-17	1.94241e-16	Lsm14-like, N-terminal domain-containing protein
NRRL3_11336	4391.6	0.800713	0.0944817	8.4748	2.3549e-17	1.94241e-16	glutathione S-transferase domain-containing protein
NRRL3_06985	12760.1	0.668127	0.078848	8.47361	2.37907e-17	1.96092e-16	CCR4-NOT transcription complex subunit Not1 domain-containing protein
NRRL3_09294	7385.54	0.629034	0.0742451	8.47239	2.40405e-17	1.98007e-16	actin-binding protein, required for normal apical cell polarization
NRRL3_01657	1020.25	-1.04729	0.123632	-8.47103	2.43232e-17	2.0019e-16	protein tyrosine phosphatase domain-containing protein
NRRL3_03514	7782.83	-0.766668	0.0905441	-8.46735	2.51041e-17	2.06468e-16	serine hydroxymethyltransferase, mitochondrial
NRRL3_07209	842.527	-1.14762	0.135541	-8.46697	2.51854e-17	2.06987e-16	hypothetical protein
NRRL3_11213	982.423	-1.05061	0.124131	-8.4637	2.5903e-17	2.12731e-16	small MutS-related Smr domain-containing protein
NRRL3_04561	135.051	-2.79962	0.330826	-8.46251	2.61688e-17	2.14759e-16	short-chain dehydrogenase/reductase family protein
NRRL3_08208	6216.69	0.936367	0.110662	8.46153	2.63897e-17	2.16414e-16	tetratricopeptide-like helical domain-containing protein
NRRL3_00982	447.272	-1.81845	0.214951	-8.45986	2.67693e-17	2.19369e-16	PLAC8 motif-containing protein
NRRL3_06054	9498.17	0.775223	0.0916986	8.45403	2.81413e-17	2.30447e-16	ATP-dependent RNA helicase Dbp2
NRRL3_03830	1469.33	0.934941	0.110612	8.45247	2.85214e-17	2.3339e-16	mechanosensitive ion channel MscS-like protein
NRRL3_06090	3754.41	0.749408	0.0886679	8.45185	2.86719e-17	2.34453e-16	hercynylcysteine sulfoxide lyase
NRRL3_06313	4974.14	0.699527	0.0828331	8.44501	3.04007e-17	2.48411e-16	ATP-dependent RNA helicase Dbp5
NRRL3_00931	3446.89	-0.755593	0.0894795	-8.44432	3.0583e-17	2.49721e-16	proteasome maturation factor Ump1-like protein
NRRL3_01624	649.318	-1.23255	0.146008	-8.44164	3.12908e-17	2.55316e-16	cytochrome P450
NRRL3_06615	9073.54	0.683201	0.0809559	8.43917	3.19591e-17	2.60583e-16	pre-mRNA splicing factor
NRRL3_11440	558.449	-1.33275	0.158023	-8.43387	3.34423e-17	2.7248e-16	choline-sulfatase
NRRL3_05334	949.828	1.10006	0.130588	8.42387	3.64247e-17	2.96568e-16	tRNA (guanine(37)-N1)-methyltransferase
NRRL3_03764	1163.78	-12.0553	1.43115	-8.42349	3.65428e-17	2.97316e-16	hypothetical protein
NRRL3_07061	9077.59	0.701722	0.0833184	8.42216	3.69597e-17	3.00492e-16	T-complex protein 1 subunit zeta
NRRL3_03700	1957.15	0.991058	0.117691	8.42083	3.73822e-17	3.03711e-16	ribosomal large subunit biogenesis protein Mak16
NRRL3_06298	1045.08	-13.3408	1.58492	-8.41732	3.85195e-17	3.12727e-16	hypothetical protein
NRRL3_00017	446.695	-9.66174	1.14805	-8.41578	3.90297e-17	3.16642e-16	hypothetical protein
NRRL3_04987	3008.54	0.791009	0.0940301	8.41229	4.02066e-17	3.25958e-16	peptidase C19, ubiquitin carboxyl-terminal hydrolase domain-containing protein
NRRL3_09157	207.559	-2.19058	0.260535	-8.40801	4.17028e-17	3.37846e-16	indoleamine 2,3-dioxygenase-like protein
NRRL3_05146	120.631	-3.07947	0.366359	-8.40559	4.25712e-17	3.44636e-16	vacuolar protein sorting-associated protein 62-like protein
NRRL3_09021	1103.72	1.24903	0.148613	8.40458	4.29391e-17	3.47366e-16	archaeal/bacterial/fungal rhodopsins family protein
NRRL3_04537	131.26	-2.83339	0.337322	-8.39965	4.4781e-17	3.62009e-16	amino acid transporter, transmembrane domain-containing protein
NRRL3_08177	967.033	1.06398	0.126683	8.39879	4.51109e-17	3.64417e-16	calcineurin-like phosphoesterase domain-containing protein
NRRL3_01959	4406.82	0.724963	0.0863362	8.39697	4.58136e-17	3.6983e-16	protein transport protein Sec61 subunit beta
NRRL3_11647	1162.97	0.996489	0.118689	8.39582	4.62672e-17	3.73227e-16	UV-damage endonuclease
NRRL3_01234	3306.94	-5.26348	0.626985	-8.39491	4.66269e-17	3.75861e-16	terrelysin
NRRL3_06750	1005.91	1.05303	0.125475	8.39237	4.76456e-17	3.83801e-16	argonaute domain-containing protein
NRRL3_06729	218.431	-2.28227	0.272164	-8.38565	5.04476e-17	4.06084e-16	oxidase UstYa-like protein
NRRL3_00415	1023.16	-1.25843	0.15013	-8.38227	5.1916e-17	4.17608e-16	lytic polysaccharide monooxygenase
NRRL3_03870	9131.19	0.715643	0.0854479	8.3752	5.51303e-17	4.4315e-16	eukaryotic translation initiation factor 3 subunit D
NRRL3_09245	1044.06	-1.05765	0.126335	-8.37179	5.67472e-17	4.55824e-16	major facilitator superfamily protein
NRRL3_04267	1338.35	-1.01876	0.121752	-8.36748	5.88647e-17	4.72432e-16	NmrA-like domain-containing protein
NRRL3_09144	3230.05	0.74983	0.0896139	8.36734	5.8931e-17	4.72432e-16	nicotinate phosphoribosyltransferase family protein
NRRL3_03091	2007.83	0.929956	0.111141	8.36733	5.89396e-17	4.72432e-16	structural maintenance of chromosomes protein 5-like protein
NRRL3_04751	33236.3	0.631546	0.0754957	8.36532	5.99495e-17	4.80188e-16	40S ribosomal protein uS10
NRRL3_03365	7770.46	-0.650166	0.0777278	-8.36465	6.02916e-17	4.82588e-16	NADH-ubiquinone oxidoreductase 24 kDa subunit, mitochondrial
NRRL3_05487	8942.81	0.673828	0.0805946	8.3607	6.23449e-17	4.98671e-16	translation initiation factor 2 subunit alpha
NRRL3_08300	26172	1.87477	0.224245	8.36039	6.25097e-17	4.99638e-16	glucoamylase Gla15A
NRRL3_01579	36875.9	0.55285	0.0661388	8.35893	6.32912e-17	5.05528e-16	fatty acid synthase beta subunit
NRRL3_09841	86.99	-3.98202	0.476619	-8.35472	6.55866e-17	5.23494e-16	blastomyces yeast-phase-specific Bys1-like protein
NRRL3_07650	3451.4	-0.880528	0.105414	-8.35303	6.6534e-17	5.30684e-16	pH-response regulator protein PalF/Rim8
NRRL3_00745	567.993	1.34225	0.160835	8.34553	7.08947e-17	5.65068e-16	cell wall protein PhiA
NRRL3_00393	300.366	-1.75334	0.210233	-8.33998	7.43019e-17	5.9181e-16	hypothetical protein
NRRL3_06292	1121.5	-11.999	1.43892	-8.33886	7.50091e-17	5.97024e-16	cytochrome P450 YanH
NRRL3_03057	5019.6	0.658037	0.0789162	8.33843	7.52849e-17	5.98799e-16	galactofuranosyltransferase, involved in biosynthesis of galactofuranose antigen of cell wall O-glycan
NRRL3_05943	3556.09	0.826865	0.0992024	8.33513	7.7412e-17	6.15288e-16	armadillo-like helical domain-containing protein
NRRL3_03359	2447.5	0.83827	0.100619	8.33115	8.00616e-17	6.35902e-16	uncharacterized protein
NRRL3_10338	3914.76	0.952098	0.114303	8.32961	8.11072e-17	6.43756e-16	adoMet-dependent rRNA methyltransferase
NRRL3_11409	12575.4	0.619799	0.0744715	8.32264	8.60266e-17	6.82325e-16	DNA topoisomerase 2
NRRL3_00303	133.934	-7.34903	0.883277	-8.32019	8.78213e-17	6.96074e-16	membrane attack complex component/perforin (MACPF) domain-containing protein
NRRL3_10956	286.898	-2.1763	0.261594	-8.31938	8.84245e-17	7.00367e-16	cytochrome P450
NRRL3_10422	2055.5	-0.811039	0.097569	-8.31247	9.37315e-17	7.41883e-16	NADP-dependent oxidoreductase
NRRL3_02226	2427.54	0.807898	0.0971983	8.31186	9.42164e-17	7.45201e-16	endo membrane trafficking Mon2 domain-containing protein
NRRL3_01394	3829.84	-0.972361	0.117138	-8.301	1.03237e-16	8.15983e-16	aspartic peptidase-like protein
NRRL3_03812	1310.03	-0.9577	0.115406	-8.29855	1.0539e-16	8.3242e-16	peroxisomal 2,4-dienoyl-CoA reductase
NRRL3_09386	1873.5	0.935119	0.112697	8.29766	1.06179e-16	8.38068e-16	deoxyhypusine hydroxylase
NRRL3_07464	648.263	-5.0695	0.612181	-8.28105	1.22097e-16	9.63037e-16	folylpolyglutamate synthetase-like protein
NRRL3_06621	3394.07	0.743391	0.0897996	8.27833	1.24916e-16	9.84594e-16	cleavage/polyadenylation factor complex, subunit A/Ctf1
NRRL3_09547	3338.04	-9.03709	1.09249	-8.27203	1.31695e-16	1.0373e-15	FAD-dependent monooxygenase AdaC
NRRL3_04691	1663.72	0.890521	0.107656	8.27192	1.31817e-16	1.03755e-15	HAD hydrolase subfamily IA protein
NRRL3_09232	6073.19	0.663288	0.0802072	8.26968	1.34322e-16	1.05653e-15	condensin subunit 1/condensin-2 complex subunit D3 family protein
NRRL3_08195	2148.41	-0.886771	0.107246	-8.26856	1.35582e-16	1.0657e-15	fungal-specific transcription factor GaaR, galacturonic acid utilization
NRRL3_11602	1484.59	0.98915	0.119648	8.26719	1.37153e-16	1.07731e-15	aminotransferase class I and II family protein
NRRL3_08612	568.066	-1.53167	0.185346	-8.26385	1.41043e-16	1.10709e-15	D-serine dehydratase-like protein
NRRL3_03506	590.311	1.29593	0.156831	8.26318	1.41842e-16	1.11259e-15	inositol monophosphatase-like protein
NRRL3_09018	358.904	-1.58139	0.191453	-8.25992	1.45774e-16	1.14265e-15	glycine-tRNA ligase, cytosolic
NRRL3_00639	978.289	1.10026	0.133222	8.25881	1.47136e-16	1.15253e-15	inositol monophosphatase-like protein
NRRL3_08232	1663.83	-0.851928	0.103166	-8.25785	1.48314e-16	1.16096e-15	myo-inositol transporter
NRRL3_08413	373.559	-1.56026	0.189038	-8.25369	1.53579e-16	1.20134e-15	major facilitator superfamily protein
NRRL3_04888	1005.31	-1.15583	0.140084	-8.25102	1.57051e-16	1.22766e-15	mediator of ErbB2-driven cell motility Memo-like protein
NRRL3_08559	3280.02	0.738205	0.089475	8.25041	1.57856e-16	1.2331e-15	tRNA threonylcarbamoyladenosine dehydratase
NRRL3_05940	94082.3	0.664523	0.0806293	8.24171	1.69773e-16	1.32528e-15	60S ribosomal protein uL3
NRRL3_05142	44291.4	0.711943	0.0863888	8.24114	1.70571e-16	1.33059e-15	40S ribosomal protein uS4
NRRL3_06354	71770.2	-4.72986	0.574308	-8.23576	1.78427e-16	1.39092e-15	oxaloacetate acetylhydrolase
NRRL3_04390	3392.41	-0.699579	0.0849655	-8.23369	1.81535e-16	1.41418e-15	fructose-2,6-bisphosphatase
NRRL3_09653	178.481	3.0819	0.374342	8.23285	1.82811e-16	1.42314e-15	chitinase-like protein
NRRL3_01610	381.815	-2.12086	0.257709	-8.22968	1.87719e-16	1.46035e-15	aspartic peptidase-like protein
NRRL3_00549	2297.36	-0.775705	0.0943331	-8.22304	1.98406e-16	1.54243e-15	homocysteine synthase
NRRL3_07564	1821.26	0.821425	0.0998972	8.2227	1.98965e-16	1.54572e-15	fungal-specific transcription factor, arabinanolytic transcriptional activator AraR
NRRL3_07062	10480.9	0.650899	0.0791601	8.22257	1.99183e-16	1.54583e-15	nucleolar protein 56
NRRL3_02154	9173.09	0.614122	0.0746876	8.22253	1.99251e-16	1.54583e-15	T-complex protein 1 subunit beta
NRRL3_05789	6771.4	-0.692231	0.0842163	-8.21969	2.04035e-16	1.58186e-15	cytochrome b-c1 complex subunit 10-like protein
NRRL3_03248	2764.8	0.730699	0.0888989	8.21944	2.04459e-16	1.58407e-15	EthD domain-containing protein
NRRL3_02301	2586.09	0.770067	0.0938285	8.20718	2.26445e-16	1.75321e-15	Pdp3-interacting factor 1
NRRL3_03258	237.714	1.99889	0.24369	8.20262	2.35196e-16	1.81972e-15	FAD-binding domain-containing protein
NRRL3_06628	3028.75	-0.751411	0.0916557	-8.1982	2.44023e-16	1.88673e-15	major facilitator superfamily protein
NRRL3_09651	221.087	2.02599	0.247187	8.19621	2.48084e-16	1.91683e-15	hypothetical protein
NRRL3_02678	7391.26	0.650881	0.0794164	8.19579	2.48948e-16	1.9222e-15	DNA-directed RNA polymerase II subunit Rpb1
NRRL3_05399	7138.43	0.631716	0.077081	8.19549	2.49582e-16	1.92578e-15	D-lactate dehydrogenase
NRRL3_11568	49498.9	0.643454	0.0785464	8.19203	2.56862e-16	1.98061e-15	60S ribosomal protein eL8
NRRL3_07742	12579.6	0.61763	0.0754213	8.18907	2.63243e-16	2.02843e-15	homocitrate synthase, lysine biosynthesis
NRRL3_09498	587.126	1.3016	0.158988	8.18677	2.68323e-16	2.06618e-15	flavin monooxygenase-like protein
NRRL3_04571	694.576	-1.19544	0.146101	-8.18226	2.7858e-16	2.14371e-15	AAA-type ATPase family protein
NRRL3_10228	8717.21	0.782618	0.0956634	8.18096	2.81584e-16	2.16535e-15	DSBA-like thioredoxin domain-containing protein
NRRL3_04757	663.728	-1.4445	0.176663	-8.17657	2.92032e-16	2.24418e-15	major facilitator superfamily, sugar/inositol transporter-like protein
NRRL3_07080	279.27	-1.77865	0.217606	-8.17373	2.98988e-16	2.29608e-15	glycoside hydrolase family 92 protein
NRRL3_11208	4952.05	0.757112	0.0927188	8.16568	3.19628e-16	2.45293e-15	nucleoporin Nup188-like protein
NRRL3_06934	9016.45	0.600671	0.0735982	8.16149	3.30922e-16	2.53789e-15	Tor kinase
NRRL3_10696	239.88	-1.91924	0.235335	-8.15534	3.48205e-16	2.66863e-15	LYR motif-containing protein
NRRL3_11423	51841.5	0.592801	0.0728117	8.14156	3.90212e-16	2.98855e-15	40S ribosomal protein uS13
NRRL3_09901	1778.78	-1.02203	0.125568	-8.13925	3.97724e-16	3.04404e-15	amidase
NRRL3_01521	3757.12	-1.02662	0.126146	-8.13833	4.00779e-16	3.06535e-15	hypothetical protein
NRRL3_02665	76.8505	4.05743	0.498659	8.13669	4.06242e-16	3.10504e-15	hypothetical protein
NRRL3_01856	632.551	1.21034	0.148756	8.13638	4.07277e-16	3.11086e-15	hypothetical protein
NRRL3_11129	943.117	-1.08673	0.133566	-8.13626	4.07679e-16	3.11184e-15	mitochondrial outer membrane translocase complex subunit Tom5-like protein
NRRL3_05342	840.561	-1.14213	0.140478	-8.13037	4.27999e-16	3.26475e-15	spherulation-specific family 4 protein
NRRL3_00575	2673.15	0.75998	0.0935513	8.12367	4.52281e-16	3.44765e-15	AAA-type ATPase family protein
NRRL3_01207	470.402	1.69308	0.208436	8.12279	4.55604e-16	3.47066e-15	S-adenosyl-L-methionine-dependent methyltransferase domain-containing protein
NRRL3_02790	907.876	-1.07208	0.131995	-8.12212	4.58124e-16	3.48752e-15	histidine phosphatase superfamily protein, clade 1
NRRL3_07126	202.728	-8.52805	1.05048	-8.11821	4.73121e-16	3.59927e-15	AAA-type ATPase family protein
NRRL3_08604	3262.12	0.69871	0.0860831	8.1167	4.79051e-16	3.64194e-15	HpcH/HpaI aldolase/citrate lyase domain-containing protein
NRRL3_06956	2328.43	-0.768704	0.0947505	-8.11292	4.94165e-16	3.75433e-15	heme binding protein, involved in ergosterol biosynthesis and azole resistance
NRRL3_02613	8705.05	0.628194	0.0774956	8.10618	5.22348e-16	3.96579e-15	mRNP complex component
NRRL3_10364	698.054	-1.20023	0.148142	-8.10191	5.4102e-16	4.10482e-15	hypothetical protein
NRRL3_06290	877.656	-13.0889	1.6156	-8.10158	5.42507e-16	4.11297e-15	prenyltransferase YanG
NRRL3_05412	11253.5	0.583698	0.0720481	8.10151	5.4282e-16	4.11297e-15	vacuole biogenesis protein
NRRL3_10719	9605.88	0.620451	0.0766483	8.09478	5.73684e-16	4.34394e-15	exportin, involved in nuclear export
NRRL3_04211	343.337	-5.41337	0.668771	-8.0945	5.74982e-16	4.35087e-15	alpha/beta hydrolase fold-1 domain-containing protein
NRRL3_04996	1583.01	-0.844884	0.104495	-8.0854	6.19608e-16	4.68543e-15	fructose-2,6-bisphosphatase-like protein
NRRL3_00775	886.382	-1.23433	0.152814	-8.07731	6.62128e-16	5.00363e-15	alcohol dehydrogenase
NRRL3_07128	328.466	-1.79963	0.222853	-8.07544	6.72363e-16	5.07759e-15	zinc finger domain-containing protein, C2H2-type
NRRL3_01978	5455.18	0.640321	0.0793194	8.07269	6.87666e-16	5.18971e-15	uroporphyrinogen decarboxylase
NRRL3_07466	1179.51	-3.56973	0.442412	-8.0688	7.099e-16	5.35371e-15	AMP-dependent synthetase/ligase domain-containing protein
NRRL3_08075	10979.5	0.575358	0.0713071	8.06873	7.1034e-16	5.35371e-15	bifunctional purine biosynthesis protein
NRRL3_02715	932.533	1.02038	0.126584	8.06091	7.57259e-16	5.70354e-15	mitochondrial DNA inheritance protein Dml1
NRRL3_09961	160.044	-2.47355	0.306886	-8.06014	7.62044e-16	5.73578e-15	FAD-binding domain-containing protein
NRRL3_06330	17414.2	0.612852	0.0760608	8.05739	7.79419e-16	5.86268e-15	S-(hydroxymethyl)glutathione dehydrogenase
NRRL3_07731	29805.3	0.571104	0.0709255	8.05217	8.13388e-16	6.11414e-15	aspartate aminotransferase, mitochondrial
NRRL3_05788	178.142	-2.36712	0.294437	-8.03948	9.02201e-16	6.77725e-15	amino acid/polyamine transporter I family protein
NRRL3_03675	4289.19	0.656021	0.0816391	8.03562	9.31088e-16	6.98962e-15	tuberin domain-containing protein
NRRL3_03115	43332.8	0.594918	0.0740498	8.03403	9.43204e-16	7.0759e-15	60S ribosomal protein eL24
NRRL3_00201	139.057	-2.90074	0.361104	-8.03297	9.51407e-16	7.13272e-15	flavin amine oxidase-like protein
NRRL3_04431	3845.66	0.85813	0.106912	8.02648	1.00312e-15	7.51543e-15	ribosomal L1 domain-containing protein
NRRL3_11304	635.298	1.19504	0.14894	8.0236	1.02688e-15	7.68837e-15	FMN-binding domain-containing protein
NRRL3_02696	1797.12	-0.937819	0.116899	-8.02246	1.03648e-15	7.75519e-15	amidase family protein
NRRL3_03236	496.509	1.32529	0.165242	8.02026	1.05523e-15	7.89024e-15	hypothetical protein
NRRL3_09887	2864.41	0.747463	0.0931985	8.02012	1.05643e-15	7.89401e-15	histidine phosphatase superfamily protein, clade 1
NRRL3_04753	4908.62	-0.634422	0.0791408	-8.01637	1.08914e-15	8.13314e-15	phosphoribomutase
NRRL3_07004	1815.85	0.833174	0.103937	8.01611	1.09144e-15	8.14495e-15	dihydroneopterin aldolase/epimerase domain-containing protein
NRRL3_10992	59718.6	0.673921	0.0840915	8.01414	1.10909e-15	8.27123e-15	60S ribosomal protein eL6
NRRL3_07276	849.723	-1.1989	0.149653	-8.01116	1.13635e-15	8.46896e-15	hypothetical protein
NRRL3_01080	1544.2	1.02102	0.127467	8.01009	1.14629e-15	8.53742e-15	alpha-1,3/1,6-mannosyltransferase
NRRL3_02788	9158.65	0.627742	0.0784292	8.00393	1.20509e-15	8.96949e-15	essential nuclear transport protein
NRRL3_05377	630.148	-1.18671	0.148292	-8.00252	1.21902e-15	9.06719e-15	copper amine oxidase
NRRL3_00814	194.49	-2.42155	0.302765	-7.9981	1.2635e-15	9.39192e-15	lytic polysaccharide monooxygenase
NRRL3_11750	2206.8	0.838879	0.104896	7.99722	1.27255e-15	9.453e-15	hypothetical protein
NRRL3_08128	2147.21	0.874379	0.109349	7.99621	1.28307e-15	9.52487e-15	elongator complex subunit Iki3-like protein
NRRL3_05729	2446.03	0.739105	0.0924554	7.99418	1.30437e-15	9.67667e-15	histone chaperone
NRRL3_00768	296.873	-1.89236	0.236725	-7.99392	1.30712e-15	9.6908e-15	carbohydrate esterase family 2 protein
NRRL3_03766	2332.44	-0.767809	0.0961218	-7.98788	1.37283e-15	1.01713e-14	short-chain dehydrogenase/reductase family protein
NRRL3_00842	427.741	1.84866	0.23149	7.98592	1.39479e-15	1.03273e-14	GMC oxidoreductase
NRRL3_08023	4249.18	0.812127	0.101732	7.98297	1.42849e-15	1.05699e-14	pescadillo protein
NRRL3_07941	1057.59	1.12198	0.140556	7.98242	1.43497e-15	1.06071e-14	phospho-2-dehydro-3-deoxyheptonate aldolase
NRRL3_07768	3475.22	0.685454	0.0858709	7.98238	1.43538e-15	1.06071e-14	RuvB-like helicase 1
NRRL3_07913	225.317	1.97081	0.246971	7.97994	1.46406e-15	1.0812e-14	high-affinity methionine permease
NRRL3_04386	407.072	-1.51525	0.189913	-7.97863	1.47967e-15	1.09202e-14	major facilitator superfamily, sugar/inositol transporter-like protein
NRRL3_07846	810.143	-1.14631	0.143723	-7.9758	1.51394e-15	1.11658e-14	centrosomin, N-terminal motif-containing protein
NRRL3_06035	1913.88	-0.85705	0.10748	-7.97403	1.53587e-15	1.13202e-14	enoyl-CoA hydratase, mitochondrial
[truncated: 5,157 more rows]
